# Supplementary material for: Elucidation of the XX/XY Sex Determination System and Development of a Sex-Linked Molecular Marker in the Freshwater Snail Bellamya purificata
Source: Animals (Basel). 2026 Mar 14;16(6):916. doi: 10.3390/ani16060916 (PMC13023353; doi:10.3390/ani16060916)
Supplement: Supplementary file 1 [file animals-16-00916-s001.zip]

Archive with 8 entries (8 files):
- Figure S1. Expression patterns of 18 DEGs revealed by RNA seq and qRT PCR.tif
- Table S1. Sampling information of B. purificata in this study.pdf
- Table S2. qRT-PCR primer information.pdf
- Table S3. Sex-specific SNPs identified by GWAS.xlsx
- Table S4. Sex-specific InDels identified by GWAS.xlsx
- Table S5. Genotype of the sex-specific SNPs.xlsx
- Table S6. Sex-specific candidate genes obtained by GWAS.xlsx
- Table S7. Differentially expressed genes of testis and ovary.xlsx
