# Supplementary material for: Elucidation of the XX/XY Sex Determination System and Development of a Sex-Linked Molecular Marker in the Freshwater Snail Bellamya purificata
Source: Animals (Basel). 2026 Mar 14;16(6):916. doi: 10.3390/ani16060916 (PMC13023353; doi:10.3390/ani16060916)
Supplement: Supplementary file 1 [file animals-16-00916-s001.zip › Table S3. Sex-specific SNPs identified by GWAS.xlsx]

## Sheet: Sheet1
SNP ID	chr	Position	Allele	MAF	G.effect	G.pvalue	functional_region	Putative_impact	gene_name	gene_id	Feature_type	Feature_id	Transcript_biotype	Exon_rank	HGVS_c	HGVS_p	cDNA_position	CDS_position	Protein_position	Distance_to_feature	Transcript_id	NRID	NRANNO	UniID	UniANNO	KoID	Koanno	GOTERM	GOANNO	EGGNOG	EGGNOG_ANNO	PfamID	PfamAnno
chr1-18732757	1	18732757	T/A	0.03	-0.27	7.56e-10	intron_variant	MODIFIER	EXON_chr1_18723198_18723291	Bpur08754-RA	transcript	Bpur08754-RA	protein_coding	(2/6)	c.292+5509T>A	--	--	--	--	--	Bpur08754-RA	XP_025112297.1	uncharacterized protein LOC112575023 isoform X4 [Pomacea canaliculata]	--	--	--	--	GO:0005737,GO:0016020,GO:0008270,GO:0016887	cytoplasm:membrane:zinc ion binding:ATPase activity	--	--	PF07686.21,PF13927.10,PF07679.20	Immunoglobulin V-set domain:Immunoglobulin domain:Immunoglobulin I-set domain
chr1-56507829	1	56507829	C/A	0.12	0.53	1.23e-10	intergenic_region	MODIFIER	EXON_chr1_56462162_56462416-EXON_chr1_56542686_56542817	Bpur00001-RBNN-Bpur09945-RA	intergenic_region	Bpur00001-RBNN-Bpur09945-RA	--	--	n.56507829C>A	--	--	--	--	--	Bpur00001-RBNN-Bpur09945-RA	--	--	--	--	--	--	--	--	--	--	--	--
chr1-56514753	1	56514753	G/A	0.12	0.55	1.95e-11	intergenic_region	MODIFIER	EXON_chr1_56462162_56462416-EXON_chr1_56542686_56542817	Bpur00001-RBNN-Bpur09945-RA	intergenic_region	Bpur00001-RBNN-Bpur09945-RA	--	--	n.56514753G>A	--	--	--	--	--	Bpur00001-RBNN-Bpur09945-RA	--	--	--	--	--	--	--	--	--	--	--	--
chr1-56539595	1	56539595	C/A	0.12	0.53	9.03e-11	intergenic_region	MODIFIER	EXON_chr1_56462162_56462416-EXON_chr1_56542686_56542817	Bpur00001-RBNN-Bpur09945-RA	intergenic_region	Bpur00001-RBNN-Bpur09945-RA	--	--	n.56539595C>A	--	--	--	--	--	Bpur00001-RBNN-Bpur09945-RA	--	--	--	--	--	--	--	--	--	--	--	--
chr1-56539636	1	56539636	G/A	0.13	0.54	1.78e-11	intergenic_region	MODIFIER	EXON_chr1_56462162_56462416-EXON_chr1_56542686_56542817	Bpur00001-RBNN-Bpur09945-RA	intergenic_region	Bpur00001-RBNN-Bpur09945-RA	--	--	n.56539636G>A	--	--	--	--	--	Bpur00001-RBNN-Bpur09945-RA	--	--	--	--	--	--	--	--	--	--	--	--
chr1-56539639	1	56539639	T/A	0.13	0.54	1.78e-11	intergenic_region	MODIFIER	EXON_chr1_56462162_56462416-EXON_chr1_56542686_56542817	Bpur00001-RBNN-Bpur09945-RA	intergenic_region	Bpur00001-RBNN-Bpur09945-RA	--	--	n.56539639T>A	--	--	--	--	--	Bpur00001-RBNN-Bpur09945-RA	--	--	--	--	--	--	--	--	--	--	--	--
chr1-56539662	1	56539662	C/T	0.12	0.58	2.7e-13	intergenic_region	MODIFIER	EXON_chr1_56462162_56462416-EXON_chr1_56542686_56542817	Bpur00001-RBNN-Bpur09945-RA	intergenic_region	Bpur00001-RBNN-Bpur09945-RA	--	--	n.56539662C>T	--	--	--	--	--	Bpur00001-RBNN-Bpur09945-RA	--	--	--	--	--	--	--	--	--	--	--	--
chr1-106557474	1	106557474	T/A	0	0.42	2.19e-13	intron_variant	MODIFIER	EXON_chr1_106556367_106556520	Bpur00001-RBVS	transcript	Bpur00001-RBVS	protein_coding	(1/1)	c.154+954T>A	--	--	--	--	--	Bpur00001-RBVS	--	--	--	--	--	--	--	--	--	--	--	--
chr1-106557503	1	106557503	G/T	0	0.43	3.7e-14	intron_variant	MODIFIER	EXON_chr1_106556367_106556520	Bpur00001-RBVS	transcript	Bpur00001-RBVS	protein_coding	(1/1)	c.154+983G>T	--	--	--	--	--	Bpur00001-RBVS	--	--	--	--	--	--	--	--	--	--	--	--
chr1-106557513	1	106557513	A/T	0.23	0.43	2e-13	intron_variant	MODIFIER	EXON_chr1_106556367_106556520	Bpur00001-RBVS	transcript	Bpur00001-RBVS	protein_coding	(1/1)	c.154+993A>T	--	--	--	--	--	Bpur00001-RBVS	--	--	--	--	--	--	--	--	--	--	--	--
chr1-106557609	1	106557609	T/G	0.23	0.45	9.34e-15	intron_variant	MODIFIER	EXON_chr1_106556367_106556520	Bpur00001-RBVS	transcript	Bpur00001-RBVS	protein_coding	(1/1)	c.154+1089T>G	--	--	--	--	--	Bpur00001-RBVS	--	--	--	--	--	--	--	--	--	--	--	--
chr1-106557703	1	106557703	A/T	0.22	0.48	7.43e-17	intron_variant	MODIFIER	EXON_chr1_106556367_106556520	Bpur00001-RBVS	transcript	Bpur00001-RBVS	protein_coding	(1/1)	c.154+1183A>T	--	--	--	--	--	Bpur00001-RBVS	--	--	--	--	--	--	--	--	--	--	--	--
chr1-106557824	1	106557824	C/A	0.22	0.39	7.31e-11	intron_variant	MODIFIER	EXON_chr1_106556367_106556520	Bpur00001-RBVS	transcript	Bpur00001-RBVS	protein_coding	(1/1)	c.154+1304C>A	--	--	--	--	--	Bpur00001-RBVS	--	--	--	--	--	--	--	--	--	--	--	--
chr1-106557908	1	106557908	A/T	0.22	0.44	1.39e-13	intron_variant	MODIFIER	EXON_chr1_106556367_106556520	Bpur00001-RBVS	transcript	Bpur00001-RBVS	protein_coding	(1/1)	c.154+1388A>T	--	--	--	--	--	Bpur00001-RBVS	--	--	--	--	--	--	--	--	--	--	--	--
chr1-106557971	1	106557971	C/T	0.24	0.42	4.82e-13	intron_variant	MODIFIER	EXON_chr1_106556367_106556520	Bpur00001-RBVS	transcript	Bpur00001-RBVS	protein_coding	(1/1)	c.154+1451C>T	--	--	--	--	--	Bpur00001-RBVS	--	--	--	--	--	--	--	--	--	--	--	--
chr1-106557972	1	106557972	C/T	0.24	0.42	4.82e-13	intron_variant	MODIFIER	EXON_chr1_106556367_106556520	Bpur00001-RBVS	transcript	Bpur00001-RBVS	protein_coding	(1/1)	c.154+1452C>T	--	--	--	--	--	Bpur00001-RBVS	--	--	--	--	--	--	--	--	--	--	--	--
chr1-106557983	1	106557983	A/G	0.24	0.42	3.54e-13	intron_variant	MODIFIER	EXON_chr1_106556367_106556520	Bpur00001-RBVS	transcript	Bpur00001-RBVS	protein_coding	(1/1)	c.154+1463A>G	--	--	--	--	--	Bpur00001-RBVS	--	--	--	--	--	--	--	--	--	--	--	--
chr1-106558272	1	106558272	T/A	0	0.44	4.24e-13	intron_variant	MODIFIER	EXON_chr1_106556367_106556520	Bpur00001-RBVS	transcript	Bpur00001-RBVS	protein_coding	(1/1)	c.154+1752T>A	--	--	--	--	--	Bpur00001-RBVS	--	--	--	--	--	--	--	--	--	--	--	--
chr1-106558598	1	106558598	T/C	0.25	0.46	1.25e-16	intron_variant	MODIFIER	EXON_chr1_106556367_106556520	Bpur00001-RBVS	transcript	Bpur00001-RBVS	protein_coding	(1/1)	c.154+2078T>C	--	--	--	--	--	Bpur00001-RBVS	--	--	--	--	--	--	--	--	--	--	--	--
chr1-106558691	1	106558691	A/G	0	0.42	1.84e-14	intron_variant	MODIFIER	EXON_chr1_106556367_106556520	Bpur00001-RBVS	transcript	Bpur00001-RBVS	protein_coding	(1/1)	c.154+2171A>G	--	--	--	--	--	Bpur00001-RBVS	--	--	--	--	--	--	--	--	--	--	--	--
chr1-106558721	1	106558721	A/T	0	0.44	1.81e-16	intron_variant	MODIFIER	EXON_chr1_106556367_106556520	Bpur00001-RBVS	transcript	Bpur00001-RBVS	protein_coding	(1/1)	c.154+2201A>T	--	--	--	--	--	Bpur00001-RBVS	--	--	--	--	--	--	--	--	--	--	--	--
chr1-106558809	1	106558809	G/C	0.28	0.44	4e-16	intron_variant	MODIFIER	EXON_chr1_106556367_106556520	Bpur00001-RBVS	transcript	Bpur00001-RBVS	protein_coding	(1/1)	c.154+2289G>C	--	--	--	--	--	Bpur00001-RBVS	--	--	--	--	--	--	--	--	--	--	--	--
chr1-106558843	1	106558843	C/T	0	0.42	6.35e-16	intron_variant	MODIFIER	EXON_chr1_106556367_106556520	Bpur00001-RBVS	transcript	Bpur00001-RBVS	protein_coding	(1/1)	c.154+2323C>T	--	--	--	--	--	Bpur00001-RBVS	--	--	--	--	--	--	--	--	--	--	--	--
chr1-106558898	1	106558898	A/C	0.01	0.39	2.37e-14	intron_variant	MODIFIER	EXON_chr1_106556367_106556520	Bpur00001-RBVS	transcript	Bpur00001-RBVS	protein_coding	(1/1)	c.154+2378A>C	--	--	--	--	--	Bpur00001-RBVS	--	--	--	--	--	--	--	--	--	--	--	--
chr1-106558911	1	106558911	T/C	0.01	0.4	1.39e-14	intron_variant	MODIFIER	EXON_chr1_106556367_106556520	Bpur00001-RBVS	transcript	Bpur00001-RBVS	protein_coding	(1/1)	c.154+2391T>C	--	--	--	--	--	Bpur00001-RBVS	--	--	--	--	--	--	--	--	--	--	--	--
chr1-106559013	1	106559013	A/G	0.01	0.37	4.97e-12	intron_variant	MODIFIER	EXON_chr1_106556367_106556520	Bpur00001-RBVS	transcript	Bpur00001-RBVS	protein_coding	(1/1)	c.154+2493A>G	--	--	--	--	--	Bpur00001-RBVS	--	--	--	--	--	--	--	--	--	--	--	--
chr1-106559034	1	106559034	A/T	0.01	0.41	8.35e-15	intron_variant	MODIFIER	EXON_chr1_106556367_106556520	Bpur00001-RBVS	transcript	Bpur00001-RBVS	protein_coding	(1/1)	c.154+2514A>T	--	--	--	--	--	Bpur00001-RBVS	--	--	--	--	--	--	--	--	--	--	--	--
chr1-106559107	1	106559107	G/T	0.01	0.35	2.9e-11	intron_variant	MODIFIER	EXON_chr1_106556367_106556520	Bpur00001-RBVS	transcript	Bpur00001-RBVS	protein_coding	(1/1)	c.154+2587G>T	--	--	--	--	--	Bpur00001-RBVS	--	--	--	--	--	--	--	--	--	--	--	--
chr1-106559128	1	106559128	A/T	0.01	0.38	1.83e-12	intron_variant	MODIFIER	EXON_chr1_106556367_106556520	Bpur00001-RBVS	transcript	Bpur00001-RBVS	protein_coding	(1/1)	c.154+2608A>T	--	--	--	--	--	Bpur00001-RBVS	--	--	--	--	--	--	--	--	--	--	--	--
chr1-106559257	1	106559257	A/G	0.02	0.4	2.5e-15	intron_variant	MODIFIER	EXON_chr1_106556367_106556520	Bpur00001-RBVS	transcript	Bpur00001-RBVS	protein_coding	(1/1)	c.154+2737A>G	--	--	--	--	--	Bpur00001-RBVS	--	--	--	--	--	--	--	--	--	--	--	--
chr1-106559284	1	106559284	T/A	0.01	0.36	6.04e-12	intron_variant	MODIFIER	EXON_chr1_106556367_106556520	Bpur00001-RBVS	transcript	Bpur00001-RBVS	protein_coding	(1/1)	c.154+2764T>A	--	--	--	--	--	Bpur00001-RBVS	--	--	--	--	--	--	--	--	--	--	--	--
chr1-106559412	1	106559412	G/A	0.17	0.4	2.84e-10	intron_variant	MODIFIER	EXON_chr1_106556367_106556520	Bpur00001-RBVS	transcript	Bpur00001-RBVS	protein_coding	(1/1)	c.154+2892G>A	--	--	--	--	--	Bpur00001-RBVS	--	--	--	--	--	--	--	--	--	--	--	--
chr1-106559518	1	106559518	A/G	0	0.42	5.96e-15	intron_variant	MODIFIER	EXON_chr1_106556367_106556520	Bpur00001-RBVS	transcript	Bpur00001-RBVS	protein_coding	(1/1)	c.154+2998A>G	--	--	--	--	--	Bpur00001-RBVS	--	--	--	--	--	--	--	--	--	--	--	--
chr1-106559542	1	106559542	T/G	0.27	0.39	1.9e-12	intron_variant	MODIFIER	EXON_chr1_106556367_106556520	Bpur00001-RBVS	transcript	Bpur00001-RBVS	protein_coding	(1/1)	c.154+3022T>G	--	--	--	--	--	Bpur00001-RBVS	--	--	--	--	--	--	--	--	--	--	--	--
chr1-106559633	1	106559633	A/T	0.01	0.37	3.56e-13	intron_variant	MODIFIER	EXON_chr1_106556367_106556520	Bpur00001-RBVS	transcript	Bpur00001-RBVS	protein_coding	(1/1)	c.154+3113A>T	--	--	--	--	--	Bpur00001-RBVS	--	--	--	--	--	--	--	--	--	--	--	--
chr1-106559689	1	106559689	G/T	0.02	0.37	5.83e-14	intron_variant	MODIFIER	EXON_chr1_106556367_106556520	Bpur00001-RBVS	transcript	Bpur00001-RBVS	protein_coding	(1/1)	c.154+3169G>T	--	--	--	--	--	Bpur00001-RBVS	--	--	--	--	--	--	--	--	--	--	--	--
chr1-106559760	1	106559760	A/G	0.03	0.37	3.92e-15	intron_variant	MODIFIER	EXON_chr1_106556367_106556520	Bpur00001-RBVS	transcript	Bpur00001-RBVS	protein_coding	(1/1)	c.154+3240A>G	--	--	--	--	--	Bpur00001-RBVS	--	--	--	--	--	--	--	--	--	--	--	--
chr1-106559868	1	106559868	A/G	0.03	0.31	7.43e-11	intron_variant	MODIFIER	EXON_chr1_106556367_106556520	Bpur00001-RBVS	transcript	Bpur00001-RBVS	protein_coding	(1/1)	c.154+3348A>G	--	--	--	--	--	Bpur00001-RBVS	--	--	--	--	--	--	--	--	--	--	--	--
chr1-106560143	1	106560143	C/T	0.01	0.37	2.27e-12	intron_variant	MODIFIER	EXON_chr1_106556367_106556520	Bpur00001-RBVS	transcript	Bpur00001-RBVS	protein_coding	(1/1)	c.154+3623C>T	--	--	--	--	--	Bpur00001-RBVS	--	--	--	--	--	--	--	--	--	--	--	--
chr1-106560151	1	106560151	T/C	0.01	0.36	3.3e-12	intron_variant	MODIFIER	EXON_chr1_106556367_106556520	Bpur00001-RBVS	transcript	Bpur00001-RBVS	protein_coding	(1/1)	c.154+3631T>C	--	--	--	--	--	Bpur00001-RBVS	--	--	--	--	--	--	--	--	--	--	--	--
chr1-106560210	1	106560210	G/A	0.02	0.35	9.8e-12	intron_variant	MODIFIER	EXON_chr1_106556367_106556520	Bpur00001-RBVS	transcript	Bpur00001-RBVS	protein_coding	(1/1)	c.154+3690G>A	--	--	--	--	--	Bpur00001-RBVS	--	--	--	--	--	--	--	--	--	--	--	--
chr1-106560272	1	106560272	T/C	0.01	0.42	5.61e-15	intron_variant	MODIFIER	EXON_chr1_106556367_106556520	Bpur00001-RBVS	transcript	Bpur00001-RBVS	protein_coding	(1/1)	c.154+3752T>C	--	--	--	--	--	Bpur00001-RBVS	--	--	--	--	--	--	--	--	--	--	--	--
chr1-106560284	1	106560284	T/C	0.01	0.41	4.15e-14	intron_variant	MODIFIER	EXON_chr1_106556367_106556520	Bpur00001-RBVS	transcript	Bpur00001-RBVS	protein_coding	(1/1)	c.154+3764T>C	--	--	--	--	--	Bpur00001-RBVS	--	--	--	--	--	--	--	--	--	--	--	--
chr1-106560295	1	106560295	A/G	0.25	0.45	3.7e-15	intron_variant	MODIFIER	EXON_chr1_106556367_106556520	Bpur00001-RBVS	transcript	Bpur00001-RBVS	protein_coding	(1/1)	c.154+3775A>G	--	--	--	--	--	Bpur00001-RBVS	--	--	--	--	--	--	--	--	--	--	--	--
chr1-106560315	1	106560315	C/A	0.01	0.35	6.63e-11	intron_variant	MODIFIER	EXON_chr1_106556367_106556520	Bpur00001-RBVS	transcript	Bpur00001-RBVS	protein_coding	(1/1)	c.154+3795C>A	--	--	--	--	--	Bpur00001-RBVS	--	--	--	--	--	--	--	--	--	--	--	--
chr1-106560339	1	106560339	T/C	0.01	0.35	5.87e-11	intron_variant	MODIFIER	EXON_chr1_106556367_106556520	Bpur00001-RBVS	transcript	Bpur00001-RBVS	protein_coding	(1/1)	c.154+3819T>C	--	--	--	--	--	Bpur00001-RBVS	--	--	--	--	--	--	--	--	--	--	--	--
chr1-106560399	1	106560399	A/G	0.02	0.36	2.94e-13	intron_variant	MODIFIER	EXON_chr1_106556367_106556520	Bpur00001-RBVS	transcript	Bpur00001-RBVS	protein_coding	(1/1)	c.154+3879A>G	--	--	--	--	--	Bpur00001-RBVS	--	--	--	--	--	--	--	--	--	--	--	--
chr1-106560539	1	106560539	A/C	0	0.38	4.68e-12	intron_variant	MODIFIER	EXON_chr1_106556367_106556520	Bpur00001-RBVS	transcript	Bpur00001-RBVS	protein_coding	(1/1)	c.154+4019A>C	--	--	--	--	--	Bpur00001-RBVS	--	--	--	--	--	--	--	--	--	--	--	--
chr1-106560609	1	106560609	C/T	0.01	0.39	1.24e-13	intron_variant	MODIFIER	EXON_chr1_106556367_106556520	Bpur00001-RBVS	transcript	Bpur00001-RBVS	protein_coding	(1/1)	c.154+4089C>T	--	--	--	--	--	Bpur00001-RBVS	--	--	--	--	--	--	--	--	--	--	--	--
chr1-106560618	1	106560618	C/T	0.01	0.39	9e-13	intron_variant	MODIFIER	EXON_chr1_106556367_106556520	Bpur00001-RBVS	transcript	Bpur00001-RBVS	protein_coding	(1/1)	c.154+4098C>T	--	--	--	--	--	Bpur00001-RBVS	--	--	--	--	--	--	--	--	--	--	--	--
chr1-106560730	1	106560730	C/T	0.01	0.42	1.33e-15	intron_variant	MODIFIER	EXON_chr1_106556367_106556520	Bpur00001-RBVS	transcript	Bpur00001-RBVS	protein_coding	(1/1)	c.154+4210C>T	--	--	--	--	--	Bpur00001-RBVS	--	--	--	--	--	--	--	--	--	--	--	--
chr1-106560732	1	106560732	A/G	0.01	0.41	9.27e-15	intron_variant	MODIFIER	EXON_chr1_106556367_106556520	Bpur00001-RBVS	transcript	Bpur00001-RBVS	protein_coding	(1/1)	c.154+4212A>G	--	--	--	--	--	Bpur00001-RBVS	--	--	--	--	--	--	--	--	--	--	--	--
chr1-106560738	1	106560738	G/C	0.01	0.4	2.03e-14	intron_variant	MODIFIER	EXON_chr1_106556367_106556520	Bpur00001-RBVS	transcript	Bpur00001-RBVS	protein_coding	(1/1)	c.154+4218G>C	--	--	--	--	--	Bpur00001-RBVS	--	--	--	--	--	--	--	--	--	--	--	--
chr1-106560743	1	106560743	C/T	0.01	0.41	2.74e-15	intron_variant	MODIFIER	EXON_chr1_106556367_106556520	Bpur00001-RBVS	transcript	Bpur00001-RBVS	protein_coding	(1/1)	c.154+4223C>T	--	--	--	--	--	Bpur00001-RBVS	--	--	--	--	--	--	--	--	--	--	--	--
chr1-106560829	1	106560829	T/G	0.01	0.41	1.91e-15	intron_variant	MODIFIER	EXON_chr1_106556367_106556520	Bpur00001-RBVS	transcript	Bpur00001-RBVS	protein_coding	(1/1)	c.154+4309T>G	--	--	--	--	--	Bpur00001-RBVS	--	--	--	--	--	--	--	--	--	--	--	--
chr1-106560923	1	106560923	G/A	0.02	0.34	6.01e-12	intron_variant	MODIFIER	EXON_chr1_106556367_106556520	Bpur00001-RBVS	transcript	Bpur00001-RBVS	protein_coding	(1/1)	c.154+4403G>A	--	--	--	--	--	Bpur00001-RBVS	--	--	--	--	--	--	--	--	--	--	--	--
chr1-106560962	1	106560962	T/A	0.01	0.34	1.53e-11	intron_variant	MODIFIER	EXON_chr1_106556367_106556520	Bpur00001-RBVS	transcript	Bpur00001-RBVS	protein_coding	(1/1)	c.154+4442T>A	--	--	--	--	--	Bpur00001-RBVS	--	--	--	--	--	--	--	--	--	--	--	--
chr1-106560984	1	106560984	T/G	0.03	0.35	8.81e-14	intron_variant	MODIFIER	EXON_chr1_106556367_106556520	Bpur00001-RBVS	transcript	Bpur00001-RBVS	protein_coding	(1/1)	c.154+4464T>G	--	--	--	--	--	Bpur00001-RBVS	--	--	--	--	--	--	--	--	--	--	--	--
chr1-106561168	1	106561168	A/T	0.04	0.37	4.81e-16	intron_variant	MODIFIER	EXON_chr1_106556367_106556520	Bpur00001-RBVS	transcript	Bpur00001-RBVS	protein_coding	(1/1)	c.154+4648A>T	--	--	--	--	--	Bpur00001-RBVS	--	--	--	--	--	--	--	--	--	--	--	--
chr1-106561298	1	106561298	G/C	0.03	0.37	8.97e-16	intron_variant	MODIFIER	EXON_chr1_106556367_106556520	Bpur00001-RBVS	transcript	Bpur00001-RBVS	protein_coding	(1/1)	c.154+4778G>C	--	--	--	--	--	Bpur00001-RBVS	--	--	--	--	--	--	--	--	--	--	--	--
chr1-106561381	1	106561381	A/T	0.01	0.39	1.95e-14	intron_variant	MODIFIER	EXON_chr1_106556367_106556520	Bpur00001-RBVS	transcript	Bpur00001-RBVS	protein_coding	(1/1)	c.154+4861A>T	--	--	--	--	--	Bpur00001-RBVS	--	--	--	--	--	--	--	--	--	--	--	--
chr1-106561385	1	106561385	A/G	0.01	0.39	1.95e-14	intron_variant	MODIFIER	EXON_chr1_106556367_106556520	Bpur00001-RBVS	transcript	Bpur00001-RBVS	protein_coding	(1/1)	c.154+4865A>G	--	--	--	--	--	Bpur00001-RBVS	--	--	--	--	--	--	--	--	--	--	--	--
chr1-106561465	1	106561465	G/C	0.01	0.38	5.6e-14	intron_variant	MODIFIER	EXON_chr1_106556367_106556520	Bpur00001-RBVS	transcript	Bpur00001-RBVS	protein_coding	(1/1)	c.154+4945G>C	--	--	--	--	--	Bpur00001-RBVS	--	--	--	--	--	--	--	--	--	--	--	--
chr1-106561501	1	106561501	T/C	0.01	0.39	3.95e-14	intron_variant	MODIFIER	EXON_chr1_106556367_106556520	Bpur00001-RBVS	transcript	Bpur00001-RBVS	protein_coding	(1/1)	c.154+4981T>C	--	--	--	--	--	Bpur00001-RBVS	--	--	--	--	--	--	--	--	--	--	--	--
chr1-106561541	1	106561541	T/C	0.01	0.39	2.01e-14	intron_variant	MODIFIER	EXON_chr1_106556367_106556520	Bpur00001-RBVS	transcript	Bpur00001-RBVS	protein_coding	(1/1)	c.154+5021T>C	--	--	--	--	--	Bpur00001-RBVS	--	--	--	--	--	--	--	--	--	--	--	--
chr1-106561543	1	106561543	A/G	0	0.39	1.2e-13	intron_variant	MODIFIER	EXON_chr1_106556367_106556520	Bpur00001-RBVS	transcript	Bpur00001-RBVS	protein_coding	(1/1)	c.154+5023A>G	--	--	--	--	--	Bpur00001-RBVS	--	--	--	--	--	--	--	--	--	--	--	--
chr1-106561547	1	106561547	A/T	0	0.4	2.63e-14	intron_variant	MODIFIER	EXON_chr1_106556367_106556520	Bpur00001-RBVS	transcript	Bpur00001-RBVS	protein_coding	(1/1)	c.154+5027A>T	--	--	--	--	--	Bpur00001-RBVS	--	--	--	--	--	--	--	--	--	--	--	--
chr1-106561567	1	106561567	T/C	0	0.39	1.2e-13	intron_variant	MODIFIER	EXON_chr1_106556367_106556520	Bpur00001-RBVS	transcript	Bpur00001-RBVS	protein_coding	(1/1)	c.154+5047T>C	--	--	--	--	--	Bpur00001-RBVS	--	--	--	--	--	--	--	--	--	--	--	--
chr1-106561577	1	106561577	C/T	0	0.4	2.63e-14	intron_variant	MODIFIER	EXON_chr1_106556367_106556520	Bpur00001-RBVS	transcript	Bpur00001-RBVS	protein_coding	(1/1)	c.154+5057C>T	--	--	--	--	--	Bpur00001-RBVS	--	--	--	--	--	--	--	--	--	--	--	--
chr1-106561645	1	106561645	C/T	0.01	0.4	2.4e-15	intron_variant	MODIFIER	EXON_chr1_106556367_106556520	Bpur00001-RBVS	transcript	Bpur00001-RBVS	protein_coding	(1/1)	c.154+5125C>T	--	--	--	--	--	Bpur00001-RBVS	--	--	--	--	--	--	--	--	--	--	--	--
chr1-106561701	1	106561701	T/G	0	0.41	9.61e-15	intron_variant	MODIFIER	EXON_chr1_106556367_106556520	Bpur00001-RBVS	transcript	Bpur00001-RBVS	protein_coding	(1/1)	c.154+5181T>G	--	--	--	--	--	Bpur00001-RBVS	--	--	--	--	--	--	--	--	--	--	--	--
chr1-106561780	1	106561780	T/A	0.01	0.39	2.64e-13	intron_variant	MODIFIER	EXON_chr1_106556367_106556520	Bpur00001-RBVS	transcript	Bpur00001-RBVS	protein_coding	(1/1)	c.154+5260T>A	--	--	--	--	--	Bpur00001-RBVS	--	--	--	--	--	--	--	--	--	--	--	--
chr1-106561793	1	106561793	A/C	0.01	0.42	3.48e-15	intron_variant	MODIFIER	EXON_chr1_106556367_106556520	Bpur00001-RBVS	transcript	Bpur00001-RBVS	protein_coding	(1/1)	c.154+5273A>C	--	--	--	--	--	Bpur00001-RBVS	--	--	--	--	--	--	--	--	--	--	--	--
chr1-106561883	1	106561883	T/A	0.02	0.38	6e-15	intron_variant	MODIFIER	EXON_chr1_106556367_106556520	Bpur00001-RBVS	transcript	Bpur00001-RBVS	protein_coding	(1/1)	c.154+5363T>A	--	--	--	--	--	Bpur00001-RBVS	--	--	--	--	--	--	--	--	--	--	--	--
chr1-106561994	1	106561994	A/C	0.01	0.36	7.84e-13	intron_variant	MODIFIER	EXON_chr1_106556367_106556520	Bpur00001-RBVS	transcript	Bpur00001-RBVS	protein_coding	(1/1)	c.154+5474A>C	--	--	--	--	--	Bpur00001-RBVS	--	--	--	--	--	--	--	--	--	--	--	--
chr1-106562082	1	106562082	A/G	0.02	0.36	2.03e-12	intron_variant	MODIFIER	EXON_chr1_106556367_106556520	Bpur00001-RBVS	transcript	Bpur00001-RBVS	protein_coding	(1/1)	c.155-5418A>G	--	--	--	--	--	Bpur00001-RBVS	--	--	--	--	--	--	--	--	--	--	--	--
chr1-106562143	1	106562143	A/C	0.28	0.34	1.47e-09	intron_variant	MODIFIER	EXON_chr1_106556367_106556520	Bpur00001-RBVS	transcript	Bpur00001-RBVS	protein_coding	(1/1)	c.155-5357A>C	--	--	--	--	--	Bpur00001-RBVS	--	--	--	--	--	--	--	--	--	--	--	--
chr1-106562159	1	106562159	T/A	0	0.37	9.73e-12	intron_variant	MODIFIER	EXON_chr1_106556367_106556520	Bpur00001-RBVS	transcript	Bpur00001-RBVS	protein_coding	(1/1)	c.155-5341T>A	--	--	--	--	--	Bpur00001-RBVS	--	--	--	--	--	--	--	--	--	--	--	--
chr1-106562162	1	106562162	T/A	0	0.37	9.73e-12	intron_variant	MODIFIER	EXON_chr1_106556367_106556520	Bpur00001-RBVS	transcript	Bpur00001-RBVS	protein_coding	(1/1)	c.155-5338T>A	--	--	--	--	--	Bpur00001-RBVS	--	--	--	--	--	--	--	--	--	--	--	--
chr1-106562202	1	106562202	G/A	0.01	0.36	6.03e-12	intron_variant	MODIFIER	EXON_chr1_106556367_106556520	Bpur00001-RBVS	transcript	Bpur00001-RBVS	protein_coding	(1/1)	c.155-5298G>A	--	--	--	--	--	Bpur00001-RBVS	--	--	--	--	--	--	--	--	--	--	--	--
chr1-106562236	1	106562236	A/T	0.05	0.32	3.67e-12	intron_variant	MODIFIER	EXON_chr1_106556367_106556520	Bpur00001-RBVS	transcript	Bpur00001-RBVS	protein_coding	(1/1)	c.155-5264A>T	--	--	--	--	--	Bpur00001-RBVS	--	--	--	--	--	--	--	--	--	--	--	--
chr1-106562263	1	106562263	G/A	0.09	0.31	2.02e-15	intron_variant	MODIFIER	EXON_chr1_106556367_106556520	Bpur00001-RBVS	transcript	Bpur00001-RBVS	protein_coding	(1/1)	c.155-5237G>A	--	--	--	--	--	Bpur00001-RBVS	--	--	--	--	--	--	--	--	--	--	--	--
chr1-106562345	1	106562345	T/C	0.03	0.38	4.77e-15	intron_variant	MODIFIER	EXON_chr1_106556367_106556520	Bpur00001-RBVS	transcript	Bpur00001-RBVS	protein_coding	(1/1)	c.155-5155T>C	--	--	--	--	--	Bpur00001-RBVS	--	--	--	--	--	--	--	--	--	--	--	--
chr1-106562348	1	106562348	C/T	0.03	0.37	2.42e-14	intron_variant	MODIFIER	EXON_chr1_106556367_106556520	Bpur00001-RBVS	transcript	Bpur00001-RBVS	protein_coding	(1/1)	c.155-5152C>T	--	--	--	--	--	Bpur00001-RBVS	--	--	--	--	--	--	--	--	--	--	--	--
chr1-106562380	1	106562380	T/G	0.26	0.42	1.14e-14	intron_variant	MODIFIER	EXON_chr1_106556367_106556520	Bpur00001-RBVS	transcript	Bpur00001-RBVS	protein_coding	(1/1)	c.155-5120T>G	--	--	--	--	--	Bpur00001-RBVS	--	--	--	--	--	--	--	--	--	--	--	--
chr1-106562425	1	106562425	C/T	0.26	0.42	1.17e-13	intron_variant	MODIFIER	EXON_chr1_106556367_106556520	Bpur00001-RBVS	transcript	Bpur00001-RBVS	protein_coding	(1/1)	c.155-5075C>T	--	--	--	--	--	Bpur00001-RBVS	--	--	--	--	--	--	--	--	--	--	--	--
chr1-106562431	1	106562431	C/A	0.26	0.42	1.17e-13	intron_variant	MODIFIER	EXON_chr1_106556367_106556520	Bpur00001-RBVS	transcript	Bpur00001-RBVS	protein_coding	(1/1)	c.155-5069C>A	--	--	--	--	--	Bpur00001-RBVS	--	--	--	--	--	--	--	--	--	--	--	--
chr1-106562961	1	106562961	T/A	0.11	0.51	2.96e-11	intron_variant	MODIFIER	EXON_chr1_106556367_106556520	Bpur00001-RBVS	transcript	Bpur00001-RBVS	protein_coding	(1/1)	c.155-4539T>A	--	--	--	--	--	Bpur00001-RBVS	--	--	--	--	--	--	--	--	--	--	--	--
chr1-106563010	1	106563010	A/C	0.11	0.49	1.32e-10	intron_variant	MODIFIER	EXON_chr1_106556367_106556520	Bpur00001-RBVS	transcript	Bpur00001-RBVS	protein_coding	(1/1)	c.155-4490A>C	--	--	--	--	--	Bpur00001-RBVS	--	--	--	--	--	--	--	--	--	--	--	--
chr1-106563021	1	106563021	T/A	0.11	0.49	1.32e-10	intron_variant	MODIFIER	EXON_chr1_106556367_106556520	Bpur00001-RBVS	transcript	Bpur00001-RBVS	protein_coding	(1/1)	c.155-4479T>A	--	--	--	--	--	Bpur00001-RBVS	--	--	--	--	--	--	--	--	--	--	--	--
chr1-106563227	1	106563227	C/T	0.11	0.49	1.53e-10	intron_variant	MODIFIER	EXON_chr1_106556367_106556520	Bpur00001-RBVS	transcript	Bpur00001-RBVS	protein_coding	(1/1)	c.155-4273C>T	--	--	--	--	--	Bpur00001-RBVS	--	--	--	--	--	--	--	--	--	--	--	--
chr1-107561169	1	107561169	C/T	0.1	0.47	3.17e-09	intron_variant	MODIFIER	EXON_chr1_107556772_107556902	Bpur11324-RA	transcript	Bpur11324-RA	protein_coding	(1/17)	c.131-2633C>T	--	--	--	--	--	Bpur11324-RA	XP_025083954.1	LOW QUALITY PROTEIN: cubilin-like [Pomacea canaliculata]	sp|O70244|CUBN_RAT	Cubilin OS=Rattus norvegicus OX=10116 GN=Cubn PE=1 SV=2	ko04977	Vitamin digestion and absorption	GO:0005509	calcium ion binding	O:Posttranslational modification, protein turnover, chaperones	ENOG410ZPX7(Meprin A)	PF00431.24	CUB domain
chr1-121493718	1	121493718	C/G	0.11	0.46	2.38e-09	intergenic_region	MODIFIER	EXON_chr1_121390254_121390274-EXON_chr1_121508308_121508736	Bpur11681-RA-Bpur11682-RA	intergenic_region	Bpur11681-RA-Bpur11682-RA	--	--	n.121493718C>G	--	--	--	--	--	Bpur11681-RA-Bpur11682-RA	--	--	--	--	--	--	--	--	--	--	--	--
chr1-121599030	1	121599030	G/A	0.02	0.42	2.51e-11	intergenic_region	MODIFIER	EXON_chr1_121564871_121566184-EXON_chr1_121714596_121715024	Bpur11684-RA-Bpur11685-RA	intergenic_region	Bpur11684-RA-Bpur11685-RA	--	--	n.121599030G>A	--	--	--	--	--	Bpur11684-RA-Bpur11685-RA	--	--	--	--	--	--	--	--	--	--	--	--
chr1-121933878	1	121933878	G/T	0.14	0.53	9.71e-12	intergenic_region	MODIFIER	EXON_chr1_121847130_121847297-EXON_chr1_121967443_121967795	Bpur00001-RBYO-Bpur11686-RA	intergenic_region	Bpur00001-RBYO-Bpur11686-RA	--	--	n.121933878G>T	--	--	--	--	--	Bpur00001-RBYO-Bpur11686-RA	--	--	--	--	--	--	--	--	--	--	--	--
chr1-121933892	1	121933892	T/A	0.14	0.53	9.71e-12	intergenic_region	MODIFIER	EXON_chr1_121847130_121847297-EXON_chr1_121967443_121967795	Bpur00001-RBYO-Bpur11686-RA	intergenic_region	Bpur00001-RBYO-Bpur11686-RA	--	--	n.121933892T>A	--	--	--	--	--	Bpur00001-RBYO-Bpur11686-RA	--	--	--	--	--	--	--	--	--	--	--	--
chr1-121933966	1	121933966	G/A	0	0.47	4.17e-10	intergenic_region	MODIFIER	EXON_chr1_121847130_121847297-EXON_chr1_121967443_121967795	Bpur00001-RBYO-Bpur11686-RA	intergenic_region	Bpur00001-RBYO-Bpur11686-RA	--	--	n.121933966G>A	--	--	--	--	--	Bpur00001-RBYO-Bpur11686-RA	--	--	--	--	--	--	--	--	--	--	--	--
chr1-121934186	1	121934186	G/A	0.13	0.55	1.57e-12	intergenic_region	MODIFIER	EXON_chr1_121847130_121847297-EXON_chr1_121967443_121967795	Bpur00001-RBYO-Bpur11686-RA	intergenic_region	Bpur00001-RBYO-Bpur11686-RA	--	--	n.121934186G>A	--	--	--	--	--	Bpur00001-RBYO-Bpur11686-RA	--	--	--	--	--	--	--	--	--	--	--	--
chr1-121934213	1	121934213	C/T	0.13	0.57	1.83e-13	intergenic_region	MODIFIER	EXON_chr1_121847130_121847297-EXON_chr1_121967443_121967795	Bpur00001-RBYO-Bpur11686-RA	intergenic_region	Bpur00001-RBYO-Bpur11686-RA	--	--	n.121934213C>T	--	--	--	--	--	Bpur00001-RBYO-Bpur11686-RA	--	--	--	--	--	--	--	--	--	--	--	--
chr1-121934321	1	121934321	C/T	0.13	0.55	1.69e-12	intergenic_region	MODIFIER	EXON_chr1_121847130_121847297-EXON_chr1_121967443_121967795	Bpur00001-RBYO-Bpur11686-RA	intergenic_region	Bpur00001-RBYO-Bpur11686-RA	--	--	n.121934321C>T	--	--	--	--	--	Bpur00001-RBYO-Bpur11686-RA	--	--	--	--	--	--	--	--	--	--	--	--
chr1-121934335	1	121934335	A/G	0.13	0.55	1.69e-12	intergenic_region	MODIFIER	EXON_chr1_121847130_121847297-EXON_chr1_121967443_121967795	Bpur00001-RBYO-Bpur11686-RA	intergenic_region	Bpur00001-RBYO-Bpur11686-RA	--	--	n.121934335A>G	--	--	--	--	--	Bpur00001-RBYO-Bpur11686-RA	--	--	--	--	--	--	--	--	--	--	--	--
chr1-121934337	1	121934337	T/C	0.13	0.55	1.69e-12	intergenic_region	MODIFIER	EXON_chr1_121847130_121847297-EXON_chr1_121967443_121967795	Bpur00001-RBYO-Bpur11686-RA	intergenic_region	Bpur00001-RBYO-Bpur11686-RA	--	--	n.121934337T>C	--	--	--	--	--	Bpur00001-RBYO-Bpur11686-RA	--	--	--	--	--	--	--	--	--	--	--	--
chr1-121934368	1	121934368	C/G	0.14	0.53	1.25e-11	intergenic_region	MODIFIER	EXON_chr1_121847130_121847297-EXON_chr1_121967443_121967795	Bpur00001-RBYO-Bpur11686-RA	intergenic_region	Bpur00001-RBYO-Bpur11686-RA	--	--	n.121934368C>G	--	--	--	--	--	Bpur00001-RBYO-Bpur11686-RA	--	--	--	--	--	--	--	--	--	--	--	--
chr1-121934432	1	121934432	T/C	0.13	0.56	1.33e-12	intergenic_region	MODIFIER	EXON_chr1_121847130_121847297-EXON_chr1_121967443_121967795	Bpur00001-RBYO-Bpur11686-RA	intergenic_region	Bpur00001-RBYO-Bpur11686-RA	--	--	n.121934432T>C	--	--	--	--	--	Bpur00001-RBYO-Bpur11686-RA	--	--	--	--	--	--	--	--	--	--	--	--
chr1-121934540	1	121934540	A/G	0.13	0.6	3.08e-14	intergenic_region	MODIFIER	EXON_chr1_121847130_121847297-EXON_chr1_121967443_121967795	Bpur00001-RBYO-Bpur11686-RA	intergenic_region	Bpur00001-RBYO-Bpur11686-RA	--	--	n.121934540A>G	--	--	--	--	--	Bpur00001-RBYO-Bpur11686-RA	--	--	--	--	--	--	--	--	--	--	--	--
chr1-121938787	1	121938787	G/A	0.18	0.43	1.44e-10	intergenic_region	MODIFIER	EXON_chr1_121847130_121847297-EXON_chr1_121967443_121967795	Bpur00001-RBYO-Bpur11686-RA	intergenic_region	Bpur00001-RBYO-Bpur11686-RA	--	--	n.121938787G>A	--	--	--	--	--	Bpur00001-RBYO-Bpur11686-RA	--	--	--	--	--	--	--	--	--	--	--	--
chr1-121950398	1	121950398	A/T	0.11	0.53	2.09e-10	intergenic_region	MODIFIER	EXON_chr1_121847130_121847297-EXON_chr1_121967443_121967795	Bpur00001-RBYO-Bpur11686-RA	intergenic_region	Bpur00001-RBYO-Bpur11686-RA	--	--	n.121950398A>T	--	--	--	--	--	Bpur00001-RBYO-Bpur11686-RA	--	--	--	--	--	--	--	--	--	--	--	--
chr1-121950408	1	121950408	C/T	0.11	0.51	5.18e-10	intergenic_region	MODIFIER	EXON_chr1_121847130_121847297-EXON_chr1_121967443_121967795	Bpur00001-RBYO-Bpur11686-RA	intergenic_region	Bpur00001-RBYO-Bpur11686-RA	--	--	n.121950408C>T	--	--	--	--	--	Bpur00001-RBYO-Bpur11686-RA	--	--	--	--	--	--	--	--	--	--	--	--
chr1-121950437	1	121950437	G/A	0.15	0.43	1.28e-09	intergenic_region	MODIFIER	EXON_chr1_121847130_121847297-EXON_chr1_121967443_121967795	Bpur00001-RBYO-Bpur11686-RA	intergenic_region	Bpur00001-RBYO-Bpur11686-RA	--	--	n.121950437G>A	--	--	--	--	--	Bpur00001-RBYO-Bpur11686-RA	--	--	--	--	--	--	--	--	--	--	--	--
chr1-121950471	1	121950471	T/A	0.13	0.56	2.91e-12	intergenic_region	MODIFIER	EXON_chr1_121847130_121847297-EXON_chr1_121967443_121967795	Bpur00001-RBYO-Bpur11686-RA	intergenic_region	Bpur00001-RBYO-Bpur11686-RA	--	--	n.121950471T>A	--	--	--	--	--	Bpur00001-RBYO-Bpur11686-RA	--	--	--	--	--	--	--	--	--	--	--	--
chr1-121950476	1	121950476	T/G	0.13	0.56	2.91e-12	intergenic_region	MODIFIER	EXON_chr1_121847130_121847297-EXON_chr1_121967443_121967795	Bpur00001-RBYO-Bpur11686-RA	intergenic_region	Bpur00001-RBYO-Bpur11686-RA	--	--	n.121950476T>G	--	--	--	--	--	Bpur00001-RBYO-Bpur11686-RA	--	--	--	--	--	--	--	--	--	--	--	--
chr1-121950730	1	121950730	C/A	0.13	0.6	4.54e-14	intergenic_region	MODIFIER	EXON_chr1_121847130_121847297-EXON_chr1_121967443_121967795	Bpur00001-RBYO-Bpur11686-RA	intergenic_region	Bpur00001-RBYO-Bpur11686-RA	--	--	n.121950730C>A	--	--	--	--	--	Bpur00001-RBYO-Bpur11686-RA	--	--	--	--	--	--	--	--	--	--	--	--
chr1-121950816	1	121950816	T/A	0	0.4	9.63e-10	intergenic_region	MODIFIER	EXON_chr1_121847130_121847297-EXON_chr1_121967443_121967795	Bpur00001-RBYO-Bpur11686-RA	intergenic_region	Bpur00001-RBYO-Bpur11686-RA	--	--	n.121950816T>A	--	--	--	--	--	Bpur00001-RBYO-Bpur11686-RA	--	--	--	--	--	--	--	--	--	--	--	--
chr1-121950885	1	121950885	A/G	0.1	0.55	1.31e-10	intergenic_region	MODIFIER	EXON_chr1_121847130_121847297-EXON_chr1_121967443_121967795	Bpur00001-RBYO-Bpur11686-RA	intergenic_region	Bpur00001-RBYO-Bpur11686-RA	--	--	n.121950885A>G	--	--	--	--	--	Bpur00001-RBYO-Bpur11686-RA	--	--	--	--	--	--	--	--	--	--	--	--
chr1-121950959	1	121950959	A/G	0.11	0.57	6.63e-12	intergenic_region	MODIFIER	EXON_chr1_121847130_121847297-EXON_chr1_121967443_121967795	Bpur00001-RBYO-Bpur11686-RA	intergenic_region	Bpur00001-RBYO-Bpur11686-RA	--	--	n.121950959A>G	--	--	--	--	--	Bpur00001-RBYO-Bpur11686-RA	--	--	--	--	--	--	--	--	--	--	--	--
chr1-121952164	1	121952164	T/A	0.13	0.51	1.58e-10	intergenic_region	MODIFIER	EXON_chr1_121847130_121847297-EXON_chr1_121967443_121967795	Bpur00001-RBYO-Bpur11686-RA	intergenic_region	Bpur00001-RBYO-Bpur11686-RA	--	--	n.121952164T>A	--	--	--	--	--	Bpur00001-RBYO-Bpur11686-RA	--	--	--	--	--	--	--	--	--	--	--	--
chr1-121952320	1	121952320	A/C	0.13	0.51	1.56e-10	intergenic_region	MODIFIER	EXON_chr1_121847130_121847297-EXON_chr1_121967443_121967795	Bpur00001-RBYO-Bpur11686-RA	intergenic_region	Bpur00001-RBYO-Bpur11686-RA	--	--	n.121952320A>C	--	--	--	--	--	Bpur00001-RBYO-Bpur11686-RA	--	--	--	--	--	--	--	--	--	--	--	--
chr1-123281029	1	123281029	A/G	0.25	0.33	1e-09	intergenic_region	MODIFIER	EXON_chr1_123249459_123249587-EXON_chr1_123282811_123283553	Bpur00001-RBYU-Bpur00001-RBYV	intergenic_region	Bpur00001-RBYU-Bpur00001-RBYV	--	--	n.123281029A>G	--	--	--	--	--	Bpur00001-RBYU-Bpur00001-RBYV	--	--	--	--	--	--	--	--	--	--	--	--
chr1-123335330	1	123335330	G/C	0.1	0.49	1.29e-09	intergenic_region	MODIFIER	EXON_chr1_123322042_123322073-EXON_chr1_123400136_123400273	Bpur11728-RA-Bpur11729-RA	intergenic_region	Bpur11728-RA-Bpur11729-RA	--	--	n.123335330G>C	--	--	--	--	--	Bpur11728-RA-Bpur11729-RA	--	--	--	--	--	--	--	--	--	--	--	--
chr1-123824912	1	123824912	A/G	0	0.4	3.66e-13	intergenic_region	MODIFIER	EXON_chr1_123806360_123806444-EXON_chr1_123825593_123825811	Bpur11739-RA-Bpur11740-RA	intergenic_region	Bpur11739-RA-Bpur11740-RA	--	--	n.123824912A>G	--	--	--	--	--	Bpur11739-RA-Bpur11740-RA	--	--	--	--	--	--	--	--	--	--	--	--
chr1-123824912	1	123824912	A/G	0	0.4	3.66e-13	upstream_gene_variant	MODIFIER	EXON_chr1_123825593_123825811	Bpur11740-RA	transcript	Bpur11740-RA	protein_coding	--	c.-681A>G	--	--	--	--	681	Bpur11740-RA	--	--	--	--	--	--	--	--	--	--	--	--
chr1-123824991	1	123824991	G/T	0.14	0.44	1.67e-10	intergenic_region	MODIFIER	EXON_chr1_123806360_123806444-EXON_chr1_123825593_123825811	Bpur11739-RA-Bpur11740-RA	intergenic_region	Bpur11739-RA-Bpur11740-RA	--	--	n.123824991G>T	--	--	--	--	--	Bpur11739-RA-Bpur11740-RA	--	--	--	--	--	--	--	--	--	--	--	--
chr1-123824991	1	123824991	G/T	0.14	0.44	1.67e-10	upstream_gene_variant	MODIFIER	EXON_chr1_123825593_123825811	Bpur11740-RA	transcript	Bpur11740-RA	protein_coding	--	c.-602G>T	--	--	--	--	602	Bpur11740-RA	--	--	--	--	--	--	--	--	--	--	--	--
chr1-123825064	1	123825064	C/T	0.01	0.39	5.36e-14	intergenic_region	MODIFIER	EXON_chr1_123806360_123806444-EXON_chr1_123825593_123825811	Bpur11739-RA-Bpur11740-RA	intergenic_region	Bpur11739-RA-Bpur11740-RA	--	--	n.123825064C>T	--	--	--	--	--	Bpur11739-RA-Bpur11740-RA	--	--	--	--	--	--	--	--	--	--	--	--
chr1-123825064	1	123825064	C/T	0.01	0.39	5.36e-14	upstream_gene_variant	MODIFIER	EXON_chr1_123825593_123825811	Bpur11740-RA	transcript	Bpur11740-RA	protein_coding	--	c.-529C>T	--	--	--	--	529	Bpur11740-RA	--	--	--	--	--	--	--	--	--	--	--	--
chr1-123825088	1	123825088	C/T	0	0.4	4.53e-14	intergenic_region	MODIFIER	EXON_chr1_123806360_123806444-EXON_chr1_123825593_123825811	Bpur11739-RA-Bpur11740-RA	intergenic_region	Bpur11739-RA-Bpur11740-RA	--	--	n.123825088C>T	--	--	--	--	--	Bpur11739-RA-Bpur11740-RA	--	--	--	--	--	--	--	--	--	--	--	--
chr1-123825088	1	123825088	C/T	0	0.4	4.53e-14	upstream_gene_variant	MODIFIER	EXON_chr1_123825593_123825811	Bpur11740-RA	transcript	Bpur11740-RA	protein_coding	--	c.-505C>T	--	--	--	--	505	Bpur11740-RA	--	--	--	--	--	--	--	--	--	--	--	--
chr1-123825093	1	123825093	G/T	0	0.4	4.53e-14	intergenic_region	MODIFIER	EXON_chr1_123806360_123806444-EXON_chr1_123825593_123825811	Bpur11739-RA-Bpur11740-RA	intergenic_region	Bpur11739-RA-Bpur11740-RA	--	--	n.123825093G>T	--	--	--	--	--	Bpur11739-RA-Bpur11740-RA	--	--	--	--	--	--	--	--	--	--	--	--
chr1-123825093	1	123825093	G/T	0	0.4	4.53e-14	upstream_gene_variant	MODIFIER	EXON_chr1_123825593_123825811	Bpur11740-RA	transcript	Bpur11740-RA	protein_coding	--	c.-500G>T	--	--	--	--	500	Bpur11740-RA	--	--	--	--	--	--	--	--	--	--	--	--
chr1-123825192	1	123825192	T/C	0.15	0.47	5.55e-12	intergenic_region	MODIFIER	EXON_chr1_123806360_123806444-EXON_chr1_123825593_123825811	Bpur11739-RA-Bpur11740-RA	intergenic_region	Bpur11739-RA-Bpur11740-RA	--	--	n.123825192T>C	--	--	--	--	--	Bpur11739-RA-Bpur11740-RA	--	--	--	--	--	--	--	--	--	--	--	--
chr1-123825192	1	123825192	T/C	0.15	0.47	5.55e-12	upstream_gene_variant	MODIFIER	EXON_chr1_123825593_123825811	Bpur11740-RA	transcript	Bpur11740-RA	protein_coding	--	c.-401T>C	--	--	--	--	401	Bpur11740-RA	--	--	--	--	--	--	--	--	--	--	--	--
chr1-123825193	1	123825193	A/T	0	0.42	1.7e-14	intergenic_region	MODIFIER	EXON_chr1_123806360_123806444-EXON_chr1_123825593_123825811	Bpur11739-RA-Bpur11740-RA	intergenic_region	Bpur11739-RA-Bpur11740-RA	--	--	n.123825193A>T	--	--	--	--	--	Bpur11739-RA-Bpur11740-RA	--	--	--	--	--	--	--	--	--	--	--	--
chr1-123825193	1	123825193	A/T	0	0.42	1.7e-14	upstream_gene_variant	MODIFIER	EXON_chr1_123825593_123825811	Bpur11740-RA	transcript	Bpur11740-RA	protein_coding	--	c.-400A>T	--	--	--	--	400	Bpur11740-RA	--	--	--	--	--	--	--	--	--	--	--	--
chr1-123825441	1	123825441	T/C	0	0.44	6.48e-16	intergenic_region	MODIFIER	EXON_chr1_123806360_123806444-EXON_chr1_123825593_123825811	Bpur11739-RA-Bpur11740-RA	intergenic_region	Bpur11739-RA-Bpur11740-RA	--	--	n.123825441T>C	--	--	--	--	--	Bpur11739-RA-Bpur11740-RA	--	--	--	--	--	--	--	--	--	--	--	--
chr1-123825441	1	123825441	T/C	0	0.44	6.48e-16	upstream_gene_variant	MODIFIER	EXON_chr1_123825593_123825811	Bpur11740-RA	transcript	Bpur11740-RA	protein_coding	--	c.-152T>C	--	--	--	--	152	Bpur11740-RA	--	--	--	--	--	--	--	--	--	--	--	--
chr1-123825461	1	123825461	G/A	0.25	0.43	1.81e-14	intergenic_region	MODIFIER	EXON_chr1_123806360_123806444-EXON_chr1_123825593_123825811	Bpur11739-RA-Bpur11740-RA	intergenic_region	Bpur11739-RA-Bpur11740-RA	--	--	n.123825461G>A	--	--	--	--	--	Bpur11739-RA-Bpur11740-RA	--	--	--	--	--	--	--	--	--	--	--	--
chr1-123825461	1	123825461	G/A	0.25	0.43	1.81e-14	upstream_gene_variant	MODIFIER	EXON_chr1_123825593_123825811	Bpur11740-RA	transcript	Bpur11740-RA	protein_coding	--	c.-132G>A	--	--	--	--	132	Bpur11740-RA	--	--	--	--	--	--	--	--	--	--	--	--
chr1-123825525	1	123825525	T/C	0.01	0.43	1.64e-16	intergenic_region	MODIFIER	EXON_chr1_123806360_123806444-EXON_chr1_123825593_123825811	Bpur11739-RA-Bpur11740-RA	intergenic_region	Bpur11739-RA-Bpur11740-RA	--	--	n.123825525T>C	--	--	--	--	--	Bpur11739-RA-Bpur11740-RA	--	--	--	--	--	--	--	--	--	--	--	--
chr1-123825525	1	123825525	T/C	0.01	0.43	1.64e-16	upstream_gene_variant	MODIFIER	EXON_chr1_123825593_123825811	Bpur11740-RA	transcript	Bpur11740-RA	protein_coding	--	c.-68T>C	--	--	--	--	68	Bpur11740-RA	--	--	--	--	--	--	--	--	--	--	--	--
chr1-123825656	1	123825656	C/G	0.01	0.41	2.08e-15	missense_variant	MODERATE	EXON_chr1_123825593_123825811	Bpur11740-RA	transcript	Bpur11740-RA	protein_coding	(1/3)	c.64C>G	p.Leu22Val	(64/267)	(64/267)	(22/88)	--	Bpur11740-RA	--	--	--	--	--	--	--	--	--	--	--	--
chr1-123825672	1	123825672	G/A	0.01	0.43	2.1e-15	missense_variant	MODERATE	EXON_chr1_123825593_123825811	Bpur11740-RA	transcript	Bpur11740-RA	protein_coding	(1/3)	c.80G>A	p.Arg27Gln	(80/267)	(80/267)	(27/88)	--	Bpur11740-RA	--	--	--	--	--	--	--	--	--	--	--	--
chr1-123825679	1	123825679	C/T	0	0.43	2.71e-15	synonymous_variant	LOW	EXON_chr1_123825593_123825811	Bpur11740-RA	transcript	Bpur11740-RA	protein_coding	(1/3)	c.87C>T	p.Phe29Phe	(87/267)	(87/267)	(29/88)	--	Bpur11740-RA	--	--	--	--	--	--	--	--	--	--	--	--
chr1-123829381	1	123829381	A/G	0.26	0.41	9.38e-14	downstream_gene_variant	MODIFIER	EXON_chr1_123825593_123825811	Bpur11740-RA	transcript	Bpur11740-RA	protein_coding	--	c.*274A>G	--	--	--	--	274	Bpur11740-RA	--	--	--	--	--	--	--	--	--	--	--	--
chr1-123829381	1	123829381	A/G	0.26	0.41	9.38e-14	intergenic_region	MODIFIER	EXON_chr1_123825593_123825811-EXON_chr1_123843463_123844231	Bpur11740-RA-Bpur11741-RA	intergenic_region	Bpur11740-RA-Bpur11741-RA	--	--	n.123829381A>G	--	--	--	--	--	Bpur11740-RA-Bpur11741-RA	--	--	--	--	--	--	--	--	--	--	--	--
chr1-123829496	1	123829496	A/C	0.02	0.4	2.14e-15	downstream_gene_variant	MODIFIER	EXON_chr1_123825593_123825811	Bpur11740-RA	transcript	Bpur11740-RA	protein_coding	--	c.*389A>C	--	--	--	--	389	Bpur11740-RA	--	--	--	--	--	--	--	--	--	--	--	--
chr1-123829496	1	123829496	A/C	0.02	0.4	2.14e-15	intergenic_region	MODIFIER	EXON_chr1_123825593_123825811-EXON_chr1_123843463_123844231	Bpur11740-RA-Bpur11741-RA	intergenic_region	Bpur11740-RA-Bpur11741-RA	--	--	n.123829496A>C	--	--	--	--	--	Bpur11740-RA-Bpur11741-RA	--	--	--	--	--	--	--	--	--	--	--	--
chr1-123829548	1	123829548	A/G	0.11	0.5	6.46e-11	downstream_gene_variant	MODIFIER	EXON_chr1_123825593_123825811	Bpur11740-RA	transcript	Bpur11740-RA	protein_coding	--	c.*441A>G	--	--	--	--	441	Bpur11740-RA	--	--	--	--	--	--	--	--	--	--	--	--
chr1-123829548	1	123829548	A/G	0.11	0.5	6.46e-11	intergenic_region	MODIFIER	EXON_chr1_123825593_123825811-EXON_chr1_123843463_123844231	Bpur11740-RA-Bpur11741-RA	intergenic_region	Bpur11740-RA-Bpur11741-RA	--	--	n.123829548A>G	--	--	--	--	--	Bpur11740-RA-Bpur11741-RA	--	--	--	--	--	--	--	--	--	--	--	--
chr1-123829602	1	123829602	C/T	0.04	0.37	1.04e-16	downstream_gene_variant	MODIFIER	EXON_chr1_123825593_123825811	Bpur11740-RA	transcript	Bpur11740-RA	protein_coding	--	c.*495C>T	--	--	--	--	495	Bpur11740-RA	--	--	--	--	--	--	--	--	--	--	--	--
chr1-123829602	1	123829602	C/T	0.04	0.37	1.04e-16	intergenic_region	MODIFIER	EXON_chr1_123825593_123825811-EXON_chr1_123843463_123844231	Bpur11740-RA-Bpur11741-RA	intergenic_region	Bpur11740-RA-Bpur11741-RA	--	--	n.123829602C>T	--	--	--	--	--	Bpur11740-RA-Bpur11741-RA	--	--	--	--	--	--	--	--	--	--	--	--
chr1-123829640	1	123829640	G/A	0.02	0.42	7.91e-17	downstream_gene_variant	MODIFIER	EXON_chr1_123825593_123825811	Bpur11740-RA	transcript	Bpur11740-RA	protein_coding	--	c.*533G>A	--	--	--	--	533	Bpur11740-RA	--	--	--	--	--	--	--	--	--	--	--	--
chr1-123829640	1	123829640	G/A	0.02	0.42	7.91e-17	intergenic_region	MODIFIER	EXON_chr1_123825593_123825811-EXON_chr1_123843463_123844231	Bpur11740-RA-Bpur11741-RA	intergenic_region	Bpur11740-RA-Bpur11741-RA	--	--	n.123829640G>A	--	--	--	--	--	Bpur11740-RA-Bpur11741-RA	--	--	--	--	--	--	--	--	--	--	--	--
chr1-123829646	1	123829646	G/A	0.13	0.46	1.49e-10	downstream_gene_variant	MODIFIER	EXON_chr1_123825593_123825811	Bpur11740-RA	transcript	Bpur11740-RA	protein_coding	--	c.*539G>A	--	--	--	--	539	Bpur11740-RA	--	--	--	--	--	--	--	--	--	--	--	--
chr1-123829646	1	123829646	G/A	0.13	0.46	1.49e-10	intergenic_region	MODIFIER	EXON_chr1_123825593_123825811-EXON_chr1_123843463_123844231	Bpur11740-RA-Bpur11741-RA	intergenic_region	Bpur11740-RA-Bpur11741-RA	--	--	n.123829646G>A	--	--	--	--	--	Bpur11740-RA-Bpur11741-RA	--	--	--	--	--	--	--	--	--	--	--	--
chr1-123829681	1	123829681	G/A	0.04	0.38	1.78e-16	downstream_gene_variant	MODIFIER	EXON_chr1_123825593_123825811	Bpur11740-RA	transcript	Bpur11740-RA	protein_coding	--	c.*574G>A	--	--	--	--	574	Bpur11740-RA	--	--	--	--	--	--	--	--	--	--	--	--
chr1-123829681	1	123829681	G/A	0.04	0.38	1.78e-16	intergenic_region	MODIFIER	EXON_chr1_123825593_123825811-EXON_chr1_123843463_123844231	Bpur11740-RA-Bpur11741-RA	intergenic_region	Bpur11740-RA-Bpur11741-RA	--	--	n.123829681G>A	--	--	--	--	--	Bpur11740-RA-Bpur11741-RA	--	--	--	--	--	--	--	--	--	--	--	--
chr1-123829735	1	123829735	G/A	0.01	0.36	3.8e-12	downstream_gene_variant	MODIFIER	EXON_chr1_123825593_123825811	Bpur11740-RA	transcript	Bpur11740-RA	protein_coding	--	c.*628G>A	--	--	--	--	628	Bpur11740-RA	--	--	--	--	--	--	--	--	--	--	--	--
chr1-123829735	1	123829735	G/A	0.01	0.36	3.8e-12	intergenic_region	MODIFIER	EXON_chr1_123825593_123825811-EXON_chr1_123843463_123844231	Bpur11740-RA-Bpur11741-RA	intergenic_region	Bpur11740-RA-Bpur11741-RA	--	--	n.123829735G>A	--	--	--	--	--	Bpur11740-RA-Bpur11741-RA	--	--	--	--	--	--	--	--	--	--	--	--
chr1-123829738	1	123829738	G/A	0.01	0.37	1.5e-12	downstream_gene_variant	MODIFIER	EXON_chr1_123825593_123825811	Bpur11740-RA	transcript	Bpur11740-RA	protein_coding	--	c.*631G>A	--	--	--	--	631	Bpur11740-RA	--	--	--	--	--	--	--	--	--	--	--	--
chr1-123829738	1	123829738	G/A	0.01	0.37	1.5e-12	intergenic_region	MODIFIER	EXON_chr1_123825593_123825811-EXON_chr1_123843463_123844231	Bpur11740-RA-Bpur11741-RA	intergenic_region	Bpur11740-RA-Bpur11741-RA	--	--	n.123829738G>A	--	--	--	--	--	Bpur11740-RA-Bpur11741-RA	--	--	--	--	--	--	--	--	--	--	--	--
chr1-123829946	1	123829946	C/T	0.28	0.4	1.06e-13	downstream_gene_variant	MODIFIER	EXON_chr1_123825593_123825811	Bpur11740-RA	transcript	Bpur11740-RA	protein_coding	--	c.*839C>T	--	--	--	--	839	Bpur11740-RA	--	--	--	--	--	--	--	--	--	--	--	--
chr1-123829946	1	123829946	C/T	0.28	0.4	1.06e-13	intergenic_region	MODIFIER	EXON_chr1_123825593_123825811-EXON_chr1_123843463_123844231	Bpur11740-RA-Bpur11741-RA	intergenic_region	Bpur11740-RA-Bpur11741-RA	--	--	n.123829946C>T	--	--	--	--	--	Bpur11740-RA-Bpur11741-RA	--	--	--	--	--	--	--	--	--	--	--	--
chr1-123829960	1	123829960	C/T	0	0.36	8.78e-12	downstream_gene_variant	MODIFIER	EXON_chr1_123825593_123825811	Bpur11740-RA	transcript	Bpur11740-RA	protein_coding	--	c.*853C>T	--	--	--	--	853	Bpur11740-RA	--	--	--	--	--	--	--	--	--	--	--	--
chr1-123829960	1	123829960	C/T	0	0.36	8.78e-12	intergenic_region	MODIFIER	EXON_chr1_123825593_123825811-EXON_chr1_123843463_123844231	Bpur11740-RA-Bpur11741-RA	intergenic_region	Bpur11740-RA-Bpur11741-RA	--	--	n.123829960C>T	--	--	--	--	--	Bpur11740-RA-Bpur11741-RA	--	--	--	--	--	--	--	--	--	--	--	--
chr1-123830064	1	123830064	A/C	0.01	0.37	1.5e-13	downstream_gene_variant	MODIFIER	EXON_chr1_123825593_123825811	Bpur11740-RA	transcript	Bpur11740-RA	protein_coding	--	c.*957A>C	--	--	--	--	957	Bpur11740-RA	--	--	--	--	--	--	--	--	--	--	--	--
chr1-123830064	1	123830064	A/C	0.01	0.37	1.5e-13	intergenic_region	MODIFIER	EXON_chr1_123825593_123825811-EXON_chr1_123843463_123844231	Bpur11740-RA-Bpur11741-RA	intergenic_region	Bpur11740-RA-Bpur11741-RA	--	--	n.123830064A>C	--	--	--	--	--	Bpur11740-RA-Bpur11741-RA	--	--	--	--	--	--	--	--	--	--	--	--
chr1-123830123	1	123830123	G/A	0	0.38	1.52e-12	intergenic_region	MODIFIER	EXON_chr1_123825593_123825811-EXON_chr1_123843463_123844231	Bpur11740-RA-Bpur11741-RA	intergenic_region	Bpur11740-RA-Bpur11741-RA	--	--	n.123830123G>A	--	--	--	--	--	Bpur11740-RA-Bpur11741-RA	--	--	--	--	--	--	--	--	--	--	--	--
chr1-123830158	1	123830158	C/A	0	0.4	1.07e-13	intergenic_region	MODIFIER	EXON_chr1_123825593_123825811-EXON_chr1_123843463_123844231	Bpur11740-RA-Bpur11741-RA	intergenic_region	Bpur11740-RA-Bpur11741-RA	--	--	n.123830158C>A	--	--	--	--	--	Bpur11740-RA-Bpur11741-RA	--	--	--	--	--	--	--	--	--	--	--	--
chr1-123830165	1	123830165	T/C	0.28	0.4	2.03e-13	intergenic_region	MODIFIER	EXON_chr1_123825593_123825811-EXON_chr1_123843463_123844231	Bpur11740-RA-Bpur11741-RA	intergenic_region	Bpur11740-RA-Bpur11741-RA	--	--	n.123830165T>C	--	--	--	--	--	Bpur11740-RA-Bpur11741-RA	--	--	--	--	--	--	--	--	--	--	--	--
chr1-123830173	1	123830173	A/C	0.28	0.41	4.38e-14	intergenic_region	MODIFIER	EXON_chr1_123825593_123825811-EXON_chr1_123843463_123844231	Bpur11740-RA-Bpur11741-RA	intergenic_region	Bpur11740-RA-Bpur11741-RA	--	--	n.123830173A>C	--	--	--	--	--	Bpur11740-RA-Bpur11741-RA	--	--	--	--	--	--	--	--	--	--	--	--
chr1-132292080	1	132292080	T/G	0.02	-0.29	1.3e-10	missense_variant	MODERATE	EXON_chr1_132261558_132261626	Bpur12022-RA	transcript	Bpur12022-RA	protein_coding	(12/13)	c.2423T>G	p.Leu808Trp	(2423/2919)	(2423/2919)	(808/972)	--	Bpur12022-RA	XP_053376683.1	LOW QUALITY PROTEIN: C-type mannose receptor 2-like [Mercenaria mercenaria]	sp|Q9UBG0|MRC2_HUMAN	C-type mannose receptor 2 OS=Homo sapiens OX=9606 GN=MRC2 PE=1 SV=2	--	--	--	--	U:Intracellular trafficking, secretion, and vesicular transport,S:Function unknown	ENOG410XRS3(mannose receptor, C type 1):ENOG410ZMTB(-)	PF00059.25,PF05473.16,PF00250.22	Lectin C-type domain:UL45 protein, carbohydrate-binding C-type lectin-like:Forkhead domain
chr1-132292084	1	132292084	A/G	0.03	-0.32	4.35e-12	synonymous_variant	LOW	EXON_chr1_132261558_132261626	Bpur12022-RA	transcript	Bpur12022-RA	protein_coding	(12/13)	c.2427A>G	p.Ala809Ala	(2427/2919)	(2427/2919)	(809/972)	--	Bpur12022-RA	XP_053376683.1	LOW QUALITY PROTEIN: C-type mannose receptor 2-like [Mercenaria mercenaria]	sp|Q9UBG0|MRC2_HUMAN	C-type mannose receptor 2 OS=Homo sapiens OX=9606 GN=MRC2 PE=1 SV=2	--	--	--	--	U:Intracellular trafficking, secretion, and vesicular transport,S:Function unknown	ENOG410XRS3(mannose receptor, C type 1):ENOG410ZMTB(-)	PF00059.25,PF05473.16,PF00250.22	Lectin C-type domain:UL45 protein, carbohydrate-binding C-type lectin-like:Forkhead domain
chr1-132433447	1	132433447	C/A	0.22	0.47	8.85e-16	intergenic_region	MODIFIER	EXON_chr1_132402233_132402293-EXON_chr1_132446188_132446196	Bpur00001-RCAN-Bpur12026-RA	intergenic_region	Bpur00001-RCAN-Bpur12026-RA	--	--	n.132433447C>A	--	--	--	--	--	Bpur00001-RCAN-Bpur12026-RA	--	--	--	--	--	--	--	--	--	--	--	--
chr1-132433471	1	132433471	T/C	0.02	0.28	5.59e-10	intergenic_region	MODIFIER	EXON_chr1_132402233_132402293-EXON_chr1_132446188_132446196	Bpur00001-RCAN-Bpur12026-RA	intergenic_region	Bpur00001-RCAN-Bpur12026-RA	--	--	n.132433471T>C	--	--	--	--	--	Bpur00001-RCAN-Bpur12026-RA	--	--	--	--	--	--	--	--	--	--	--	--
chr1-132433548	1	132433548	T/C	0.03	0.26	2.22e-09	intergenic_region	MODIFIER	EXON_chr1_132402233_132402293-EXON_chr1_132446188_132446196	Bpur00001-RCAN-Bpur12026-RA	intergenic_region	Bpur00001-RCAN-Bpur12026-RA	--	--	n.132433548T>C	--	--	--	--	--	Bpur00001-RCAN-Bpur12026-RA	--	--	--	--	--	--	--	--	--	--	--	--
chr1-132433567	1	132433567	A/G	0.22	0.47	5.18e-15	intergenic_region	MODIFIER	EXON_chr1_132402233_132402293-EXON_chr1_132446188_132446196	Bpur00001-RCAN-Bpur12026-RA	intergenic_region	Bpur00001-RCAN-Bpur12026-RA	--	--	n.132433567A>G	--	--	--	--	--	Bpur00001-RCAN-Bpur12026-RA	--	--	--	--	--	--	--	--	--	--	--	--
chr1-132481288	1	132481288	G/A	0	0.39	5.21e-12	missense_variant	MODERATE	EXON_chr1_132476092_132476453	Bpur12029-RA	transcript	Bpur12029-RA	protein_coding	(3/7)	c.740C>T	p.Thr247Ile	(740/2241)	(740/2241)	(247/746)	--	Bpur12029-RA	XP_025097937.1	uncharacterized protein LOC112566159 [Pomacea canaliculata]	--	--	--	--	--	--	--	--	PF13604.10	AAA domain
chr1-132482702	1	132482702	A/T	0	0.43	1.92e-13	intron_variant	MODIFIER	EXON_chr1_132476092_132476453	Bpur12029-RA	transcript	Bpur12029-RA	protein_coding	(2/6)	c.268-942T>A	--	--	--	--	--	Bpur12029-RA	XP_025097937.1	uncharacterized protein LOC112566159 [Pomacea canaliculata]	--	--	--	--	--	--	--	--	PF13604.10	AAA domain
chr1-132525031	1	132525031	C/A	0.03	0.36	7.41e-14	intergenic_region	MODIFIER	EXON_chr1_132504926_132504928-EXON_chr1_132538069_132538191	Bpur12031-RA-Bpur12032-RA	intergenic_region	Bpur12031-RA-Bpur12032-RA	--	--	n.132525031C>A	--	--	--	--	--	Bpur12031-RA-Bpur12032-RA	--	--	--	--	--	--	--	--	--	--	--	--
chr1-132530047	1	132530047	T/G	0	0.52	1.36e-10	intergenic_region	MODIFIER	EXON_chr1_132504926_132504928-EXON_chr1_132538069_132538191	Bpur12031-RA-Bpur12032-RA	intergenic_region	Bpur12031-RA-Bpur12032-RA	--	--	n.132530047T>G	--	--	--	--	--	Bpur12031-RA-Bpur12032-RA	--	--	--	--	--	--	--	--	--	--	--	--
chr1-132607525	1	132607525	T/A	0.3	0.34	3.51e-10	intergenic_region	MODIFIER	EXON_chr1_132572836_132573185-EXON_chr1_132615444_132615704	Bpur12033-RA-Bpur12034-RA	intergenic_region	Bpur12033-RA-Bpur12034-RA	--	--	n.132607525T>A	--	--	--	--	--	Bpur12033-RA-Bpur12034-RA	--	--	--	--	--	--	--	--	--	--	--	--
chr1-132610617	1	132610617	C/G	0.2	0.44	5.57e-13	intergenic_region	MODIFIER	EXON_chr1_132572836_132573185-EXON_chr1_132615444_132615704	Bpur12033-RA-Bpur12034-RA	intergenic_region	Bpur12033-RA-Bpur12034-RA	--	--	n.132610617C>G	--	--	--	--	--	Bpur12033-RA-Bpur12034-RA	--	--	--	--	--	--	--	--	--	--	--	--
chr1-132611963	1	132611963	T/C	0.01	0.34	1.09e-10	intergenic_region	MODIFIER	EXON_chr1_132572836_132573185-EXON_chr1_132615444_132615704	Bpur12033-RA-Bpur12034-RA	intergenic_region	Bpur12033-RA-Bpur12034-RA	--	--	n.132611963T>C	--	--	--	--	--	Bpur12033-RA-Bpur12034-RA	--	--	--	--	--	--	--	--	--	--	--	--
chr1-132611964	1	132611964	A/T	0.01	0.38	8.45e-12	intergenic_region	MODIFIER	EXON_chr1_132572836_132573185-EXON_chr1_132615444_132615704	Bpur12033-RA-Bpur12034-RA	intergenic_region	Bpur12033-RA-Bpur12034-RA	--	--	n.132611964A>T	--	--	--	--	--	Bpur12033-RA-Bpur12034-RA	--	--	--	--	--	--	--	--	--	--	--	--
chr1-132655030	1	132655030	A/T	0.15	0.46	6.04e-10	downstream_gene_variant	MODIFIER	EXON_chr1_132655055_132655260	Bpur00001-RCAO	transcript	Bpur00001-RCAO	protein_coding	--	c.*25T>A	--	--	--	--	25	Bpur00001-RCAO	XP_025104846.1	CCA tRNA nucleotidyltransferase 1, mitochondrial-like [Pomacea canaliculata]	sp|Q96Q11|TRNT1_HUMAN	CCA tRNA nucleotidyltransferase 1, mitochondrial OS=Homo sapiens OX=9606 GN=TRNT1 PE=1 SV=2	--	--	GO:0016779,GO:0001680,GO:0003723	nucleotidyltransferase activity:tRNA 3'-terminal CCA addition:RNA binding	J:Translation, ribosomal structure and biogenesis	COG0617(Catalyzes the addition and repair of the essential 3'- terminal CCA sequence in tRNAs without using a nucleic acid template. Adds these three nucleotides in the order of C, C, and A to the tRNA nucleotide-73, using CTP and ATP as substrates and producing inorganic pyrophosphate)	PF01743.24,PF12627.11	Poly A polymerase head domain:Probable RNA and SrmB- binding site of polymerase A
chr1-132655030	1	132655030	A/T	0.15	0.46	6.04e-10	intergenic_region	MODIFIER	EXON_chr1_132641243_132641428-EXON_chr1_132655055_132655260	Bpur12036-RA-Bpur00001-RCAO	intergenic_region	Bpur12036-RA-Bpur00001-RCAO	--	--	n.132655030A>T	--	--	--	--	--	Bpur12036-RA-Bpur00001-RCAO	--	--	--	--	--	--	--	--	--	--	--	--
chr1-132655518	1	132655518	A/T	0.15	0.48	1.26e-12	intron_variant	MODIFIER	EXON_chr1_132655055_132655260	Bpur00001-RCAO	transcript	Bpur00001-RCAO	protein_coding	(6/6)	c.965-258T>A	--	--	--	--	--	Bpur00001-RCAO	XP_025104846.1	CCA tRNA nucleotidyltransferase 1, mitochondrial-like [Pomacea canaliculata]	sp|Q96Q11|TRNT1_HUMAN	CCA tRNA nucleotidyltransferase 1, mitochondrial OS=Homo sapiens OX=9606 GN=TRNT1 PE=1 SV=2	--	--	GO:0016779,GO:0001680,GO:0003723	nucleotidyltransferase activity:tRNA 3'-terminal CCA addition:RNA binding	J:Translation, ribosomal structure and biogenesis	COG0617(Catalyzes the addition and repair of the essential 3'- terminal CCA sequence in tRNAs without using a nucleic acid template. Adds these three nucleotides in the order of C, C, and A to the tRNA nucleotide-73, using CTP and ATP as substrates and producing inorganic pyrophosphate)	PF01743.24,PF12627.11	Poly A polymerase head domain:Probable RNA and SrmB- binding site of polymerase A
chr1-132655551	1	132655551	G/T	0.18	0.45	5.78e-13	intron_variant	MODIFIER	EXON_chr1_132655055_132655260	Bpur00001-RCAO	transcript	Bpur00001-RCAO	protein_coding	(6/6)	c.965-291C>A	--	--	--	--	--	Bpur00001-RCAO	XP_025104846.1	CCA tRNA nucleotidyltransferase 1, mitochondrial-like [Pomacea canaliculata]	sp|Q96Q11|TRNT1_HUMAN	CCA tRNA nucleotidyltransferase 1, mitochondrial OS=Homo sapiens OX=9606 GN=TRNT1 PE=1 SV=2	--	--	GO:0016779,GO:0001680,GO:0003723	nucleotidyltransferase activity:tRNA 3'-terminal CCA addition:RNA binding	J:Translation, ribosomal structure and biogenesis	COG0617(Catalyzes the addition and repair of the essential 3'- terminal CCA sequence in tRNAs without using a nucleic acid template. Adds these three nucleotides in the order of C, C, and A to the tRNA nucleotide-73, using CTP and ATP as substrates and producing inorganic pyrophosphate)	PF01743.24,PF12627.11	Poly A polymerase head domain:Probable RNA and SrmB- binding site of polymerase A
chr1-132655556	1	132655556	C/A	0.18	0.45	5.78e-13	intron_variant	MODIFIER	EXON_chr1_132655055_132655260	Bpur00001-RCAO	transcript	Bpur00001-RCAO	protein_coding	(6/6)	c.965-296G>T	--	--	--	--	--	Bpur00001-RCAO	XP_025104846.1	CCA tRNA nucleotidyltransferase 1, mitochondrial-like [Pomacea canaliculata]	sp|Q96Q11|TRNT1_HUMAN	CCA tRNA nucleotidyltransferase 1, mitochondrial OS=Homo sapiens OX=9606 GN=TRNT1 PE=1 SV=2	--	--	GO:0016779,GO:0001680,GO:0003723	nucleotidyltransferase activity:tRNA 3'-terminal CCA addition:RNA binding	J:Translation, ribosomal structure and biogenesis	COG0617(Catalyzes the addition and repair of the essential 3'- terminal CCA sequence in tRNAs without using a nucleic acid template. Adds these three nucleotides in the order of C, C, and A to the tRNA nucleotide-73, using CTP and ATP as substrates and producing inorganic pyrophosphate)	PF01743.24,PF12627.11	Poly A polymerase head domain:Probable RNA and SrmB- binding site of polymerase A
chr1-132655585	1	132655585	C/A	0.16	0.46	3.65e-12	intron_variant	MODIFIER	EXON_chr1_132655055_132655260	Bpur00001-RCAO	transcript	Bpur00001-RCAO	protein_coding	(6/6)	c.965-325G>T	--	--	--	--	--	Bpur00001-RCAO	XP_025104846.1	CCA tRNA nucleotidyltransferase 1, mitochondrial-like [Pomacea canaliculata]	sp|Q96Q11|TRNT1_HUMAN	CCA tRNA nucleotidyltransferase 1, mitochondrial OS=Homo sapiens OX=9606 GN=TRNT1 PE=1 SV=2	--	--	GO:0016779,GO:0001680,GO:0003723	nucleotidyltransferase activity:tRNA 3'-terminal CCA addition:RNA binding	J:Translation, ribosomal structure and biogenesis	COG0617(Catalyzes the addition and repair of the essential 3'- terminal CCA sequence in tRNAs without using a nucleic acid template. Adds these three nucleotides in the order of C, C, and A to the tRNA nucleotide-73, using CTP and ATP as substrates and producing inorganic pyrophosphate)	PF01743.24,PF12627.11	Poly A polymerase head domain:Probable RNA and SrmB- binding site of polymerase A
chr1-132656097	1	132656097	C/T	0.17	0.5	1.98e-14	intron_variant	MODIFIER	EXON_chr1_132655055_132655260	Bpur00001-RCAO	transcript	Bpur00001-RCAO	protein_coding	(6/6)	c.965-837G>A	--	--	--	--	--	Bpur00001-RCAO	XP_025104846.1	CCA tRNA nucleotidyltransferase 1, mitochondrial-like [Pomacea canaliculata]	sp|Q96Q11|TRNT1_HUMAN	CCA tRNA nucleotidyltransferase 1, mitochondrial OS=Homo sapiens OX=9606 GN=TRNT1 PE=1 SV=2	--	--	GO:0016779,GO:0001680,GO:0003723	nucleotidyltransferase activity:tRNA 3'-terminal CCA addition:RNA binding	J:Translation, ribosomal structure and biogenesis	COG0617(Catalyzes the addition and repair of the essential 3'- terminal CCA sequence in tRNAs without using a nucleic acid template. Adds these three nucleotides in the order of C, C, and A to the tRNA nucleotide-73, using CTP and ATP as substrates and producing inorganic pyrophosphate)	PF01743.24,PF12627.11	Poly A polymerase head domain:Probable RNA and SrmB- binding site of polymerase A
chr1-132656162	1	132656162	G/A	0.17	0.5	1.95e-14	intron_variant	MODIFIER	EXON_chr1_132655055_132655260	Bpur00001-RCAO	transcript	Bpur00001-RCAO	protein_coding	(6/6)	c.965-902C>T	--	--	--	--	--	Bpur00001-RCAO	XP_025104846.1	CCA tRNA nucleotidyltransferase 1, mitochondrial-like [Pomacea canaliculata]	sp|Q96Q11|TRNT1_HUMAN	CCA tRNA nucleotidyltransferase 1, mitochondrial OS=Homo sapiens OX=9606 GN=TRNT1 PE=1 SV=2	--	--	GO:0016779,GO:0001680,GO:0003723	nucleotidyltransferase activity:tRNA 3'-terminal CCA addition:RNA binding	J:Translation, ribosomal structure and biogenesis	COG0617(Catalyzes the addition and repair of the essential 3'- terminal CCA sequence in tRNAs without using a nucleic acid template. Adds these three nucleotides in the order of C, C, and A to the tRNA nucleotide-73, using CTP and ATP as substrates and producing inorganic pyrophosphate)	PF01743.24,PF12627.11	Poly A polymerase head domain:Probable RNA and SrmB- binding site of polymerase A
chr1-132664027	1	132664027	G/A	0.13	0.45	3.87e-10	missense_variant	MODERATE	EXON_chr1_132655055_132655260	Bpur00001-RCAO	transcript	Bpur00001-RCAO	protein_coding	(2/7)	c.262C>T	p.Pro88Ser	(262/1170)	(262/1170)	(88/389)	--	Bpur00001-RCAO	XP_025104846.1	CCA tRNA nucleotidyltransferase 1, mitochondrial-like [Pomacea canaliculata]	sp|Q96Q11|TRNT1_HUMAN	CCA tRNA nucleotidyltransferase 1, mitochondrial OS=Homo sapiens OX=9606 GN=TRNT1 PE=1 SV=2	--	--	GO:0016779,GO:0001680,GO:0003723	nucleotidyltransferase activity:tRNA 3'-terminal CCA addition:RNA binding	J:Translation, ribosomal structure and biogenesis	COG0617(Catalyzes the addition and repair of the essential 3'- terminal CCA sequence in tRNAs without using a nucleic acid template. Adds these three nucleotides in the order of C, C, and A to the tRNA nucleotide-73, using CTP and ATP as substrates and producing inorganic pyrophosphate)	PF01743.24,PF12627.11	Poly A polymerase head domain:Probable RNA and SrmB- binding site of polymerase A
chr1-132680970	1	132680970	G/A	0.11	0.52	1.39e-10	intergenic_region	MODIFIER	EXON_chr1_132666784_132666937-EXON_chr1_132690374_132690548	Bpur12037-RA-Bpur12038-RA	intergenic_region	Bpur12037-RA-Bpur12038-RA	--	--	n.132680970G>A	--	--	--	--	--	Bpur12037-RA-Bpur12038-RA	--	--	--	--	--	--	--	--	--	--	--	--
chr1-132693105	1	132693105	C/A	0.02	0.33	1.01e-09	intron_variant	MODIFIER	EXON_chr1_132690374_132690548	Bpur12038-RA	transcript	Bpur12038-RA	protein_coding	(5/6)	c.670-86G>T	--	--	--	--	--	Bpur12038-RA	XP_025087300.1	UPF0160 protein MYG1, mitochondrial-like isoform X3 [Pomacea canaliculata]	sp|Q641W2|MYG1_RAT	MYG1 exonuclease OS=Rattus norvegicus OX=10116 GN=Myg1 PE=1 SV=1	--	--	--	--	S:Function unknown	COG4286(UPF0160 protein)	PF03690.17	Uncharacterised protein family (UPF0160)
chr1-132695266	1	132695266	T/A	0	0.47	1.71e-14	intron_variant	MODIFIER	EXON_chr1_132690374_132690548	Bpur12038-RA	transcript	Bpur12038-RA	protein_coding	(4/6)	c.547-1484A>T	--	--	--	--	--	Bpur12038-RA	XP_025087300.1	UPF0160 protein MYG1, mitochondrial-like isoform X3 [Pomacea canaliculata]	sp|Q641W2|MYG1_RAT	MYG1 exonuclease OS=Rattus norvegicus OX=10116 GN=Myg1 PE=1 SV=1	--	--	--	--	S:Function unknown	COG4286(UPF0160 protein)	PF03690.17	Uncharacterised protein family (UPF0160)
chr1-132695392	1	132695392	G/A	0	0.42	7.39e-12	intron_variant	MODIFIER	EXON_chr1_132690374_132690548	Bpur12038-RA	transcript	Bpur12038-RA	protein_coding	(4/6)	c.547-1610C>T	--	--	--	--	--	Bpur12038-RA	XP_025087300.1	UPF0160 protein MYG1, mitochondrial-like isoform X3 [Pomacea canaliculata]	sp|Q641W2|MYG1_RAT	MYG1 exonuclease OS=Rattus norvegicus OX=10116 GN=Myg1 PE=1 SV=1	--	--	--	--	S:Function unknown	COG4286(UPF0160 protein)	PF03690.17	Uncharacterised protein family (UPF0160)
chr1-132697927	1	132697927	T/C	0.11	0.51	8.45e-10	intron_variant	MODIFIER	EXON_chr1_132690374_132690548	Bpur12038-RA	transcript	Bpur12038-RA	protein_coding	(4/6)	c.546+1355A>G	--	--	--	--	--	Bpur12038-RA	XP_025087300.1	UPF0160 protein MYG1, mitochondrial-like isoform X3 [Pomacea canaliculata]	sp|Q641W2|MYG1_RAT	MYG1 exonuclease OS=Rattus norvegicus OX=10116 GN=Myg1 PE=1 SV=1	--	--	--	--	S:Function unknown	COG4286(UPF0160 protein)	PF03690.17	Uncharacterised protein family (UPF0160)
chr1-132697962	1	132697962	G/C	0.13	0.52	2.07e-11	intron_variant	MODIFIER	EXON_chr1_132690374_132690548	Bpur12038-RA	transcript	Bpur12038-RA	protein_coding	(4/6)	c.546+1320C>G	--	--	--	--	--	Bpur12038-RA	XP_025087300.1	UPF0160 protein MYG1, mitochondrial-like isoform X3 [Pomacea canaliculata]	sp|Q641W2|MYG1_RAT	MYG1 exonuclease OS=Rattus norvegicus OX=10116 GN=Myg1 PE=1 SV=1	--	--	--	--	S:Function unknown	COG4286(UPF0160 protein)	PF03690.17	Uncharacterised protein family (UPF0160)
chr1-132698438	1	132698438	C/T	0.01	0.46	5.41e-15	intron_variant	MODIFIER	EXON_chr1_132690374_132690548	Bpur12038-RA	transcript	Bpur12038-RA	protein_coding	(4/6)	c.546+844G>A	--	--	--	--	--	Bpur12038-RA	XP_025087300.1	UPF0160 protein MYG1, mitochondrial-like isoform X3 [Pomacea canaliculata]	sp|Q641W2|MYG1_RAT	MYG1 exonuclease OS=Rattus norvegicus OX=10116 GN=Myg1 PE=1 SV=1	--	--	--	--	S:Function unknown	COG4286(UPF0160 protein)	PF03690.17	Uncharacterised protein family (UPF0160)
chr1-136561282	1	136561282	T/G	0.01	-0.35	1.66e-09	intergenic_region	MODIFIER	EXON_chr1_136545493_136545589-EXON_chr1_136569585_136569748	Bpur12143-RA-Bpur12144-RA	intergenic_region	Bpur12143-RA-Bpur12144-RA	--	--	n.136561282T>G	--	--	--	--	--	Bpur12143-RA-Bpur12144-RA	--	--	--	--	--	--	--	--	--	--	--	--
chr1-136561283	1	136561283	T/G	0.01	-0.35	1.66e-09	intergenic_region	MODIFIER	EXON_chr1_136545493_136545589-EXON_chr1_136569585_136569748	Bpur12143-RA-Bpur12144-RA	intergenic_region	Bpur12143-RA-Bpur12144-RA	--	--	n.136561283T>G	--	--	--	--	--	Bpur12143-RA-Bpur12144-RA	--	--	--	--	--	--	--	--	--	--	--	--
chr1-136688143	1	136688143	T/A	0.12	0.57	2.71e-14	intron_variant	MODIFIER	EXON_chr1_136685263_136685667	Bpur12150-RA	transcript	Bpur12150-RA	protein_coding	(6/6)	c.951+2261A>T	--	--	--	--	--	Bpur12150-RA	XP_025104846.1	CCA tRNA nucleotidyltransferase 1, mitochondrial-like [Pomacea canaliculata]	sp|Q8K1J6|TRNT1_MOUSE	CCA tRNA nucleotidyltransferase 1, mitochondrial OS=Mus musculus OX=10090 GN=Trnt1 PE=1 SV=1	--	--	GO:0016787,GO:0016779,GO:0001680,GO:0003723	hydrolase activity:nucleotidyltransferase activity:tRNA 3'-terminal CCA addition:RNA binding	J:Translation, ribosomal structure and biogenesis	COG0617(Catalyzes the addition and repair of the essential 3'- terminal CCA sequence in tRNAs without using a nucleic acid template. Adds these three nucleotides in the order of C, C, and A to the tRNA nucleotide-73, using CTP and ATP as substrates and producing inorganic pyrophosphate)	PF01743.24	Poly A polymerase head domain
chr1-137063450	1	137063450	C/A	0.01	0.48	1.55e-11	intergenic_region	MODIFIER	EXON_chr1_137016065_137016276-EXON_chr1_137070197_137070330	Bpur12164-RA-Bpur12165-RA	intergenic_region	Bpur12164-RA-Bpur12165-RA	--	--	n.137063450C>A	--	--	--	--	--	Bpur12164-RA-Bpur12165-RA	--	--	--	--	--	--	--	--	--	--	--	--
chr1-137133329	1	137133329	G/A	0.03	0.4	3.36e-15	intergenic_region	MODIFIER	EXON_chr1_137112307_137112456-EXON_chr1_137142910_137143060	Bpur12167-RA-Bpur12168-RA	intergenic_region	Bpur12167-RA-Bpur12168-RA	--	--	n.137133329G>A	--	--	--	--	--	Bpur12167-RA-Bpur12168-RA	--	--	--	--	--	--	--	--	--	--	--	--
chr1-137133399	1	137133399	C/T	0.05	0.29	1.82e-09	intergenic_region	MODIFIER	EXON_chr1_137112307_137112456-EXON_chr1_137142910_137143060	Bpur12167-RA-Bpur12168-RA	intergenic_region	Bpur12167-RA-Bpur12168-RA	--	--	n.137133399C>T	--	--	--	--	--	Bpur12167-RA-Bpur12168-RA	--	--	--	--	--	--	--	--	--	--	--	--
chr1-137134951	1	137134951	C/T	0.01	0.5	1.86e-15	intergenic_region	MODIFIER	EXON_chr1_137112307_137112456-EXON_chr1_137142910_137143060	Bpur12167-RA-Bpur12168-RA	intergenic_region	Bpur12167-RA-Bpur12168-RA	--	--	n.137134951C>T	--	--	--	--	--	Bpur12167-RA-Bpur12168-RA	--	--	--	--	--	--	--	--	--	--	--	--
chr1-137136943	1	137136943	C/A	0.01	0.47	1.87e-09	intergenic_region	MODIFIER	EXON_chr1_137112307_137112456-EXON_chr1_137142910_137143060	Bpur12167-RA-Bpur12168-RA	intergenic_region	Bpur12167-RA-Bpur12168-RA	--	--	n.137136943C>A	--	--	--	--	--	Bpur12167-RA-Bpur12168-RA	--	--	--	--	--	--	--	--	--	--	--	--
chr1-137136953	1	137136953	C/T	0	0.51	1.68e-09	intergenic_region	MODIFIER	EXON_chr1_137112307_137112456-EXON_chr1_137142910_137143060	Bpur12167-RA-Bpur12168-RA	intergenic_region	Bpur12167-RA-Bpur12168-RA	--	--	n.137136953C>T	--	--	--	--	--	Bpur12167-RA-Bpur12168-RA	--	--	--	--	--	--	--	--	--	--	--	--
chr1-137148931	1	137148931	G/A	0	0.49	1.12e-11	intron_variant	MODIFIER	EXON_chr1_137142910_137143060	Bpur12168-RA	transcript	Bpur12168-RA	protein_coding	(2/2)	c.299+1180G>A	--	--	--	--	--	Bpur12168-RA	--	--	--	--	--	--	--	--	--	--	--	--
chr1-137149125	1	137149125	G/A	0.01	0.5	2.32e-15	intron_variant	MODIFIER	EXON_chr1_137142910_137143060	Bpur12168-RA	transcript	Bpur12168-RA	protein_coding	(2/2)	c.299+1374G>A	--	--	--	--	--	Bpur12168-RA	--	--	--	--	--	--	--	--	--	--	--	--
chr1-137149146	1	137149146	T/A	0.01	0.55	1.65e-14	intron_variant	MODIFIER	EXON_chr1_137142910_137143060	Bpur12168-RA	transcript	Bpur12168-RA	protein_coding	(2/2)	c.299+1395T>A	--	--	--	--	--	Bpur12168-RA	--	--	--	--	--	--	--	--	--	--	--	--
chr1-137149172	1	137149172	C/T	0.01	0.46	4.03e-14	intron_variant	MODIFIER	EXON_chr1_137142910_137143060	Bpur12168-RA	transcript	Bpur12168-RA	protein_coding	(2/2)	c.299+1421C>T	--	--	--	--	--	Bpur12168-RA	--	--	--	--	--	--	--	--	--	--	--	--
chr1-137149189	1	137149189	A/C	0.01	0.47	1.85e-13	intron_variant	MODIFIER	EXON_chr1_137142910_137143060	Bpur12168-RA	transcript	Bpur12168-RA	protein_coding	(2/2)	c.299+1438A>C	--	--	--	--	--	Bpur12168-RA	--	--	--	--	--	--	--	--	--	--	--	--
chr1-137163384	1	137163384	A/C	0.02	0.41	1.01e-11	intron_variant	MODIFIER	EXON_chr1_137162627_137162747	Bpur12169-RA	transcript	Bpur12169-RA	protein_coding	(1/1)	c.121+637A>C	--	--	--	--	--	Bpur12169-RA	PVD32935.1	hypothetical protein C0Q70_08382 [Pomacea canaliculata]	sp|Q8AXX2|TBX1_DANRE	T-box transcription factor TBX1 OS=Danio rerio OX=7955 GN=tbx1 PE=2 SV=1	--	--	GO:0003700,GO:0000978,GO:0005634,GO:0045893	transcription factor activity, sequence-specific DNA binding:RNA polymerase II core promoter proximal region sequence-specific DNA binding:nucleus:positive regulation of transcription, DNA-templated	K:Transcription	ENOG410Y98J(t-box transcription factor)	PF00907.26	T-box
chr1-137168665	1	137168665	G/C	0.01	0.46	1.09e-11	downstream_gene_variant	MODIFIER	EXON_chr1_137162627_137162747	Bpur12169-RA	transcript	Bpur12169-RA	protein_coding	--	c.*231G>C	--	--	--	--	231	Bpur12169-RA	PVD32935.1	hypothetical protein C0Q70_08382 [Pomacea canaliculata]	sp|Q8AXX2|TBX1_DANRE	T-box transcription factor TBX1 OS=Danio rerio OX=7955 GN=tbx1 PE=2 SV=1	--	--	GO:0003700,GO:0000978,GO:0005634,GO:0045893	transcription factor activity, sequence-specific DNA binding:RNA polymerase II core promoter proximal region sequence-specific DNA binding:nucleus:positive regulation of transcription, DNA-templated	K:Transcription	ENOG410Y98J(t-box transcription factor)	PF00907.26	T-box
chr1-137168665	1	137168665	G/C	0.01	0.46	1.09e-11	intergenic_region	MODIFIER	EXON_chr1_137162627_137162747-EXON_chr1_137200731_137200868	Bpur12169-RA-Bpur12170-RA	intergenic_region	Bpur12169-RA-Bpur12170-RA	--	--	n.137168665G>C	--	--	--	--	--	Bpur12169-RA-Bpur12170-RA	--	--	--	--	--	--	--	--	--	--	--	--
chr1-137180951	1	137180951	A/G	0.01	0.4	1.04e-10	intergenic_region	MODIFIER	EXON_chr1_137162627_137162747-EXON_chr1_137200731_137200868	Bpur12169-RA-Bpur12170-RA	intergenic_region	Bpur12169-RA-Bpur12170-RA	--	--	n.137180951A>G	--	--	--	--	--	Bpur12169-RA-Bpur12170-RA	--	--	--	--	--	--	--	--	--	--	--	--
chr1-137181046	1	137181046	C/T	0.02	0.37	2.89e-11	intergenic_region	MODIFIER	EXON_chr1_137162627_137162747-EXON_chr1_137200731_137200868	Bpur12169-RA-Bpur12170-RA	intergenic_region	Bpur12169-RA-Bpur12170-RA	--	--	n.137181046C>T	--	--	--	--	--	Bpur12169-RA-Bpur12170-RA	--	--	--	--	--	--	--	--	--	--	--	--
chr1-137181060	1	137181060	C/T	0.02	0.38	9.6e-11	intergenic_region	MODIFIER	EXON_chr1_137162627_137162747-EXON_chr1_137200731_137200868	Bpur12169-RA-Bpur12170-RA	intergenic_region	Bpur12169-RA-Bpur12170-RA	--	--	n.137181060C>T	--	--	--	--	--	Bpur12169-RA-Bpur12170-RA	--	--	--	--	--	--	--	--	--	--	--	--
chr1-137181117	1	137181117	C/T	0.02	0.44	5.27e-13	intergenic_region	MODIFIER	EXON_chr1_137162627_137162747-EXON_chr1_137200731_137200868	Bpur12169-RA-Bpur12170-RA	intergenic_region	Bpur12169-RA-Bpur12170-RA	--	--	n.137181117C>T	--	--	--	--	--	Bpur12169-RA-Bpur12170-RA	--	--	--	--	--	--	--	--	--	--	--	--
chr1-137189151	1	137189151	G/A	0.02	0.46	1.8e-15	intergenic_region	MODIFIER	EXON_chr1_137162627_137162747-EXON_chr1_137200731_137200868	Bpur12169-RA-Bpur12170-RA	intergenic_region	Bpur12169-RA-Bpur12170-RA	--	--	n.137189151G>A	--	--	--	--	--	Bpur12169-RA-Bpur12170-RA	--	--	--	--	--	--	--	--	--	--	--	--
chr1-137189181	1	137189181	C/T	0.02	0.44	1.55e-13	intergenic_region	MODIFIER	EXON_chr1_137162627_137162747-EXON_chr1_137200731_137200868	Bpur12169-RA-Bpur12170-RA	intergenic_region	Bpur12169-RA-Bpur12170-RA	--	--	n.137189181C>T	--	--	--	--	--	Bpur12169-RA-Bpur12170-RA	--	--	--	--	--	--	--	--	--	--	--	--
chr1-137191360	1	137191360	T/C	0.02	0.37	6.72e-11	intergenic_region	MODIFIER	EXON_chr1_137162627_137162747-EXON_chr1_137200731_137200868	Bpur12169-RA-Bpur12170-RA	intergenic_region	Bpur12169-RA-Bpur12170-RA	--	--	n.137191360T>C	--	--	--	--	--	Bpur12169-RA-Bpur12170-RA	--	--	--	--	--	--	--	--	--	--	--	--
chr1-137191387	1	137191387	T/C	0.02	0.42	1.03e-13	intergenic_region	MODIFIER	EXON_chr1_137162627_137162747-EXON_chr1_137200731_137200868	Bpur12169-RA-Bpur12170-RA	intergenic_region	Bpur12169-RA-Bpur12170-RA	--	--	n.137191387T>C	--	--	--	--	--	Bpur12169-RA-Bpur12170-RA	--	--	--	--	--	--	--	--	--	--	--	--
chr1-137191388	1	137191388	G/A	0.02	0.42	1.03e-13	intergenic_region	MODIFIER	EXON_chr1_137162627_137162747-EXON_chr1_137200731_137200868	Bpur12169-RA-Bpur12170-RA	intergenic_region	Bpur12169-RA-Bpur12170-RA	--	--	n.137191388G>A	--	--	--	--	--	Bpur12169-RA-Bpur12170-RA	--	--	--	--	--	--	--	--	--	--	--	--
chr1-137191428	1	137191428	G/A	0.02	0.4	2.6e-12	intergenic_region	MODIFIER	EXON_chr1_137162627_137162747-EXON_chr1_137200731_137200868	Bpur12169-RA-Bpur12170-RA	intergenic_region	Bpur12169-RA-Bpur12170-RA	--	--	n.137191428G>A	--	--	--	--	--	Bpur12169-RA-Bpur12170-RA	--	--	--	--	--	--	--	--	--	--	--	--
chr1-137211303	1	137211303	A/T	0.02	0.41	1.47e-12	downstream_gene_variant	MODIFIER	EXON_chr1_137200731_137200868	Bpur12170-RA	transcript	Bpur12170-RA	protein_coding	--	c.*926A>T	--	--	--	--	926	Bpur12170-RA	XP_025091886.1	LOW QUALITY PROTEIN: T-box transcription factor TBX1-B-like [Pomacea canaliculata]	sp|Q8AXX2|TBX1_DANRE	T-box transcription factor TBX1 OS=Danio rerio OX=7955 GN=tbx1 PE=2 SV=1	--	--	GO:0003700,GO:0000978,GO:0005634,GO:0045893	transcription factor activity, sequence-specific DNA binding:RNA polymerase II core promoter proximal region sequence-specific DNA binding:nucleus:positive regulation of transcription, DNA-templated	K:Transcription	ENOG410Y98J(t-box transcription factor)	PF00907.26	T-box
chr1-137211303	1	137211303	A/T	0.02	0.41	1.47e-12	intergenic_region	MODIFIER	EXON_chr1_137200731_137200868-EXON_chr1_137216410_137216746	Bpur12170-RA-Bpur00001-RCBD	intergenic_region	Bpur12170-RA-Bpur00001-RCBD	--	--	n.137211303A>T	--	--	--	--	--	Bpur12170-RA-Bpur00001-RCBD	--	--	--	--	--	--	--	--	--	--	--	--
chr1-137211557	1	137211557	G/A	0.02	0.37	4.5e-11	intergenic_region	MODIFIER	EXON_chr1_137200731_137200868-EXON_chr1_137216410_137216746	Bpur12170-RA-Bpur00001-RCBD	intergenic_region	Bpur12170-RA-Bpur00001-RCBD	--	--	n.137211557G>A	--	--	--	--	--	Bpur12170-RA-Bpur00001-RCBD	--	--	--	--	--	--	--	--	--	--	--	--
chr1-137211700	1	137211700	C/T	0.02	0.41	1.13e-12	intergenic_region	MODIFIER	EXON_chr1_137200731_137200868-EXON_chr1_137216410_137216746	Bpur12170-RA-Bpur00001-RCBD	intergenic_region	Bpur12170-RA-Bpur00001-RCBD	--	--	n.137211700C>T	--	--	--	--	--	Bpur12170-RA-Bpur00001-RCBD	--	--	--	--	--	--	--	--	--	--	--	--
chr1-137229906	1	137229906	G/A	0.01	0.4	1.82e-14	intron_variant	MODIFIER	EXON_chr1_137229724_137229827	Bpur12172-RA	transcript	Bpur12172-RA	protein_coding	(1/6)	c.104+79G>A	--	--	--	--	--	Bpur12172-RA	XP_025087300.1	UPF0160 protein MYG1, mitochondrial-like isoform X3 [Pomacea canaliculata]	sp|Q641W2|MYG1_RAT	MYG1 exonuclease OS=Rattus norvegicus OX=10116 GN=Myg1 PE=1 SV=1	--	--	--	--	S:Function unknown	COG4286(UPF0160 protein)	PF03690.17	Uncharacterised protein family (UPF0160)
chr1-137229916	1	137229916	C/T	0.01	0.4	1.82e-14	intron_variant	MODIFIER	EXON_chr1_137229724_137229827	Bpur12172-RA	transcript	Bpur12172-RA	protein_coding	(1/6)	c.104+89C>T	--	--	--	--	--	Bpur12172-RA	XP_025087300.1	UPF0160 protein MYG1, mitochondrial-like isoform X3 [Pomacea canaliculata]	sp|Q641W2|MYG1_RAT	MYG1 exonuclease OS=Rattus norvegicus OX=10116 GN=Myg1 PE=1 SV=1	--	--	--	--	S:Function unknown	COG4286(UPF0160 protein)	PF03690.17	Uncharacterised protein family (UPF0160)
chr1-137229933	1	137229933	T/A	0.25	0.45	1.89e-14	intron_variant	MODIFIER	EXON_chr1_137229724_137229827	Bpur12172-RA	transcript	Bpur12172-RA	protein_coding	(1/6)	c.104+106T>A	--	--	--	--	--	Bpur12172-RA	XP_025087300.1	UPF0160 protein MYG1, mitochondrial-like isoform X3 [Pomacea canaliculata]	sp|Q641W2|MYG1_RAT	MYG1 exonuclease OS=Rattus norvegicus OX=10116 GN=Myg1 PE=1 SV=1	--	--	--	--	S:Function unknown	COG4286(UPF0160 protein)	PF03690.17	Uncharacterised protein family (UPF0160)
chr2-11516125	2	11516125	G/A	0	0.42	1.21e-10	intergenic_region	MODIFIER	EXON_chr2_11501250_11501429-EXON_chr2_11533466_11533520	Bpur00001-RACA-Bpur04286-RA	intergenic_region	Bpur00001-RACA-Bpur04286-RA	--	--	n.11516125G>A	--	--	--	--	--	Bpur00001-RACA-Bpur04286-RA	--	--	--	--	--	--	--	--	--	--	--	--
chr2-34788265	2	34788265	C/T	0.23	0.47	8.26e-16	intron_variant	MODIFIER	EXON_chr2_34756547_34756708	Bpur04866-RA	transcript	Bpur04866-RA	protein_coding	(3/15)	c.522-187G>A	--	--	--	--	--	Bpur04866-RA	XP_025105786.1	mis18-binding protein 1-like [Pomacea canaliculata]	sp|Q6P0N0|M18BP_HUMAN	Mis18-binding protein 1 OS=Homo sapiens OX=9606 GN=MIS18BP1 PE=1 SV=1	--	--	GO:0046872,GO:0004462	metal ion binding:lactoylglutathione lyase activity	S:Function unknown	ENOG41120B5(MIS18 binding protein 1)	PF09133.14,PF00249.35	SANTA (SANT Associated):Myb-like DNA-binding domain
chr2-34788271	2	34788271	T/C	0	0.38	2.19e-12	intron_variant	MODIFIER	EXON_chr2_34756547_34756708	Bpur04866-RA	transcript	Bpur04866-RA	protein_coding	(3/15)	c.522-193A>G	--	--	--	--	--	Bpur04866-RA	XP_025105786.1	mis18-binding protein 1-like [Pomacea canaliculata]	sp|Q6P0N0|M18BP_HUMAN	Mis18-binding protein 1 OS=Homo sapiens OX=9606 GN=MIS18BP1 PE=1 SV=1	--	--	GO:0046872,GO:0004462	metal ion binding:lactoylglutathione lyase activity	S:Function unknown	ENOG41120B5(MIS18 binding protein 1)	PF09133.14,PF00249.35	SANTA (SANT Associated):Myb-like DNA-binding domain
chr2-34788308	2	34788308	T/A	0.24	0.45	1.9e-15	intron_variant	MODIFIER	EXON_chr2_34756547_34756708	Bpur04866-RA	transcript	Bpur04866-RA	protein_coding	(3/15)	c.522-230A>T	--	--	--	--	--	Bpur04866-RA	XP_025105786.1	mis18-binding protein 1-like [Pomacea canaliculata]	sp|Q6P0N0|M18BP_HUMAN	Mis18-binding protein 1 OS=Homo sapiens OX=9606 GN=MIS18BP1 PE=1 SV=1	--	--	GO:0046872,GO:0004462	metal ion binding:lactoylglutathione lyase activity	S:Function unknown	ENOG41120B5(MIS18 binding protein 1)	PF09133.14,PF00249.35	SANTA (SANT Associated):Myb-like DNA-binding domain
chr2-34788446	2	34788446	C/T	0.18	0.39	4.02e-10	intron_variant	MODIFIER	EXON_chr2_34756547_34756708	Bpur04866-RA	transcript	Bpur04866-RA	protein_coding	(3/15)	c.522-368G>A	--	--	--	--	--	Bpur04866-RA	XP_025105786.1	mis18-binding protein 1-like [Pomacea canaliculata]	sp|Q6P0N0|M18BP_HUMAN	Mis18-binding protein 1 OS=Homo sapiens OX=9606 GN=MIS18BP1 PE=1 SV=1	--	--	GO:0046872,GO:0004462	metal ion binding:lactoylglutathione lyase activity	S:Function unknown	ENOG41120B5(MIS18 binding protein 1)	PF09133.14,PF00249.35	SANTA (SANT Associated):Myb-like DNA-binding domain
chr2-34788449	2	34788449	A/T	0.24	0.41	1.68e-12	intron_variant	MODIFIER	EXON_chr2_34756547_34756708	Bpur04866-RA	transcript	Bpur04866-RA	protein_coding	(3/15)	c.522-371T>A	--	--	--	--	--	Bpur04866-RA	XP_025105786.1	mis18-binding protein 1-like [Pomacea canaliculata]	sp|Q6P0N0|M18BP_HUMAN	Mis18-binding protein 1 OS=Homo sapiens OX=9606 GN=MIS18BP1 PE=1 SV=1	--	--	GO:0046872,GO:0004462	metal ion binding:lactoylglutathione lyase activity	S:Function unknown	ENOG41120B5(MIS18 binding protein 1)	PF09133.14,PF00249.35	SANTA (SANT Associated):Myb-like DNA-binding domain
chr2-34788451	2	34788451	T/G	0.24	0.41	1.68e-12	intron_variant	MODIFIER	EXON_chr2_34756547_34756708	Bpur04866-RA	transcript	Bpur04866-RA	protein_coding	(3/15)	c.522-373A>C	--	--	--	--	--	Bpur04866-RA	XP_025105786.1	mis18-binding protein 1-like [Pomacea canaliculata]	sp|Q6P0N0|M18BP_HUMAN	Mis18-binding protein 1 OS=Homo sapiens OX=9606 GN=MIS18BP1 PE=1 SV=1	--	--	GO:0046872,GO:0004462	metal ion binding:lactoylglutathione lyase activity	S:Function unknown	ENOG41120B5(MIS18 binding protein 1)	PF09133.14,PF00249.35	SANTA (SANT Associated):Myb-like DNA-binding domain
chr2-34788510	2	34788510	C/G	0.01	0.33	7.84e-11	intron_variant	MODIFIER	EXON_chr2_34756547_34756708	Bpur04866-RA	transcript	Bpur04866-RA	protein_coding	(3/15)	c.522-432G>C	--	--	--	--	--	Bpur04866-RA	XP_025105786.1	mis18-binding protein 1-like [Pomacea canaliculata]	sp|Q6P0N0|M18BP_HUMAN	Mis18-binding protein 1 OS=Homo sapiens OX=9606 GN=MIS18BP1 PE=1 SV=1	--	--	GO:0046872,GO:0004462	metal ion binding:lactoylglutathione lyase activity	S:Function unknown	ENOG41120B5(MIS18 binding protein 1)	PF09133.14,PF00249.35	SANTA (SANT Associated):Myb-like DNA-binding domain
chr2-34788511	2	34788511	T/A	0.24	0.44	2.74e-14	intron_variant	MODIFIER	EXON_chr2_34756547_34756708	Bpur04866-RA	transcript	Bpur04866-RA	protein_coding	(3/15)	c.522-433A>T	--	--	--	--	--	Bpur04866-RA	XP_025105786.1	mis18-binding protein 1-like [Pomacea canaliculata]	sp|Q6P0N0|M18BP_HUMAN	Mis18-binding protein 1 OS=Homo sapiens OX=9606 GN=MIS18BP1 PE=1 SV=1	--	--	GO:0046872,GO:0004462	metal ion binding:lactoylglutathione lyase activity	S:Function unknown	ENOG41120B5(MIS18 binding protein 1)	PF09133.14,PF00249.35	SANTA (SANT Associated):Myb-like DNA-binding domain
chr2-34788646	2	34788646	T/C	0.01	0.41	6.43e-14	intron_variant	MODIFIER	EXON_chr2_34756547_34756708	Bpur04866-RA	transcript	Bpur04866-RA	protein_coding	(3/15)	c.522-568A>G	--	--	--	--	--	Bpur04866-RA	XP_025105786.1	mis18-binding protein 1-like [Pomacea canaliculata]	sp|Q6P0N0|M18BP_HUMAN	Mis18-binding protein 1 OS=Homo sapiens OX=9606 GN=MIS18BP1 PE=1 SV=1	--	--	GO:0046872,GO:0004462	metal ion binding:lactoylglutathione lyase activity	S:Function unknown	ENOG41120B5(MIS18 binding protein 1)	PF09133.14,PF00249.35	SANTA (SANT Associated):Myb-like DNA-binding domain
chr2-34788688	2	34788688	C/G	0.24	0.42	9.26e-13	intron_variant	MODIFIER	EXON_chr2_34756547_34756708	Bpur04866-RA	transcript	Bpur04866-RA	protein_coding	(3/15)	c.522-610G>C	--	--	--	--	--	Bpur04866-RA	XP_025105786.1	mis18-binding protein 1-like [Pomacea canaliculata]	sp|Q6P0N0|M18BP_HUMAN	Mis18-binding protein 1 OS=Homo sapiens OX=9606 GN=MIS18BP1 PE=1 SV=1	--	--	GO:0046872,GO:0004462	metal ion binding:lactoylglutathione lyase activity	S:Function unknown	ENOG41120B5(MIS18 binding protein 1)	PF09133.14,PF00249.35	SANTA (SANT Associated):Myb-like DNA-binding domain
chr2-34788756	2	34788756	T/G	0.22	0.47	6.06e-16	intron_variant	MODIFIER	EXON_chr2_34756547_34756708	Bpur04866-RA	transcript	Bpur04866-RA	protein_coding	(3/15)	c.522-678A>C	--	--	--	--	--	Bpur04866-RA	XP_025105786.1	mis18-binding protein 1-like [Pomacea canaliculata]	sp|Q6P0N0|M18BP_HUMAN	Mis18-binding protein 1 OS=Homo sapiens OX=9606 GN=MIS18BP1 PE=1 SV=1	--	--	GO:0046872,GO:0004462	metal ion binding:lactoylglutathione lyase activity	S:Function unknown	ENOG41120B5(MIS18 binding protein 1)	PF09133.14,PF00249.35	SANTA (SANT Associated):Myb-like DNA-binding domain
chr2-34788765	2	34788765	A/G	0.01	0.32	6.81e-10	intron_variant	MODIFIER	EXON_chr2_34756547_34756708	Bpur04866-RA	transcript	Bpur04866-RA	protein_coding	(3/15)	c.522-687T>C	--	--	--	--	--	Bpur04866-RA	XP_025105786.1	mis18-binding protein 1-like [Pomacea canaliculata]	sp|Q6P0N0|M18BP_HUMAN	Mis18-binding protein 1 OS=Homo sapiens OX=9606 GN=MIS18BP1 PE=1 SV=1	--	--	GO:0046872,GO:0004462	metal ion binding:lactoylglutathione lyase activity	S:Function unknown	ENOG41120B5(MIS18 binding protein 1)	PF09133.14,PF00249.35	SANTA (SANT Associated):Myb-like DNA-binding domain
chr2-34788900	2	34788900	A/T	0.11	0.5	6.97e-10	intron_variant	MODIFIER	EXON_chr2_34756547_34756708	Bpur04866-RA	transcript	Bpur04866-RA	protein_coding	(3/15)	c.522-822T>A	--	--	--	--	--	Bpur04866-RA	XP_025105786.1	mis18-binding protein 1-like [Pomacea canaliculata]	sp|Q6P0N0|M18BP_HUMAN	Mis18-binding protein 1 OS=Homo sapiens OX=9606 GN=MIS18BP1 PE=1 SV=1	--	--	GO:0046872,GO:0004462	metal ion binding:lactoylglutathione lyase activity	S:Function unknown	ENOG41120B5(MIS18 binding protein 1)	PF09133.14,PF00249.35	SANTA (SANT Associated):Myb-like DNA-binding domain
chr2-34788901	2	34788901	G/A	0.11	0.5	6.97e-10	intron_variant	MODIFIER	EXON_chr2_34756547_34756708	Bpur04866-RA	transcript	Bpur04866-RA	protein_coding	(3/15)	c.522-823C>T	--	--	--	--	--	Bpur04866-RA	XP_025105786.1	mis18-binding protein 1-like [Pomacea canaliculata]	sp|Q6P0N0|M18BP_HUMAN	Mis18-binding protein 1 OS=Homo sapiens OX=9606 GN=MIS18BP1 PE=1 SV=1	--	--	GO:0046872,GO:0004462	metal ion binding:lactoylglutathione lyase activity	S:Function unknown	ENOG41120B5(MIS18 binding protein 1)	PF09133.14,PF00249.35	SANTA (SANT Associated):Myb-like DNA-binding domain
chr2-34788940	2	34788940	A/G	0.23	0.43	3.45e-13	intron_variant	MODIFIER	EXON_chr2_34756547_34756708	Bpur04866-RA	transcript	Bpur04866-RA	protein_coding	(3/15)	c.522-862T>C	--	--	--	--	--	Bpur04866-RA	XP_025105786.1	mis18-binding protein 1-like [Pomacea canaliculata]	sp|Q6P0N0|M18BP_HUMAN	Mis18-binding protein 1 OS=Homo sapiens OX=9606 GN=MIS18BP1 PE=1 SV=1	--	--	GO:0046872,GO:0004462	metal ion binding:lactoylglutathione lyase activity	S:Function unknown	ENOG41120B5(MIS18 binding protein 1)	PF09133.14,PF00249.35	SANTA (SANT Associated):Myb-like DNA-binding domain
chr2-34788974	2	34788974	G/A	0.24	0.44	2.17e-14	intron_variant	MODIFIER	EXON_chr2_34756547_34756708	Bpur04866-RA	transcript	Bpur04866-RA	protein_coding	(3/15)	c.522-896C>T	--	--	--	--	--	Bpur04866-RA	XP_025105786.1	mis18-binding protein 1-like [Pomacea canaliculata]	sp|Q6P0N0|M18BP_HUMAN	Mis18-binding protein 1 OS=Homo sapiens OX=9606 GN=MIS18BP1 PE=1 SV=1	--	--	GO:0046872,GO:0004462	metal ion binding:lactoylglutathione lyase activity	S:Function unknown	ENOG41120B5(MIS18 binding protein 1)	PF09133.14,PF00249.35	SANTA (SANT Associated):Myb-like DNA-binding domain
chr2-34788988	2	34788988	T/C	0.24	0.42	3.87e-13	intron_variant	MODIFIER	EXON_chr2_34756547_34756708	Bpur04866-RA	transcript	Bpur04866-RA	protein_coding	(3/15)	c.522-910A>G	--	--	--	--	--	Bpur04866-RA	XP_025105786.1	mis18-binding protein 1-like [Pomacea canaliculata]	sp|Q6P0N0|M18BP_HUMAN	Mis18-binding protein 1 OS=Homo sapiens OX=9606 GN=MIS18BP1 PE=1 SV=1	--	--	GO:0046872,GO:0004462	metal ion binding:lactoylglutathione lyase activity	S:Function unknown	ENOG41120B5(MIS18 binding protein 1)	PF09133.14,PF00249.35	SANTA (SANT Associated):Myb-like DNA-binding domain
chr2-34788994	2	34788994	T/A	0.24	0.43	1.14e-13	intron_variant	MODIFIER	EXON_chr2_34756547_34756708	Bpur04866-RA	transcript	Bpur04866-RA	protein_coding	(3/15)	c.522-916A>T	--	--	--	--	--	Bpur04866-RA	XP_025105786.1	mis18-binding protein 1-like [Pomacea canaliculata]	sp|Q6P0N0|M18BP_HUMAN	Mis18-binding protein 1 OS=Homo sapiens OX=9606 GN=MIS18BP1 PE=1 SV=1	--	--	GO:0046872,GO:0004462	metal ion binding:lactoylglutathione lyase activity	S:Function unknown	ENOG41120B5(MIS18 binding protein 1)	PF09133.14,PF00249.35	SANTA (SANT Associated):Myb-like DNA-binding domain
chr2-34789026	2	34789026	G/C	0.25	0.41	8.98e-13	intron_variant	MODIFIER	EXON_chr2_34756547_34756708	Bpur04866-RA	transcript	Bpur04866-RA	protein_coding	(3/15)	c.522-948C>G	--	--	--	--	--	Bpur04866-RA	XP_025105786.1	mis18-binding protein 1-like [Pomacea canaliculata]	sp|Q6P0N0|M18BP_HUMAN	Mis18-binding protein 1 OS=Homo sapiens OX=9606 GN=MIS18BP1 PE=1 SV=1	--	--	GO:0046872,GO:0004462	metal ion binding:lactoylglutathione lyase activity	S:Function unknown	ENOG41120B5(MIS18 binding protein 1)	PF09133.14,PF00249.35	SANTA (SANT Associated):Myb-like DNA-binding domain
chr2-34789070	2	34789070	T/C	0.24	0.45	4.96e-15	intron_variant	MODIFIER	EXON_chr2_34756547_34756708	Bpur04866-RA	transcript	Bpur04866-RA	protein_coding	(3/15)	c.522-992A>G	--	--	--	--	--	Bpur04866-RA	XP_025105786.1	mis18-binding protein 1-like [Pomacea canaliculata]	sp|Q6P0N0|M18BP_HUMAN	Mis18-binding protein 1 OS=Homo sapiens OX=9606 GN=MIS18BP1 PE=1 SV=1	--	--	GO:0046872,GO:0004462	metal ion binding:lactoylglutathione lyase activity	S:Function unknown	ENOG41120B5(MIS18 binding protein 1)	PF09133.14,PF00249.35	SANTA (SANT Associated):Myb-like DNA-binding domain
chr2-34789071	2	34789071	G/A	0.24	0.45	4.96e-15	intron_variant	MODIFIER	EXON_chr2_34756547_34756708	Bpur04866-RA	transcript	Bpur04866-RA	protein_coding	(3/15)	c.522-993C>T	--	--	--	--	--	Bpur04866-RA	XP_025105786.1	mis18-binding protein 1-like [Pomacea canaliculata]	sp|Q6P0N0|M18BP_HUMAN	Mis18-binding protein 1 OS=Homo sapiens OX=9606 GN=MIS18BP1 PE=1 SV=1	--	--	GO:0046872,GO:0004462	metal ion binding:lactoylglutathione lyase activity	S:Function unknown	ENOG41120B5(MIS18 binding protein 1)	PF09133.14,PF00249.35	SANTA (SANT Associated):Myb-like DNA-binding domain
chr2-34789108	2	34789108	T/A	0.24	0.42	4.33e-13	intron_variant	MODIFIER	EXON_chr2_34756547_34756708	Bpur04866-RA	transcript	Bpur04866-RA	protein_coding	(3/15)	c.521+969A>T	--	--	--	--	--	Bpur04866-RA	XP_025105786.1	mis18-binding protein 1-like [Pomacea canaliculata]	sp|Q6P0N0|M18BP_HUMAN	Mis18-binding protein 1 OS=Homo sapiens OX=9606 GN=MIS18BP1 PE=1 SV=1	--	--	GO:0046872,GO:0004462	metal ion binding:lactoylglutathione lyase activity	S:Function unknown	ENOG41120B5(MIS18 binding protein 1)	PF09133.14,PF00249.35	SANTA (SANT Associated):Myb-like DNA-binding domain
chr2-34789243	2	34789243	T/C	0.26	0.41	1.25e-13	intron_variant	MODIFIER	EXON_chr2_34756547_34756708	Bpur04866-RA	transcript	Bpur04866-RA	protein_coding	(3/15)	c.521+834A>G	--	--	--	--	--	Bpur04866-RA	XP_025105786.1	mis18-binding protein 1-like [Pomacea canaliculata]	sp|Q6P0N0|M18BP_HUMAN	Mis18-binding protein 1 OS=Homo sapiens OX=9606 GN=MIS18BP1 PE=1 SV=1	--	--	GO:0046872,GO:0004462	metal ion binding:lactoylglutathione lyase activity	S:Function unknown	ENOG41120B5(MIS18 binding protein 1)	PF09133.14,PF00249.35	SANTA (SANT Associated):Myb-like DNA-binding domain
chr2-34789246	2	34789246	A/C	0.26	0.41	1.25e-13	intron_variant	MODIFIER	EXON_chr2_34756547_34756708	Bpur04866-RA	transcript	Bpur04866-RA	protein_coding	(3/15)	c.521+831T>G	--	--	--	--	--	Bpur04866-RA	XP_025105786.1	mis18-binding protein 1-like [Pomacea canaliculata]	sp|Q6P0N0|M18BP_HUMAN	Mis18-binding protein 1 OS=Homo sapiens OX=9606 GN=MIS18BP1 PE=1 SV=1	--	--	GO:0046872,GO:0004462	metal ion binding:lactoylglutathione lyase activity	S:Function unknown	ENOG41120B5(MIS18 binding protein 1)	PF09133.14,PF00249.35	SANTA (SANT Associated):Myb-like DNA-binding domain
chr2-34789349	2	34789349	A/G	0.22	0.47	3.67e-15	intron_variant	MODIFIER	EXON_chr2_34756547_34756708	Bpur04866-RA	transcript	Bpur04866-RA	protein_coding	(3/15)	c.521+728T>C	--	--	--	--	--	Bpur04866-RA	XP_025105786.1	mis18-binding protein 1-like [Pomacea canaliculata]	sp|Q6P0N0|M18BP_HUMAN	Mis18-binding protein 1 OS=Homo sapiens OX=9606 GN=MIS18BP1 PE=1 SV=1	--	--	GO:0046872,GO:0004462	metal ion binding:lactoylglutathione lyase activity	S:Function unknown	ENOG41120B5(MIS18 binding protein 1)	PF09133.14,PF00249.35	SANTA (SANT Associated):Myb-like DNA-binding domain
chr2-34789427	2	34789427	T/A	0.24	0.42	2.14e-13	intron_variant	MODIFIER	EXON_chr2_34756547_34756708	Bpur04866-RA	transcript	Bpur04866-RA	protein_coding	(3/15)	c.521+650A>T	--	--	--	--	--	Bpur04866-RA	XP_025105786.1	mis18-binding protein 1-like [Pomacea canaliculata]	sp|Q6P0N0|M18BP_HUMAN	Mis18-binding protein 1 OS=Homo sapiens OX=9606 GN=MIS18BP1 PE=1 SV=1	--	--	GO:0046872,GO:0004462	metal ion binding:lactoylglutathione lyase activity	S:Function unknown	ENOG41120B5(MIS18 binding protein 1)	PF09133.14,PF00249.35	SANTA (SANT Associated):Myb-like DNA-binding domain
chr2-34789663	2	34789663	T/C	0.19	0.44	4.38e-13	intron_variant	MODIFIER	EXON_chr2_34756547_34756708	Bpur04866-RA	transcript	Bpur04866-RA	protein_coding	(3/15)	c.521+414A>G	--	--	--	--	--	Bpur04866-RA	XP_025105786.1	mis18-binding protein 1-like [Pomacea canaliculata]	sp|Q6P0N0|M18BP_HUMAN	Mis18-binding protein 1 OS=Homo sapiens OX=9606 GN=MIS18BP1 PE=1 SV=1	--	--	GO:0046872,GO:0004462	metal ion binding:lactoylglutathione lyase activity	S:Function unknown	ENOG41120B5(MIS18 binding protein 1)	PF09133.14,PF00249.35	SANTA (SANT Associated):Myb-like DNA-binding domain
chr2-34789792	2	34789792	A/T	0.01	0.33	2.63e-10	intron_variant	MODIFIER	EXON_chr2_34756547_34756708	Bpur04866-RA	transcript	Bpur04866-RA	protein_coding	(3/15)	c.521+285T>A	--	--	--	--	--	Bpur04866-RA	XP_025105786.1	mis18-binding protein 1-like [Pomacea canaliculata]	sp|Q6P0N0|M18BP_HUMAN	Mis18-binding protein 1 OS=Homo sapiens OX=9606 GN=MIS18BP1 PE=1 SV=1	--	--	GO:0046872,GO:0004462	metal ion binding:lactoylglutathione lyase activity	S:Function unknown	ENOG41120B5(MIS18 binding protein 1)	PF09133.14,PF00249.35	SANTA (SANT Associated):Myb-like DNA-binding domain
chr2-34789889	2	34789889	G/A	0.23	0.45	6.14e-15	intron_variant	MODIFIER	EXON_chr2_34756547_34756708	Bpur04866-RA	transcript	Bpur04866-RA	protein_coding	(3/15)	c.521+188C>T	--	--	--	--	--	Bpur04866-RA	XP_025105786.1	mis18-binding protein 1-like [Pomacea canaliculata]	sp|Q6P0N0|M18BP_HUMAN	Mis18-binding protein 1 OS=Homo sapiens OX=9606 GN=MIS18BP1 PE=1 SV=1	--	--	GO:0046872,GO:0004462	metal ion binding:lactoylglutathione lyase activity	S:Function unknown	ENOG41120B5(MIS18 binding protein 1)	PF09133.14,PF00249.35	SANTA (SANT Associated):Myb-like DNA-binding domain
chr2-34789914	2	34789914	A/T	0.01	0.35	1.58e-10	intron_variant	MODIFIER	EXON_chr2_34756547_34756708	Bpur04866-RA	transcript	Bpur04866-RA	protein_coding	(3/15)	c.521+163T>A	--	--	--	--	--	Bpur04866-RA	XP_025105786.1	mis18-binding protein 1-like [Pomacea canaliculata]	sp|Q6P0N0|M18BP_HUMAN	Mis18-binding protein 1 OS=Homo sapiens OX=9606 GN=MIS18BP1 PE=1 SV=1	--	--	GO:0046872,GO:0004462	metal ion binding:lactoylglutathione lyase activity	S:Function unknown	ENOG41120B5(MIS18 binding protein 1)	PF09133.14,PF00249.35	SANTA (SANT Associated):Myb-like DNA-binding domain
chr2-34789960	2	34789960	G/T	0.23	0.43	1.65e-13	intron_variant	MODIFIER	EXON_chr2_34756547_34756708	Bpur04866-RA	transcript	Bpur04866-RA	protein_coding	(3/15)	c.521+117C>A	--	--	--	--	--	Bpur04866-RA	XP_025105786.1	mis18-binding protein 1-like [Pomacea canaliculata]	sp|Q6P0N0|M18BP_HUMAN	Mis18-binding protein 1 OS=Homo sapiens OX=9606 GN=MIS18BP1 PE=1 SV=1	--	--	GO:0046872,GO:0004462	metal ion binding:lactoylglutathione lyase activity	S:Function unknown	ENOG41120B5(MIS18 binding protein 1)	PF09133.14,PF00249.35	SANTA (SANT Associated):Myb-like DNA-binding domain
chr2-34789965	2	34789965	T/G	0.23	0.43	1.65e-13	intron_variant	MODIFIER	EXON_chr2_34756547_34756708	Bpur04866-RA	transcript	Bpur04866-RA	protein_coding	(3/15)	c.521+112A>C	--	--	--	--	--	Bpur04866-RA	XP_025105786.1	mis18-binding protein 1-like [Pomacea canaliculata]	sp|Q6P0N0|M18BP_HUMAN	Mis18-binding protein 1 OS=Homo sapiens OX=9606 GN=MIS18BP1 PE=1 SV=1	--	--	GO:0046872,GO:0004462	metal ion binding:lactoylglutathione lyase activity	S:Function unknown	ENOG41120B5(MIS18 binding protein 1)	PF09133.14,PF00249.35	SANTA (SANT Associated):Myb-like DNA-binding domain
chr2-34790191	2	34790191	G/A	0.25	0.39	2.86e-12	missense_variant	MODERATE	EXON_chr2_34756547_34756708	Bpur04866-RA	transcript	Bpur04866-RA	protein_coding	(3/16)	c.407C>T	p.Ser136Phe	(407/3885)	(407/3885)	(136/1294)	--	Bpur04866-RA	XP_025105786.1	mis18-binding protein 1-like [Pomacea canaliculata]	sp|Q6P0N0|M18BP_HUMAN	Mis18-binding protein 1 OS=Homo sapiens OX=9606 GN=MIS18BP1 PE=1 SV=1	--	--	GO:0046872,GO:0004462	metal ion binding:lactoylglutathione lyase activity	S:Function unknown	ENOG41120B5(MIS18 binding protein 1)	PF09133.14,PF00249.35	SANTA (SANT Associated):Myb-like DNA-binding domain
chr2-34790260	2	34790260	G/C	0.25	0.44	8.3e-15	missense_variant	MODERATE	EXON_chr2_34756547_34756708	Bpur04866-RA	transcript	Bpur04866-RA	protein_coding	(3/16)	c.338C>G	p.Thr113Ser	(338/3885)	(338/3885)	(113/1294)	--	Bpur04866-RA	XP_025105786.1	mis18-binding protein 1-like [Pomacea canaliculata]	sp|Q6P0N0|M18BP_HUMAN	Mis18-binding protein 1 OS=Homo sapiens OX=9606 GN=MIS18BP1 PE=1 SV=1	--	--	GO:0046872,GO:0004462	metal ion binding:lactoylglutathione lyase activity	S:Function unknown	ENOG41120B5(MIS18 binding protein 1)	PF09133.14,PF00249.35	SANTA (SANT Associated):Myb-like DNA-binding domain
chr2-34790266	2	34790266	G/A	0.02	0.36	5.47e-12	missense_variant	MODERATE	EXON_chr2_34756547_34756708	Bpur04866-RA	transcript	Bpur04866-RA	protein_coding	(3/16)	c.332C>T	p.Thr111Ile	(332/3885)	(332/3885)	(111/1294)	--	Bpur04866-RA	XP_025105786.1	mis18-binding protein 1-like [Pomacea canaliculata]	sp|Q6P0N0|M18BP_HUMAN	Mis18-binding protein 1 OS=Homo sapiens OX=9606 GN=MIS18BP1 PE=1 SV=1	--	--	GO:0046872,GO:0004462	metal ion binding:lactoylglutathione lyase activity	S:Function unknown	ENOG41120B5(MIS18 binding protein 1)	PF09133.14,PF00249.35	SANTA (SANT Associated):Myb-like DNA-binding domain
chr2-34790310	2	34790310	G/A	0.25	0.45	1.34e-15	synonymous_variant	LOW	EXON_chr2_34756547_34756708	Bpur04866-RA	transcript	Bpur04866-RA	protein_coding	(3/16)	c.288C>T	p.Asp96Asp	(288/3885)	(288/3885)	(96/1294)	--	Bpur04866-RA	XP_025105786.1	mis18-binding protein 1-like [Pomacea canaliculata]	sp|Q6P0N0|M18BP_HUMAN	Mis18-binding protein 1 OS=Homo sapiens OX=9606 GN=MIS18BP1 PE=1 SV=1	--	--	GO:0046872,GO:0004462	metal ion binding:lactoylglutathione lyase activity	S:Function unknown	ENOG41120B5(MIS18 binding protein 1)	PF09133.14,PF00249.35	SANTA (SANT Associated):Myb-like DNA-binding domain
chr2-34790423	2	34790423	A/G	0.24	0.46	1.47e-15	intron_variant	MODIFIER	EXON_chr2_34756547_34756708	Bpur04866-RA	transcript	Bpur04866-RA	protein_coding	(2/15)	c.246-71T>C	--	--	--	--	--	Bpur04866-RA	XP_025105786.1	mis18-binding protein 1-like [Pomacea canaliculata]	sp|Q6P0N0|M18BP_HUMAN	Mis18-binding protein 1 OS=Homo sapiens OX=9606 GN=MIS18BP1 PE=1 SV=1	--	--	GO:0046872,GO:0004462	metal ion binding:lactoylglutathione lyase activity	S:Function unknown	ENOG41120B5(MIS18 binding protein 1)	PF09133.14,PF00249.35	SANTA (SANT Associated):Myb-like DNA-binding domain
chr2-34790433	2	34790433	A/T	0.23	0.47	2.62e-16	intron_variant	MODIFIER	EXON_chr2_34756547_34756708	Bpur04866-RA	transcript	Bpur04866-RA	protein_coding	(2/15)	c.246-81T>A	--	--	--	--	--	Bpur04866-RA	XP_025105786.1	mis18-binding protein 1-like [Pomacea canaliculata]	sp|Q6P0N0|M18BP_HUMAN	Mis18-binding protein 1 OS=Homo sapiens OX=9606 GN=MIS18BP1 PE=1 SV=1	--	--	GO:0046872,GO:0004462	metal ion binding:lactoylglutathione lyase activity	S:Function unknown	ENOG41120B5(MIS18 binding protein 1)	PF09133.14,PF00249.35	SANTA (SANT Associated):Myb-like DNA-binding domain
chr2-34790520	2	34790520	T/A	0.01	0.35	2.36e-10	intron_variant	MODIFIER	EXON_chr2_34756547_34756708	Bpur04866-RA	transcript	Bpur04866-RA	protein_coding	(2/15)	c.246-168A>T	--	--	--	--	--	Bpur04866-RA	XP_025105786.1	mis18-binding protein 1-like [Pomacea canaliculata]	sp|Q6P0N0|M18BP_HUMAN	Mis18-binding protein 1 OS=Homo sapiens OX=9606 GN=MIS18BP1 PE=1 SV=1	--	--	GO:0046872,GO:0004462	metal ion binding:lactoylglutathione lyase activity	S:Function unknown	ENOG41120B5(MIS18 binding protein 1)	PF09133.14,PF00249.35	SANTA (SANT Associated):Myb-like DNA-binding domain
chr2-34790575	2	34790575	C/T	0.22	0.42	1.42e-12	intron_variant	MODIFIER	EXON_chr2_34756547_34756708	Bpur04866-RA	transcript	Bpur04866-RA	protein_coding	(2/15)	c.246-223G>A	--	--	--	--	--	Bpur04866-RA	XP_025105786.1	mis18-binding protein 1-like [Pomacea canaliculata]	sp|Q6P0N0|M18BP_HUMAN	Mis18-binding protein 1 OS=Homo sapiens OX=9606 GN=MIS18BP1 PE=1 SV=1	--	--	GO:0046872,GO:0004462	metal ion binding:lactoylglutathione lyase activity	S:Function unknown	ENOG41120B5(MIS18 binding protein 1)	PF09133.14,PF00249.35	SANTA (SANT Associated):Myb-like DNA-binding domain
chr2-34790631	2	34790631	T/G	0.01	0.37	1.14e-11	intron_variant	MODIFIER	EXON_chr2_34756547_34756708	Bpur04866-RA	transcript	Bpur04866-RA	protein_coding	(2/15)	c.246-279A>C	--	--	--	--	--	Bpur04866-RA	XP_025105786.1	mis18-binding protein 1-like [Pomacea canaliculata]	sp|Q6P0N0|M18BP_HUMAN	Mis18-binding protein 1 OS=Homo sapiens OX=9606 GN=MIS18BP1 PE=1 SV=1	--	--	GO:0046872,GO:0004462	metal ion binding:lactoylglutathione lyase activity	S:Function unknown	ENOG41120B5(MIS18 binding protein 1)	PF09133.14,PF00249.35	SANTA (SANT Associated):Myb-like DNA-binding domain
chr2-34791056	2	34791056	C/T	0.14	0.49	5.23e-10	intron_variant	MODIFIER	EXON_chr2_34756547_34756708	Bpur04866-RA	transcript	Bpur04866-RA	protein_coding	(2/15)	c.245+356G>A	--	--	--	--	--	Bpur04866-RA	XP_025105786.1	mis18-binding protein 1-like [Pomacea canaliculata]	sp|Q6P0N0|M18BP_HUMAN	Mis18-binding protein 1 OS=Homo sapiens OX=9606 GN=MIS18BP1 PE=1 SV=1	--	--	GO:0046872,GO:0004462	metal ion binding:lactoylglutathione lyase activity	S:Function unknown	ENOG41120B5(MIS18 binding protein 1)	PF09133.14,PF00249.35	SANTA (SANT Associated):Myb-like DNA-binding domain
chr2-34791075	2	34791075	A/G	0.23	0.46	1.03e-15	intron_variant	MODIFIER	EXON_chr2_34756547_34756708	Bpur04866-RA	transcript	Bpur04866-RA	protein_coding	(2/15)	c.245+337T>C	--	--	--	--	--	Bpur04866-RA	XP_025105786.1	mis18-binding protein 1-like [Pomacea canaliculata]	sp|Q6P0N0|M18BP_HUMAN	Mis18-binding protein 1 OS=Homo sapiens OX=9606 GN=MIS18BP1 PE=1 SV=1	--	--	GO:0046872,GO:0004462	metal ion binding:lactoylglutathione lyase activity	S:Function unknown	ENOG41120B5(MIS18 binding protein 1)	PF09133.14,PF00249.35	SANTA (SANT Associated):Myb-like DNA-binding domain
chr2-34791123	2	34791123	C/T	0	0.45	6.26e-16	intron_variant	MODIFIER	EXON_chr2_34756547_34756708	Bpur04866-RA	transcript	Bpur04866-RA	protein_coding	(2/15)	c.245+289G>A	--	--	--	--	--	Bpur04866-RA	XP_025105786.1	mis18-binding protein 1-like [Pomacea canaliculata]	sp|Q6P0N0|M18BP_HUMAN	Mis18-binding protein 1 OS=Homo sapiens OX=9606 GN=MIS18BP1 PE=1 SV=1	--	--	GO:0046872,GO:0004462	metal ion binding:lactoylglutathione lyase activity	S:Function unknown	ENOG41120B5(MIS18 binding protein 1)	PF09133.14,PF00249.35	SANTA (SANT Associated):Myb-like DNA-binding domain
chr2-34791133	2	34791133	G/A	0	0.45	3.3e-16	intron_variant	MODIFIER	EXON_chr2_34756547_34756708	Bpur04866-RA	transcript	Bpur04866-RA	protein_coding	(2/15)	c.245+279C>T	--	--	--	--	--	Bpur04866-RA	XP_025105786.1	mis18-binding protein 1-like [Pomacea canaliculata]	sp|Q6P0N0|M18BP_HUMAN	Mis18-binding protein 1 OS=Homo sapiens OX=9606 GN=MIS18BP1 PE=1 SV=1	--	--	GO:0046872,GO:0004462	metal ion binding:lactoylglutathione lyase activity	S:Function unknown	ENOG41120B5(MIS18 binding protein 1)	PF09133.14,PF00249.35	SANTA (SANT Associated):Myb-like DNA-binding domain
chr2-34791156	2	34791156	T/C	0	0.46	1.07e-16	intron_variant	MODIFIER	EXON_chr2_34756547_34756708	Bpur04866-RA	transcript	Bpur04866-RA	protein_coding	(2/15)	c.245+256A>G	--	--	--	--	--	Bpur04866-RA	XP_025105786.1	mis18-binding protein 1-like [Pomacea canaliculata]	sp|Q6P0N0|M18BP_HUMAN	Mis18-binding protein 1 OS=Homo sapiens OX=9606 GN=MIS18BP1 PE=1 SV=1	--	--	GO:0046872,GO:0004462	metal ion binding:lactoylglutathione lyase activity	S:Function unknown	ENOG41120B5(MIS18 binding protein 1)	PF09133.14,PF00249.35	SANTA (SANT Associated):Myb-like DNA-binding domain
chr2-34791265	2	34791265	C/A	0	0.43	9.84e-15	intron_variant	MODIFIER	EXON_chr2_34756547_34756708	Bpur04866-RA	transcript	Bpur04866-RA	protein_coding	(2/15)	c.245+147G>T	--	--	--	--	--	Bpur04866-RA	XP_025105786.1	mis18-binding protein 1-like [Pomacea canaliculata]	sp|Q6P0N0|M18BP_HUMAN	Mis18-binding protein 1 OS=Homo sapiens OX=9606 GN=MIS18BP1 PE=1 SV=1	--	--	GO:0046872,GO:0004462	metal ion binding:lactoylglutathione lyase activity	S:Function unknown	ENOG41120B5(MIS18 binding protein 1)	PF09133.14,PF00249.35	SANTA (SANT Associated):Myb-like DNA-binding domain
chr2-34791299	2	34791299	T/G	0	0.43	2.83e-13	intron_variant	MODIFIER	EXON_chr2_34756547_34756708	Bpur04866-RA	transcript	Bpur04866-RA	protein_coding	(2/15)	c.245+113A>C	--	--	--	--	--	Bpur04866-RA	XP_025105786.1	mis18-binding protein 1-like [Pomacea canaliculata]	sp|Q6P0N0|M18BP_HUMAN	Mis18-binding protein 1 OS=Homo sapiens OX=9606 GN=MIS18BP1 PE=1 SV=1	--	--	GO:0046872,GO:0004462	metal ion binding:lactoylglutathione lyase activity	S:Function unknown	ENOG41120B5(MIS18 binding protein 1)	PF09133.14,PF00249.35	SANTA (SANT Associated):Myb-like DNA-binding domain
chr2-34791362	2	34791362	C/T	0.21	0.46	1.75e-14	intron_variant	MODIFIER	EXON_chr2_34756547_34756708	Bpur04866-RA	transcript	Bpur04866-RA	protein_coding	(2/15)	c.245+50G>A	--	--	--	--	--	Bpur04866-RA	XP_025105786.1	mis18-binding protein 1-like [Pomacea canaliculata]	sp|Q6P0N0|M18BP_HUMAN	Mis18-binding protein 1 OS=Homo sapiens OX=9606 GN=MIS18BP1 PE=1 SV=1	--	--	GO:0046872,GO:0004462	metal ion binding:lactoylglutathione lyase activity	S:Function unknown	ENOG41120B5(MIS18 binding protein 1)	PF09133.14,PF00249.35	SANTA (SANT Associated):Myb-like DNA-binding domain
chr2-34791423	2	34791423	G/T	0.24	0.47	3.58e-16	missense_variant	MODERATE	EXON_chr2_34756547_34756708	Bpur04866-RA	transcript	Bpur04866-RA	protein_coding	(2/16)	c.234C>A	p.Asp78Glu	(234/3885)	(234/3885)	(78/1294)	--	Bpur04866-RA	XP_025105786.1	mis18-binding protein 1-like [Pomacea canaliculata]	sp|Q6P0N0|M18BP_HUMAN	Mis18-binding protein 1 OS=Homo sapiens OX=9606 GN=MIS18BP1 PE=1 SV=1	--	--	GO:0046872,GO:0004462	metal ion binding:lactoylglutathione lyase activity	S:Function unknown	ENOG41120B5(MIS18 binding protein 1)	PF09133.14,PF00249.35	SANTA (SANT Associated):Myb-like DNA-binding domain
chr2-34791430	2	34791430	G/A	0.24	0.46	7.64e-16	missense_variant	MODERATE	EXON_chr2_34756547_34756708	Bpur04866-RA	transcript	Bpur04866-RA	protein_coding	(2/16)	c.227C>T	p.Ser76Leu	(227/3885)	(227/3885)	(76/1294)	--	Bpur04866-RA	XP_025105786.1	mis18-binding protein 1-like [Pomacea canaliculata]	sp|Q6P0N0|M18BP_HUMAN	Mis18-binding protein 1 OS=Homo sapiens OX=9606 GN=MIS18BP1 PE=1 SV=1	--	--	GO:0046872,GO:0004462	metal ion binding:lactoylglutathione lyase activity	S:Function unknown	ENOG41120B5(MIS18 binding protein 1)	PF09133.14,PF00249.35	SANTA (SANT Associated):Myb-like DNA-binding domain
chr2-34791458	2	34791458	C/T	0.29	0.38	8.26e-12	missense_variant	MODERATE	EXON_chr2_34756547_34756708	Bpur04866-RA	transcript	Bpur04866-RA	protein_coding	(2/16)	c.199G>A	p.Val67Met	(199/3885)	(199/3885)	(67/1294)	--	Bpur04866-RA	XP_025105786.1	mis18-binding protein 1-like [Pomacea canaliculata]	sp|Q6P0N0|M18BP_HUMAN	Mis18-binding protein 1 OS=Homo sapiens OX=9606 GN=MIS18BP1 PE=1 SV=1	--	--	GO:0046872,GO:0004462	metal ion binding:lactoylglutathione lyase activity	S:Function unknown	ENOG41120B5(MIS18 binding protein 1)	PF09133.14,PF00249.35	SANTA (SANT Associated):Myb-like DNA-binding domain
chr2-34791526	2	34791526	G/A	0.23	0.44	2.19e-14	missense_variant	MODERATE	EXON_chr2_34756547_34756708	Bpur04866-RA	transcript	Bpur04866-RA	protein_coding	(2/16)	c.131C>T	p.Pro44Leu	(131/3885)	(131/3885)	(44/1294)	--	Bpur04866-RA	XP_025105786.1	mis18-binding protein 1-like [Pomacea canaliculata]	sp|Q6P0N0|M18BP_HUMAN	Mis18-binding protein 1 OS=Homo sapiens OX=9606 GN=MIS18BP1 PE=1 SV=1	--	--	GO:0046872,GO:0004462	metal ion binding:lactoylglutathione lyase activity	S:Function unknown	ENOG41120B5(MIS18 binding protein 1)	PF09133.14,PF00249.35	SANTA (SANT Associated):Myb-like DNA-binding domain
chr2-34791562	2	34791562	A/G	0.23	0.45	6.26e-15	missense_variant&splice_region_variant	MODERATE	EXON_chr2_34756547_34756708	Bpur04866-RA	transcript	Bpur04866-RA	protein_coding	(2/16)	c.95T>C	p.Ile32Thr	(95/3885)	(95/3885)	(32/1294)	--	Bpur04866-RA	XP_025105786.1	mis18-binding protein 1-like [Pomacea canaliculata]	sp|Q6P0N0|M18BP_HUMAN	Mis18-binding protein 1 OS=Homo sapiens OX=9606 GN=MIS18BP1 PE=1 SV=1	--	--	GO:0046872,GO:0004462	metal ion binding:lactoylglutathione lyase activity	S:Function unknown	ENOG41120B5(MIS18 binding protein 1)	PF09133.14,PF00249.35	SANTA (SANT Associated):Myb-like DNA-binding domain
chr2-34791614	2	34791614	C/G	0.24	0.44	2.13e-14	intron_variant	MODIFIER	EXON_chr2_34756547_34756708	Bpur04866-RA	transcript	Bpur04866-RA	protein_coding	(1/15)	c.94-51G>C	--	--	--	--	--	Bpur04866-RA	XP_025105786.1	mis18-binding protein 1-like [Pomacea canaliculata]	sp|Q6P0N0|M18BP_HUMAN	Mis18-binding protein 1 OS=Homo sapiens OX=9606 GN=MIS18BP1 PE=1 SV=1	--	--	GO:0046872,GO:0004462	metal ion binding:lactoylglutathione lyase activity	S:Function unknown	ENOG41120B5(MIS18 binding protein 1)	PF09133.14,PF00249.35	SANTA (SANT Associated):Myb-like DNA-binding domain
chr2-34791728	2	34791728	A/T	0.24	0.44	4.38e-14	intron_variant	MODIFIER	EXON_chr2_34756547_34756708	Bpur04866-RA	transcript	Bpur04866-RA	protein_coding	(1/15)	c.94-165T>A	--	--	--	--	--	Bpur04866-RA	XP_025105786.1	mis18-binding protein 1-like [Pomacea canaliculata]	sp|Q6P0N0|M18BP_HUMAN	Mis18-binding protein 1 OS=Homo sapiens OX=9606 GN=MIS18BP1 PE=1 SV=1	--	--	GO:0046872,GO:0004462	metal ion binding:lactoylglutathione lyase activity	S:Function unknown	ENOG41120B5(MIS18 binding protein 1)	PF09133.14,PF00249.35	SANTA (SANT Associated):Myb-like DNA-binding domain
chr2-34791742	2	34791742	G/A	0.23	0.44	5.15e-14	intron_variant	MODIFIER	EXON_chr2_34756547_34756708	Bpur04866-RA	transcript	Bpur04866-RA	protein_coding	(1/15)	c.94-179C>T	--	--	--	--	--	Bpur04866-RA	XP_025105786.1	mis18-binding protein 1-like [Pomacea canaliculata]	sp|Q6P0N0|M18BP_HUMAN	Mis18-binding protein 1 OS=Homo sapiens OX=9606 GN=MIS18BP1 PE=1 SV=1	--	--	GO:0046872,GO:0004462	metal ion binding:lactoylglutathione lyase activity	S:Function unknown	ENOG41120B5(MIS18 binding protein 1)	PF09133.14,PF00249.35	SANTA (SANT Associated):Myb-like DNA-binding domain
chr2-34791944	2	34791944	T/A	0.06	0.27	1.17e-09	intron_variant	MODIFIER	EXON_chr2_34756547_34756708	Bpur04866-RA	transcript	Bpur04866-RA	protein_coding	(1/15)	c.94-381A>T	--	--	--	--	--	Bpur04866-RA	XP_025105786.1	mis18-binding protein 1-like [Pomacea canaliculata]	sp|Q6P0N0|M18BP_HUMAN	Mis18-binding protein 1 OS=Homo sapiens OX=9606 GN=MIS18BP1 PE=1 SV=1	--	--	GO:0046872,GO:0004462	metal ion binding:lactoylglutathione lyase activity	S:Function unknown	ENOG41120B5(MIS18 binding protein 1)	PF09133.14,PF00249.35	SANTA (SANT Associated):Myb-like DNA-binding domain
chr2-34792038	2	34792038	C/T	0.06	0.32	6.19e-12	intron_variant	MODIFIER	EXON_chr2_34756547_34756708	Bpur04866-RA	transcript	Bpur04866-RA	protein_coding	(1/15)	c.94-475G>A	--	--	--	--	--	Bpur04866-RA	XP_025105786.1	mis18-binding protein 1-like [Pomacea canaliculata]	sp|Q6P0N0|M18BP_HUMAN	Mis18-binding protein 1 OS=Homo sapiens OX=9606 GN=MIS18BP1 PE=1 SV=1	--	--	GO:0046872,GO:0004462	metal ion binding:lactoylglutathione lyase activity	S:Function unknown	ENOG41120B5(MIS18 binding protein 1)	PF09133.14,PF00249.35	SANTA (SANT Associated):Myb-like DNA-binding domain
chr2-34792099	2	34792099	G/A	0.06	0.33	6.81e-14	intron_variant	MODIFIER	EXON_chr2_34756547_34756708	Bpur04866-RA	transcript	Bpur04866-RA	protein_coding	(1/15)	c.94-536C>T	--	--	--	--	--	Bpur04866-RA	XP_025105786.1	mis18-binding protein 1-like [Pomacea canaliculata]	sp|Q6P0N0|M18BP_HUMAN	Mis18-binding protein 1 OS=Homo sapiens OX=9606 GN=MIS18BP1 PE=1 SV=1	--	--	GO:0046872,GO:0004462	metal ion binding:lactoylglutathione lyase activity	S:Function unknown	ENOG41120B5(MIS18 binding protein 1)	PF09133.14,PF00249.35	SANTA (SANT Associated):Myb-like DNA-binding domain
chr2-34792128	2	34792128	G/A	0.06	0.3	6.54e-11	intron_variant	MODIFIER	EXON_chr2_34756547_34756708	Bpur04866-RA	transcript	Bpur04866-RA	protein_coding	(1/15)	c.94-565C>T	--	--	--	--	--	Bpur04866-RA	XP_025105786.1	mis18-binding protein 1-like [Pomacea canaliculata]	sp|Q6P0N0|M18BP_HUMAN	Mis18-binding protein 1 OS=Homo sapiens OX=9606 GN=MIS18BP1 PE=1 SV=1	--	--	GO:0046872,GO:0004462	metal ion binding:lactoylglutathione lyase activity	S:Function unknown	ENOG41120B5(MIS18 binding protein 1)	PF09133.14,PF00249.35	SANTA (SANT Associated):Myb-like DNA-binding domain
chr2-34792167	2	34792167	A/G	0.05	0.33	4.45e-13	intron_variant	MODIFIER	EXON_chr2_34756547_34756708	Bpur04866-RA	transcript	Bpur04866-RA	protein_coding	(1/15)	c.94-604T>C	--	--	--	--	--	Bpur04866-RA	XP_025105786.1	mis18-binding protein 1-like [Pomacea canaliculata]	sp|Q6P0N0|M18BP_HUMAN	Mis18-binding protein 1 OS=Homo sapiens OX=9606 GN=MIS18BP1 PE=1 SV=1	--	--	GO:0046872,GO:0004462	metal ion binding:lactoylglutathione lyase activity	S:Function unknown	ENOG41120B5(MIS18 binding protein 1)	PF09133.14,PF00249.35	SANTA (SANT Associated):Myb-like DNA-binding domain
chr2-34792354	2	34792354	C/G	0.16	0.43	8.73e-11	intron_variant	MODIFIER	EXON_chr2_34756547_34756708	Bpur04866-RA	transcript	Bpur04866-RA	protein_coding	(1/15)	c.94-791G>C	--	--	--	--	--	Bpur04866-RA	XP_025105786.1	mis18-binding protein 1-like [Pomacea canaliculata]	sp|Q6P0N0|M18BP_HUMAN	Mis18-binding protein 1 OS=Homo sapiens OX=9606 GN=MIS18BP1 PE=1 SV=1	--	--	GO:0046872,GO:0004462	metal ion binding:lactoylglutathione lyase activity	S:Function unknown	ENOG41120B5(MIS18 binding protein 1)	PF09133.14,PF00249.35	SANTA (SANT Associated):Myb-like DNA-binding domain
chr2-34792568	2	34792568	A/G	0.06	0.31	2.62e-12	intron_variant	MODIFIER	EXON_chr2_34756547_34756708	Bpur04866-RA	transcript	Bpur04866-RA	protein_coding	(1/15)	c.94-1005T>C	--	--	--	--	--	Bpur04866-RA	XP_025105786.1	mis18-binding protein 1-like [Pomacea canaliculata]	sp|Q6P0N0|M18BP_HUMAN	Mis18-binding protein 1 OS=Homo sapiens OX=9606 GN=MIS18BP1 PE=1 SV=1	--	--	GO:0046872,GO:0004462	metal ion binding:lactoylglutathione lyase activity	S:Function unknown	ENOG41120B5(MIS18 binding protein 1)	PF09133.14,PF00249.35	SANTA (SANT Associated):Myb-like DNA-binding domain
chr2-34792616	2	34792616	T/G	0.06	0.32	2.25e-13	intron_variant	MODIFIER	EXON_chr2_34756547_34756708	Bpur04866-RA	transcript	Bpur04866-RA	protein_coding	(1/15)	c.94-1053A>C	--	--	--	--	--	Bpur04866-RA	XP_025105786.1	mis18-binding protein 1-like [Pomacea canaliculata]	sp|Q6P0N0|M18BP_HUMAN	Mis18-binding protein 1 OS=Homo sapiens OX=9606 GN=MIS18BP1 PE=1 SV=1	--	--	GO:0046872,GO:0004462	metal ion binding:lactoylglutathione lyase activity	S:Function unknown	ENOG41120B5(MIS18 binding protein 1)	PF09133.14,PF00249.35	SANTA (SANT Associated):Myb-like DNA-binding domain
chr2-34792628	2	34792628	T/A	0.12	0.25	3.69e-10	intron_variant	MODIFIER	EXON_chr2_34756547_34756708	Bpur04866-RA	transcript	Bpur04866-RA	protein_coding	(1/15)	c.94-1065A>T	--	--	--	--	--	Bpur04866-RA	XP_025105786.1	mis18-binding protein 1-like [Pomacea canaliculata]	sp|Q6P0N0|M18BP_HUMAN	Mis18-binding protein 1 OS=Homo sapiens OX=9606 GN=MIS18BP1 PE=1 SV=1	--	--	GO:0046872,GO:0004462	metal ion binding:lactoylglutathione lyase activity	S:Function unknown	ENOG41120B5(MIS18 binding protein 1)	PF09133.14,PF00249.35	SANTA (SANT Associated):Myb-like DNA-binding domain
chr2-34792654	2	34792654	G/A	0.07	0.27	7.48e-10	intron_variant	MODIFIER	EXON_chr2_34756547_34756708	Bpur04866-RA	transcript	Bpur04866-RA	protein_coding	(1/15)	c.94-1091C>T	--	--	--	--	--	Bpur04866-RA	XP_025105786.1	mis18-binding protein 1-like [Pomacea canaliculata]	sp|Q6P0N0|M18BP_HUMAN	Mis18-binding protein 1 OS=Homo sapiens OX=9606 GN=MIS18BP1 PE=1 SV=1	--	--	GO:0046872,GO:0004462	metal ion binding:lactoylglutathione lyase activity	S:Function unknown	ENOG41120B5(MIS18 binding protein 1)	PF09133.14,PF00249.35	SANTA (SANT Associated):Myb-like DNA-binding domain
chr2-34792671	2	34792671	C/T	0.07	0.26	2.54e-09	intron_variant	MODIFIER	EXON_chr2_34756547_34756708	Bpur04866-RA	transcript	Bpur04866-RA	protein_coding	(1/15)	c.94-1108G>A	--	--	--	--	--	Bpur04866-RA	XP_025105786.1	mis18-binding protein 1-like [Pomacea canaliculata]	sp|Q6P0N0|M18BP_HUMAN	Mis18-binding protein 1 OS=Homo sapiens OX=9606 GN=MIS18BP1 PE=1 SV=1	--	--	GO:0046872,GO:0004462	metal ion binding:lactoylglutathione lyase activity	S:Function unknown	ENOG41120B5(MIS18 binding protein 1)	PF09133.14,PF00249.35	SANTA (SANT Associated):Myb-like DNA-binding domain
chr2-34792894	2	34792894	C/T	0.06	0.3	2.61e-11	intron_variant	MODIFIER	EXON_chr2_34756547_34756708	Bpur04866-RA	transcript	Bpur04866-RA	protein_coding	(1/15)	c.94-1331G>A	--	--	--	--	--	Bpur04866-RA	XP_025105786.1	mis18-binding protein 1-like [Pomacea canaliculata]	sp|Q6P0N0|M18BP_HUMAN	Mis18-binding protein 1 OS=Homo sapiens OX=9606 GN=MIS18BP1 PE=1 SV=1	--	--	GO:0046872,GO:0004462	metal ion binding:lactoylglutathione lyase activity	S:Function unknown	ENOG41120B5(MIS18 binding protein 1)	PF09133.14,PF00249.35	SANTA (SANT Associated):Myb-like DNA-binding domain
chr2-34792902	2	34792902	A/T	0.05	0.29	1.48e-10	intron_variant	MODIFIER	EXON_chr2_34756547_34756708	Bpur04866-RA	transcript	Bpur04866-RA	protein_coding	(1/15)	c.94-1339T>A	--	--	--	--	--	Bpur04866-RA	XP_025105786.1	mis18-binding protein 1-like [Pomacea canaliculata]	sp|Q6P0N0|M18BP_HUMAN	Mis18-binding protein 1 OS=Homo sapiens OX=9606 GN=MIS18BP1 PE=1 SV=1	--	--	GO:0046872,GO:0004462	metal ion binding:lactoylglutathione lyase activity	S:Function unknown	ENOG41120B5(MIS18 binding protein 1)	PF09133.14,PF00249.35	SANTA (SANT Associated):Myb-like DNA-binding domain
chr2-34792907	2	34792907	C/T	0.05	0.29	6.11e-11	intron_variant	MODIFIER	EXON_chr2_34756547_34756708	Bpur04866-RA	transcript	Bpur04866-RA	protein_coding	(1/15)	c.94-1344G>A	--	--	--	--	--	Bpur04866-RA	XP_025105786.1	mis18-binding protein 1-like [Pomacea canaliculata]	sp|Q6P0N0|M18BP_HUMAN	Mis18-binding protein 1 OS=Homo sapiens OX=9606 GN=MIS18BP1 PE=1 SV=1	--	--	GO:0046872,GO:0004462	metal ion binding:lactoylglutathione lyase activity	S:Function unknown	ENOG41120B5(MIS18 binding protein 1)	PF09133.14,PF00249.35	SANTA (SANT Associated):Myb-like DNA-binding domain
chr2-34793029	2	34793029	A/T	0.22	0.45	3.33e-14	intron_variant	MODIFIER	EXON_chr2_34756547_34756708	Bpur04866-RA	transcript	Bpur04866-RA	protein_coding	(1/15)	c.94-1466T>A	--	--	--	--	--	Bpur04866-RA	XP_025105786.1	mis18-binding protein 1-like [Pomacea canaliculata]	sp|Q6P0N0|M18BP_HUMAN	Mis18-binding protein 1 OS=Homo sapiens OX=9606 GN=MIS18BP1 PE=1 SV=1	--	--	GO:0046872,GO:0004462	metal ion binding:lactoylglutathione lyase activity	S:Function unknown	ENOG41120B5(MIS18 binding protein 1)	PF09133.14,PF00249.35	SANTA (SANT Associated):Myb-like DNA-binding domain
chr2-34793113	2	34793113	A/G	0.06	0.34	6.05e-15	intron_variant	MODIFIER	EXON_chr2_34756547_34756708	Bpur04866-RA	transcript	Bpur04866-RA	protein_coding	(1/15)	c.94-1550T>C	--	--	--	--	--	Bpur04866-RA	XP_025105786.1	mis18-binding protein 1-like [Pomacea canaliculata]	sp|Q6P0N0|M18BP_HUMAN	Mis18-binding protein 1 OS=Homo sapiens OX=9606 GN=MIS18BP1 PE=1 SV=1	--	--	GO:0046872,GO:0004462	metal ion binding:lactoylglutathione lyase activity	S:Function unknown	ENOG41120B5(MIS18 binding protein 1)	PF09133.14,PF00249.35	SANTA (SANT Associated):Myb-like DNA-binding domain
chr2-34793145	2	34793145	C/T	0.05	0.32	1.65e-12	intron_variant	MODIFIER	EXON_chr2_34756547_34756708	Bpur04866-RA	transcript	Bpur04866-RA	protein_coding	(1/15)	c.94-1582G>A	--	--	--	--	--	Bpur04866-RA	XP_025105786.1	mis18-binding protein 1-like [Pomacea canaliculata]	sp|Q6P0N0|M18BP_HUMAN	Mis18-binding protein 1 OS=Homo sapiens OX=9606 GN=MIS18BP1 PE=1 SV=1	--	--	GO:0046872,GO:0004462	metal ion binding:lactoylglutathione lyase activity	S:Function unknown	ENOG41120B5(MIS18 binding protein 1)	PF09133.14,PF00249.35	SANTA (SANT Associated):Myb-like DNA-binding domain
chr2-34793184	2	34793184	T/A	0.04	0.31	7.17e-11	intron_variant	MODIFIER	EXON_chr2_34756547_34756708	Bpur04866-RA	transcript	Bpur04866-RA	protein_coding	(1/15)	c.94-1621A>T	--	--	--	--	--	Bpur04866-RA	XP_025105786.1	mis18-binding protein 1-like [Pomacea canaliculata]	sp|Q6P0N0|M18BP_HUMAN	Mis18-binding protein 1 OS=Homo sapiens OX=9606 GN=MIS18BP1 PE=1 SV=1	--	--	GO:0046872,GO:0004462	metal ion binding:lactoylglutathione lyase activity	S:Function unknown	ENOG41120B5(MIS18 binding protein 1)	PF09133.14,PF00249.35	SANTA (SANT Associated):Myb-like DNA-binding domain
chr2-34793273	2	34793273	T/A	0.06	0.31	5.14e-12	intron_variant	MODIFIER	EXON_chr2_34756547_34756708	Bpur04866-RA	transcript	Bpur04866-RA	protein_coding	(1/15)	c.94-1710A>T	--	--	--	--	--	Bpur04866-RA	XP_025105786.1	mis18-binding protein 1-like [Pomacea canaliculata]	sp|Q6P0N0|M18BP_HUMAN	Mis18-binding protein 1 OS=Homo sapiens OX=9606 GN=MIS18BP1 PE=1 SV=1	--	--	GO:0046872,GO:0004462	metal ion binding:lactoylglutathione lyase activity	S:Function unknown	ENOG41120B5(MIS18 binding protein 1)	PF09133.14,PF00249.35	SANTA (SANT Associated):Myb-like DNA-binding domain
chr2-34793337	2	34793337	C/T	0.01	0.44	6.37e-16	intron_variant	MODIFIER	EXON_chr2_34756547_34756708	Bpur04866-RA	transcript	Bpur04866-RA	protein_coding	(1/15)	c.94-1774G>A	--	--	--	--	--	Bpur04866-RA	XP_025105786.1	mis18-binding protein 1-like [Pomacea canaliculata]	sp|Q6P0N0|M18BP_HUMAN	Mis18-binding protein 1 OS=Homo sapiens OX=9606 GN=MIS18BP1 PE=1 SV=1	--	--	GO:0046872,GO:0004462	metal ion binding:lactoylglutathione lyase activity	S:Function unknown	ENOG41120B5(MIS18 binding protein 1)	PF09133.14,PF00249.35	SANTA (SANT Associated):Myb-like DNA-binding domain
chr2-34793390	2	34793390	C/T	0.24	0.44	1.06e-14	intron_variant	MODIFIER	EXON_chr2_34756547_34756708	Bpur04866-RA	transcript	Bpur04866-RA	protein_coding	(1/15)	c.94-1827G>A	--	--	--	--	--	Bpur04866-RA	XP_025105786.1	mis18-binding protein 1-like [Pomacea canaliculata]	sp|Q6P0N0|M18BP_HUMAN	Mis18-binding protein 1 OS=Homo sapiens OX=9606 GN=MIS18BP1 PE=1 SV=1	--	--	GO:0046872,GO:0004462	metal ion binding:lactoylglutathione lyase activity	S:Function unknown	ENOG41120B5(MIS18 binding protein 1)	PF09133.14,PF00249.35	SANTA (SANT Associated):Myb-like DNA-binding domain
chr2-34793498	2	34793498	G/A	0.23	0.4	2.75e-11	intron_variant	MODIFIER	EXON_chr2_34756547_34756708	Bpur04866-RA	transcript	Bpur04866-RA	protein_coding	(1/15)	c.94-1935C>T	--	--	--	--	--	Bpur04866-RA	XP_025105786.1	mis18-binding protein 1-like [Pomacea canaliculata]	sp|Q6P0N0|M18BP_HUMAN	Mis18-binding protein 1 OS=Homo sapiens OX=9606 GN=MIS18BP1 PE=1 SV=1	--	--	GO:0046872,GO:0004462	metal ion binding:lactoylglutathione lyase activity	S:Function unknown	ENOG41120B5(MIS18 binding protein 1)	PF09133.14,PF00249.35	SANTA (SANT Associated):Myb-like DNA-binding domain
chr2-34793514	2	34793514	A/G	0.23	0.4	2.75e-11	intron_variant	MODIFIER	EXON_chr2_34756547_34756708	Bpur04866-RA	transcript	Bpur04866-RA	protein_coding	(1/15)	c.94-1951T>C	--	--	--	--	--	Bpur04866-RA	XP_025105786.1	mis18-binding protein 1-like [Pomacea canaliculata]	sp|Q6P0N0|M18BP_HUMAN	Mis18-binding protein 1 OS=Homo sapiens OX=9606 GN=MIS18BP1 PE=1 SV=1	--	--	GO:0046872,GO:0004462	metal ion binding:lactoylglutathione lyase activity	S:Function unknown	ENOG41120B5(MIS18 binding protein 1)	PF09133.14,PF00249.35	SANTA (SANT Associated):Myb-like DNA-binding domain
chr2-34793543	2	34793543	G/A	0.23	0.41	9.36e-12	intron_variant	MODIFIER	EXON_chr2_34756547_34756708	Bpur04866-RA	transcript	Bpur04866-RA	protein_coding	(1/15)	c.94-1980C>T	--	--	--	--	--	Bpur04866-RA	XP_025105786.1	mis18-binding protein 1-like [Pomacea canaliculata]	sp|Q6P0N0|M18BP_HUMAN	Mis18-binding protein 1 OS=Homo sapiens OX=9606 GN=MIS18BP1 PE=1 SV=1	--	--	GO:0046872,GO:0004462	metal ion binding:lactoylglutathione lyase activity	S:Function unknown	ENOG41120B5(MIS18 binding protein 1)	PF09133.14,PF00249.35	SANTA (SANT Associated):Myb-like DNA-binding domain
chr2-34793564	2	34793564	T/A	0.23	0.4	2.75e-11	intron_variant	MODIFIER	EXON_chr2_34756547_34756708	Bpur04866-RA	transcript	Bpur04866-RA	protein_coding	(1/15)	c.94-2001A>T	--	--	--	--	--	Bpur04866-RA	XP_025105786.1	mis18-binding protein 1-like [Pomacea canaliculata]	sp|Q6P0N0|M18BP_HUMAN	Mis18-binding protein 1 OS=Homo sapiens OX=9606 GN=MIS18BP1 PE=1 SV=1	--	--	GO:0046872,GO:0004462	metal ion binding:lactoylglutathione lyase activity	S:Function unknown	ENOG41120B5(MIS18 binding protein 1)	PF09133.14,PF00249.35	SANTA (SANT Associated):Myb-like DNA-binding domain
chr2-34793811	2	34793811	G/A	0.23	0.43	2.47e-13	intron_variant	MODIFIER	EXON_chr2_34756547_34756708	Bpur04866-RA	transcript	Bpur04866-RA	protein_coding	(1/15)	c.93+1844C>T	--	--	--	--	--	Bpur04866-RA	XP_025105786.1	mis18-binding protein 1-like [Pomacea canaliculata]	sp|Q6P0N0|M18BP_HUMAN	Mis18-binding protein 1 OS=Homo sapiens OX=9606 GN=MIS18BP1 PE=1 SV=1	--	--	GO:0046872,GO:0004462	metal ion binding:lactoylglutathione lyase activity	S:Function unknown	ENOG41120B5(MIS18 binding protein 1)	PF09133.14,PF00249.35	SANTA (SANT Associated):Myb-like DNA-binding domain
chr2-34793863	2	34793863	G/T	0.22	0.44	5.41e-14	intron_variant	MODIFIER	EXON_chr2_34756547_34756708	Bpur04866-RA	transcript	Bpur04866-RA	protein_coding	(1/15)	c.93+1792C>A	--	--	--	--	--	Bpur04866-RA	XP_025105786.1	mis18-binding protein 1-like [Pomacea canaliculata]	sp|Q6P0N0|M18BP_HUMAN	Mis18-binding protein 1 OS=Homo sapiens OX=9606 GN=MIS18BP1 PE=1 SV=1	--	--	GO:0046872,GO:0004462	metal ion binding:lactoylglutathione lyase activity	S:Function unknown	ENOG41120B5(MIS18 binding protein 1)	PF09133.14,PF00249.35	SANTA (SANT Associated):Myb-like DNA-binding domain
chr2-34793901	2	34793901	A/G	0.22	0.44	1.26e-13	intron_variant	MODIFIER	EXON_chr2_34756547_34756708	Bpur04866-RA	transcript	Bpur04866-RA	protein_coding	(1/15)	c.93+1754T>C	--	--	--	--	--	Bpur04866-RA	XP_025105786.1	mis18-binding protein 1-like [Pomacea canaliculata]	sp|Q6P0N0|M18BP_HUMAN	Mis18-binding protein 1 OS=Homo sapiens OX=9606 GN=MIS18BP1 PE=1 SV=1	--	--	GO:0046872,GO:0004462	metal ion binding:lactoylglutathione lyase activity	S:Function unknown	ENOG41120B5(MIS18 binding protein 1)	PF09133.14,PF00249.35	SANTA (SANT Associated):Myb-like DNA-binding domain
chr2-34794020	2	34794020	G/T	0.01	0.42	3.93e-14	intron_variant	MODIFIER	EXON_chr2_34756547_34756708	Bpur04866-RA	transcript	Bpur04866-RA	protein_coding	(1/15)	c.93+1635C>A	--	--	--	--	--	Bpur04866-RA	XP_025105786.1	mis18-binding protein 1-like [Pomacea canaliculata]	sp|Q6P0N0|M18BP_HUMAN	Mis18-binding protein 1 OS=Homo sapiens OX=9606 GN=MIS18BP1 PE=1 SV=1	--	--	GO:0046872,GO:0004462	metal ion binding:lactoylglutathione lyase activity	S:Function unknown	ENOG41120B5(MIS18 binding protein 1)	PF09133.14,PF00249.35	SANTA (SANT Associated):Myb-like DNA-binding domain
chr2-34794084	2	34794084	A/T	0.02	0.38	9.24e-14	intron_variant	MODIFIER	EXON_chr2_34756547_34756708	Bpur04866-RA	transcript	Bpur04866-RA	protein_coding	(1/15)	c.93+1571T>A	--	--	--	--	--	Bpur04866-RA	XP_025105786.1	mis18-binding protein 1-like [Pomacea canaliculata]	sp|Q6P0N0|M18BP_HUMAN	Mis18-binding protein 1 OS=Homo sapiens OX=9606 GN=MIS18BP1 PE=1 SV=1	--	--	GO:0046872,GO:0004462	metal ion binding:lactoylglutathione lyase activity	S:Function unknown	ENOG41120B5(MIS18 binding protein 1)	PF09133.14,PF00249.35	SANTA (SANT Associated):Myb-like DNA-binding domain
chr2-34794258	2	34794258	T/G	0.23	0.43	2.91e-13	intron_variant	MODIFIER	EXON_chr2_34756547_34756708	Bpur04866-RA	transcript	Bpur04866-RA	protein_coding	(1/15)	c.93+1397A>C	--	--	--	--	--	Bpur04866-RA	XP_025105786.1	mis18-binding protein 1-like [Pomacea canaliculata]	sp|Q6P0N0|M18BP_HUMAN	Mis18-binding protein 1 OS=Homo sapiens OX=9606 GN=MIS18BP1 PE=1 SV=1	--	--	GO:0046872,GO:0004462	metal ion binding:lactoylglutathione lyase activity	S:Function unknown	ENOG41120B5(MIS18 binding protein 1)	PF09133.14,PF00249.35	SANTA (SANT Associated):Myb-like DNA-binding domain
chr2-34794358	2	34794358	T/A	0.21	0.42	2.62e-12	intron_variant	MODIFIER	EXON_chr2_34756547_34756708	Bpur04866-RA	transcript	Bpur04866-RA	protein_coding	(1/15)	c.93+1297A>T	--	--	--	--	--	Bpur04866-RA	XP_025105786.1	mis18-binding protein 1-like [Pomacea canaliculata]	sp|Q6P0N0|M18BP_HUMAN	Mis18-binding protein 1 OS=Homo sapiens OX=9606 GN=MIS18BP1 PE=1 SV=1	--	--	GO:0046872,GO:0004462	metal ion binding:lactoylglutathione lyase activity	S:Function unknown	ENOG41120B5(MIS18 binding protein 1)	PF09133.14,PF00249.35	SANTA (SANT Associated):Myb-like DNA-binding domain
chr2-34794359	2	34794359	T/A	0.21	0.42	2.62e-12	intron_variant	MODIFIER	EXON_chr2_34756547_34756708	Bpur04866-RA	transcript	Bpur04866-RA	protein_coding	(1/15)	c.93+1296A>T	--	--	--	--	--	Bpur04866-RA	XP_025105786.1	mis18-binding protein 1-like [Pomacea canaliculata]	sp|Q6P0N0|M18BP_HUMAN	Mis18-binding protein 1 OS=Homo sapiens OX=9606 GN=MIS18BP1 PE=1 SV=1	--	--	GO:0046872,GO:0004462	metal ion binding:lactoylglutathione lyase activity	S:Function unknown	ENOG41120B5(MIS18 binding protein 1)	PF09133.14,PF00249.35	SANTA (SANT Associated):Myb-like DNA-binding domain
chr2-34794387	2	34794387	T/G	0.22	0.42	6.31e-13	intron_variant	MODIFIER	EXON_chr2_34756547_34756708	Bpur04866-RA	transcript	Bpur04866-RA	protein_coding	(1/15)	c.93+1268A>C	--	--	--	--	--	Bpur04866-RA	XP_025105786.1	mis18-binding protein 1-like [Pomacea canaliculata]	sp|Q6P0N0|M18BP_HUMAN	Mis18-binding protein 1 OS=Homo sapiens OX=9606 GN=MIS18BP1 PE=1 SV=1	--	--	GO:0046872,GO:0004462	metal ion binding:lactoylglutathione lyase activity	S:Function unknown	ENOG41120B5(MIS18 binding protein 1)	PF09133.14,PF00249.35	SANTA (SANT Associated):Myb-like DNA-binding domain
chr2-34794411	2	34794411	A/T	0.24	0.43	4.93e-14	intron_variant	MODIFIER	EXON_chr2_34756547_34756708	Bpur04866-RA	transcript	Bpur04866-RA	protein_coding	(1/15)	c.93+1244T>A	--	--	--	--	--	Bpur04866-RA	XP_025105786.1	mis18-binding protein 1-like [Pomacea canaliculata]	sp|Q6P0N0|M18BP_HUMAN	Mis18-binding protein 1 OS=Homo sapiens OX=9606 GN=MIS18BP1 PE=1 SV=1	--	--	GO:0046872,GO:0004462	metal ion binding:lactoylglutathione lyase activity	S:Function unknown	ENOG41120B5(MIS18 binding protein 1)	PF09133.14,PF00249.35	SANTA (SANT Associated):Myb-like DNA-binding domain
chr2-34794507	2	34794507	G/A	0	0.45	6.48e-15	intron_variant	MODIFIER	EXON_chr2_34756547_34756708	Bpur04866-RA	transcript	Bpur04866-RA	protein_coding	(1/15)	c.93+1148C>T	--	--	--	--	--	Bpur04866-RA	XP_025105786.1	mis18-binding protein 1-like [Pomacea canaliculata]	sp|Q6P0N0|M18BP_HUMAN	Mis18-binding protein 1 OS=Homo sapiens OX=9606 GN=MIS18BP1 PE=1 SV=1	--	--	GO:0046872,GO:0004462	metal ion binding:lactoylglutathione lyase activity	S:Function unknown	ENOG41120B5(MIS18 binding protein 1)	PF09133.14,PF00249.35	SANTA (SANT Associated):Myb-like DNA-binding domain
chr2-34794537	2	34794537	C/G	0.23	0.45	6.75e-15	intron_variant	MODIFIER	EXON_chr2_34756547_34756708	Bpur04866-RA	transcript	Bpur04866-RA	protein_coding	(1/15)	c.93+1118G>C	--	--	--	--	--	Bpur04866-RA	XP_025105786.1	mis18-binding protein 1-like [Pomacea canaliculata]	sp|Q6P0N0|M18BP_HUMAN	Mis18-binding protein 1 OS=Homo sapiens OX=9606 GN=MIS18BP1 PE=1 SV=1	--	--	GO:0046872,GO:0004462	metal ion binding:lactoylglutathione lyase activity	S:Function unknown	ENOG41120B5(MIS18 binding protein 1)	PF09133.14,PF00249.35	SANTA (SANT Associated):Myb-like DNA-binding domain
chr2-34794541	2	34794541	C/T	0.23	0.46	8.35e-16	intron_variant	MODIFIER	EXON_chr2_34756547_34756708	Bpur04866-RA	transcript	Bpur04866-RA	protein_coding	(1/15)	c.93+1114G>A	--	--	--	--	--	Bpur04866-RA	XP_025105786.1	mis18-binding protein 1-like [Pomacea canaliculata]	sp|Q6P0N0|M18BP_HUMAN	Mis18-binding protein 1 OS=Homo sapiens OX=9606 GN=MIS18BP1 PE=1 SV=1	--	--	GO:0046872,GO:0004462	metal ion binding:lactoylglutathione lyase activity	S:Function unknown	ENOG41120B5(MIS18 binding protein 1)	PF09133.14,PF00249.35	SANTA (SANT Associated):Myb-like DNA-binding domain
chr2-34794576	2	34794576	T/C	0	0.45	2.19e-15	intron_variant	MODIFIER	EXON_chr2_34756547_34756708	Bpur04866-RA	transcript	Bpur04866-RA	protein_coding	(1/15)	c.93+1079A>G	--	--	--	--	--	Bpur04866-RA	XP_025105786.1	mis18-binding protein 1-like [Pomacea canaliculata]	sp|Q6P0N0|M18BP_HUMAN	Mis18-binding protein 1 OS=Homo sapiens OX=9606 GN=MIS18BP1 PE=1 SV=1	--	--	GO:0046872,GO:0004462	metal ion binding:lactoylglutathione lyase activity	S:Function unknown	ENOG41120B5(MIS18 binding protein 1)	PF09133.14,PF00249.35	SANTA (SANT Associated):Myb-like DNA-binding domain
chr2-34794680	2	34794680	G/A	0.23	0.43	2.38e-13	intron_variant	MODIFIER	EXON_chr2_34756547_34756708	Bpur04866-RA	transcript	Bpur04866-RA	protein_coding	(1/15)	c.93+975C>T	--	--	--	--	--	Bpur04866-RA	XP_025105786.1	mis18-binding protein 1-like [Pomacea canaliculata]	sp|Q6P0N0|M18BP_HUMAN	Mis18-binding protein 1 OS=Homo sapiens OX=9606 GN=MIS18BP1 PE=1 SV=1	--	--	GO:0046872,GO:0004462	metal ion binding:lactoylglutathione lyase activity	S:Function unknown	ENOG41120B5(MIS18 binding protein 1)	PF09133.14,PF00249.35	SANTA (SANT Associated):Myb-like DNA-binding domain
chr2-34794781	2	34794781	A/G	0.22	0.39	5.96e-11	intron_variant	MODIFIER	EXON_chr2_34756547_34756708	Bpur04866-RA	transcript	Bpur04866-RA	protein_coding	(1/15)	c.93+874T>C	--	--	--	--	--	Bpur04866-RA	XP_025105786.1	mis18-binding protein 1-like [Pomacea canaliculata]	sp|Q6P0N0|M18BP_HUMAN	Mis18-binding protein 1 OS=Homo sapiens OX=9606 GN=MIS18BP1 PE=1 SV=1	--	--	GO:0046872,GO:0004462	metal ion binding:lactoylglutathione lyase activity	S:Function unknown	ENOG41120B5(MIS18 binding protein 1)	PF09133.14,PF00249.35	SANTA (SANT Associated):Myb-like DNA-binding domain
chr2-34794795	2	34794795	G/A	0.23	0.4	9.66e-12	intron_variant	MODIFIER	EXON_chr2_34756547_34756708	Bpur04866-RA	transcript	Bpur04866-RA	protein_coding	(1/15)	c.93+860C>T	--	--	--	--	--	Bpur04866-RA	XP_025105786.1	mis18-binding protein 1-like [Pomacea canaliculata]	sp|Q6P0N0|M18BP_HUMAN	Mis18-binding protein 1 OS=Homo sapiens OX=9606 GN=MIS18BP1 PE=1 SV=1	--	--	GO:0046872,GO:0004462	metal ion binding:lactoylglutathione lyase activity	S:Function unknown	ENOG41120B5(MIS18 binding protein 1)	PF09133.14,PF00249.35	SANTA (SANT Associated):Myb-like DNA-binding domain
chr2-34794806	2	34794806	A/T	0.23	0.43	5.18e-13	intron_variant	MODIFIER	EXON_chr2_34756547_34756708	Bpur04866-RA	transcript	Bpur04866-RA	protein_coding	(1/15)	c.93+849T>A	--	--	--	--	--	Bpur04866-RA	XP_025105786.1	mis18-binding protein 1-like [Pomacea canaliculata]	sp|Q6P0N0|M18BP_HUMAN	Mis18-binding protein 1 OS=Homo sapiens OX=9606 GN=MIS18BP1 PE=1 SV=1	--	--	GO:0046872,GO:0004462	metal ion binding:lactoylglutathione lyase activity	S:Function unknown	ENOG41120B5(MIS18 binding protein 1)	PF09133.14,PF00249.35	SANTA (SANT Associated):Myb-like DNA-binding domain
chr2-34794825	2	34794825	A/C	0.23	-0.43	4.43e-13	intron_variant	MODIFIER	EXON_chr2_34756547_34756708	Bpur04866-RA	transcript	Bpur04866-RA	protein_coding	(1/15)	c.93+830T>G	--	--	--	--	--	Bpur04866-RA	XP_025105786.1	mis18-binding protein 1-like [Pomacea canaliculata]	sp|Q6P0N0|M18BP_HUMAN	Mis18-binding protein 1 OS=Homo sapiens OX=9606 GN=MIS18BP1 PE=1 SV=1	--	--	GO:0046872,GO:0004462	metal ion binding:lactoylglutathione lyase activity	S:Function unknown	ENOG41120B5(MIS18 binding protein 1)	PF09133.14,PF00249.35	SANTA (SANT Associated):Myb-like DNA-binding domain
chr2-34794977	2	34794977	A/G	0.23	0.44	5.6e-14	intron_variant	MODIFIER	EXON_chr2_34756547_34756708	Bpur04866-RA	transcript	Bpur04866-RA	protein_coding	(1/15)	c.93+678T>C	--	--	--	--	--	Bpur04866-RA	XP_025105786.1	mis18-binding protein 1-like [Pomacea canaliculata]	sp|Q6P0N0|M18BP_HUMAN	Mis18-binding protein 1 OS=Homo sapiens OX=9606 GN=MIS18BP1 PE=1 SV=1	--	--	GO:0046872,GO:0004462	metal ion binding:lactoylglutathione lyase activity	S:Function unknown	ENOG41120B5(MIS18 binding protein 1)	PF09133.14,PF00249.35	SANTA (SANT Associated):Myb-like DNA-binding domain
chr2-34795081	2	34795081	A/C	0.24	0.4	7.7e-12	intron_variant	MODIFIER	EXON_chr2_34756547_34756708	Bpur04866-RA	transcript	Bpur04866-RA	protein_coding	(1/15)	c.93+574T>G	--	--	--	--	--	Bpur04866-RA	XP_025105786.1	mis18-binding protein 1-like [Pomacea canaliculata]	sp|Q6P0N0|M18BP_HUMAN	Mis18-binding protein 1 OS=Homo sapiens OX=9606 GN=MIS18BP1 PE=1 SV=1	--	--	GO:0046872,GO:0004462	metal ion binding:lactoylglutathione lyase activity	S:Function unknown	ENOG41120B5(MIS18 binding protein 1)	PF09133.14,PF00249.35	SANTA (SANT Associated):Myb-like DNA-binding domain
chr2-34795194	2	34795194	G/C	0.25	0.46	2.58e-16	intron_variant	MODIFIER	EXON_chr2_34756547_34756708	Bpur04866-RA	transcript	Bpur04866-RA	protein_coding	(1/15)	c.93+461C>G	--	--	--	--	--	Bpur04866-RA	XP_025105786.1	mis18-binding protein 1-like [Pomacea canaliculata]	sp|Q6P0N0|M18BP_HUMAN	Mis18-binding protein 1 OS=Homo sapiens OX=9606 GN=MIS18BP1 PE=1 SV=1	--	--	GO:0046872,GO:0004462	metal ion binding:lactoylglutathione lyase activity	S:Function unknown	ENOG41120B5(MIS18 binding protein 1)	PF09133.14,PF00249.35	SANTA (SANT Associated):Myb-like DNA-binding domain
chr2-34795199	2	34795199	G/T	0.25	0.45	2.11e-15	intron_variant	MODIFIER	EXON_chr2_34756547_34756708	Bpur04866-RA	transcript	Bpur04866-RA	protein_coding	(1/15)	c.93+456C>A	--	--	--	--	--	Bpur04866-RA	XP_025105786.1	mis18-binding protein 1-like [Pomacea canaliculata]	sp|Q6P0N0|M18BP_HUMAN	Mis18-binding protein 1 OS=Homo sapiens OX=9606 GN=MIS18BP1 PE=1 SV=1	--	--	GO:0046872,GO:0004462	metal ion binding:lactoylglutathione lyase activity	S:Function unknown	ENOG41120B5(MIS18 binding protein 1)	PF09133.14,PF00249.35	SANTA (SANT Associated):Myb-like DNA-binding domain
chr2-34795206	2	34795206	C/T	0.24	0.46	8.12e-16	intron_variant	MODIFIER	EXON_chr2_34756547_34756708	Bpur04866-RA	transcript	Bpur04866-RA	protein_coding	(1/15)	c.93+449G>A	--	--	--	--	--	Bpur04866-RA	XP_025105786.1	mis18-binding protein 1-like [Pomacea canaliculata]	sp|Q6P0N0|M18BP_HUMAN	Mis18-binding protein 1 OS=Homo sapiens OX=9606 GN=MIS18BP1 PE=1 SV=1	--	--	GO:0046872,GO:0004462	metal ion binding:lactoylglutathione lyase activity	S:Function unknown	ENOG41120B5(MIS18 binding protein 1)	PF09133.14,PF00249.35	SANTA (SANT Associated):Myb-like DNA-binding domain
chr2-34795279	2	34795279	G/C	0.23	0.45	9.55e-15	intron_variant	MODIFIER	EXON_chr2_34756547_34756708	Bpur04866-RA	transcript	Bpur04866-RA	protein_coding	(1/15)	c.93+376C>G	--	--	--	--	--	Bpur04866-RA	XP_025105786.1	mis18-binding protein 1-like [Pomacea canaliculata]	sp|Q6P0N0|M18BP_HUMAN	Mis18-binding protein 1 OS=Homo sapiens OX=9606 GN=MIS18BP1 PE=1 SV=1	--	--	GO:0046872,GO:0004462	metal ion binding:lactoylglutathione lyase activity	S:Function unknown	ENOG41120B5(MIS18 binding protein 1)	PF09133.14,PF00249.35	SANTA (SANT Associated):Myb-like DNA-binding domain
chr2-34795289	2	34795289	G/C	0.23	0.45	9.55e-15	intron_variant	MODIFIER	EXON_chr2_34756547_34756708	Bpur04866-RA	transcript	Bpur04866-RA	protein_coding	(1/15)	c.93+366C>G	--	--	--	--	--	Bpur04866-RA	XP_025105786.1	mis18-binding protein 1-like [Pomacea canaliculata]	sp|Q6P0N0|M18BP_HUMAN	Mis18-binding protein 1 OS=Homo sapiens OX=9606 GN=MIS18BP1 PE=1 SV=1	--	--	GO:0046872,GO:0004462	metal ion binding:lactoylglutathione lyase activity	S:Function unknown	ENOG41120B5(MIS18 binding protein 1)	PF09133.14,PF00249.35	SANTA (SANT Associated):Myb-like DNA-binding domain
chr2-34795421	2	34795421	G/A	0.23	0.48	6.39e-17	intron_variant	MODIFIER	EXON_chr2_34756547_34756708	Bpur04866-RA	transcript	Bpur04866-RA	protein_coding	(1/15)	c.93+234C>T	--	--	--	--	--	Bpur04866-RA	XP_025105786.1	mis18-binding protein 1-like [Pomacea canaliculata]	sp|Q6P0N0|M18BP_HUMAN	Mis18-binding protein 1 OS=Homo sapiens OX=9606 GN=MIS18BP1 PE=1 SV=1	--	--	GO:0046872,GO:0004462	metal ion binding:lactoylglutathione lyase activity	S:Function unknown	ENOG41120B5(MIS18 binding protein 1)	PF09133.14,PF00249.35	SANTA (SANT Associated):Myb-like DNA-binding domain
chr2-34795422	2	34795422	C/T	0.23	0.48	6.39e-17	intron_variant	MODIFIER	EXON_chr2_34756547_34756708	Bpur04866-RA	transcript	Bpur04866-RA	protein_coding	(1/15)	c.93+233G>A	--	--	--	--	--	Bpur04866-RA	XP_025105786.1	mis18-binding protein 1-like [Pomacea canaliculata]	sp|Q6P0N0|M18BP_HUMAN	Mis18-binding protein 1 OS=Homo sapiens OX=9606 GN=MIS18BP1 PE=1 SV=1	--	--	GO:0046872,GO:0004462	metal ion binding:lactoylglutathione lyase activity	S:Function unknown	ENOG41120B5(MIS18 binding protein 1)	PF09133.14,PF00249.35	SANTA (SANT Associated):Myb-like DNA-binding domain
chr2-34795426	2	34795426	G/A	0.23	0.48	6.39e-17	intron_variant	MODIFIER	EXON_chr2_34756547_34756708	Bpur04866-RA	transcript	Bpur04866-RA	protein_coding	(1/15)	c.93+229C>T	--	--	--	--	--	Bpur04866-RA	XP_025105786.1	mis18-binding protein 1-like [Pomacea canaliculata]	sp|Q6P0N0|M18BP_HUMAN	Mis18-binding protein 1 OS=Homo sapiens OX=9606 GN=MIS18BP1 PE=1 SV=1	--	--	GO:0046872,GO:0004462	metal ion binding:lactoylglutathione lyase activity	S:Function unknown	ENOG41120B5(MIS18 binding protein 1)	PF09133.14,PF00249.35	SANTA (SANT Associated):Myb-like DNA-binding domain
chr2-34795433	2	34795433	T/C	0.18	0.42	8.11e-12	intron_variant	MODIFIER	EXON_chr2_34756547_34756708	Bpur04866-RA	transcript	Bpur04866-RA	protein_coding	(1/15)	c.93+222A>G	--	--	--	--	--	Bpur04866-RA	XP_025105786.1	mis18-binding protein 1-like [Pomacea canaliculata]	sp|Q6P0N0|M18BP_HUMAN	Mis18-binding protein 1 OS=Homo sapiens OX=9606 GN=MIS18BP1 PE=1 SV=1	--	--	GO:0046872,GO:0004462	metal ion binding:lactoylglutathione lyase activity	S:Function unknown	ENOG41120B5(MIS18 binding protein 1)	PF09133.14,PF00249.35	SANTA (SANT Associated):Myb-like DNA-binding domain
chr2-34795436	2	34795436	C/T	0.23	0.48	6.39e-17	intron_variant	MODIFIER	EXON_chr2_34756547_34756708	Bpur04866-RA	transcript	Bpur04866-RA	protein_coding	(1/15)	c.93+219G>A	--	--	--	--	--	Bpur04866-RA	XP_025105786.1	mis18-binding protein 1-like [Pomacea canaliculata]	sp|Q6P0N0|M18BP_HUMAN	Mis18-binding protein 1 OS=Homo sapiens OX=9606 GN=MIS18BP1 PE=1 SV=1	--	--	GO:0046872,GO:0004462	metal ion binding:lactoylglutathione lyase activity	S:Function unknown	ENOG41120B5(MIS18 binding protein 1)	PF09133.14,PF00249.35	SANTA (SANT Associated):Myb-like DNA-binding domain
chr2-34795493	2	34795493	T/A	0.24	0.47	1.53e-16	intron_variant	MODIFIER	EXON_chr2_34756547_34756708	Bpur04866-RA	transcript	Bpur04866-RA	protein_coding	(1/15)	c.93+162A>T	--	--	--	--	--	Bpur04866-RA	XP_025105786.1	mis18-binding protein 1-like [Pomacea canaliculata]	sp|Q6P0N0|M18BP_HUMAN	Mis18-binding protein 1 OS=Homo sapiens OX=9606 GN=MIS18BP1 PE=1 SV=1	--	--	GO:0046872,GO:0004462	metal ion binding:lactoylglutathione lyase activity	S:Function unknown	ENOG41120B5(MIS18 binding protein 1)	PF09133.14,PF00249.35	SANTA (SANT Associated):Myb-like DNA-binding domain
chr2-34795567	2	34795567	C/T	0.24	0.42	1.61e-13	intron_variant	MODIFIER	EXON_chr2_34756547_34756708	Bpur04866-RA	transcript	Bpur04866-RA	protein_coding	(1/15)	c.93+88G>A	--	--	--	--	--	Bpur04866-RA	XP_025105786.1	mis18-binding protein 1-like [Pomacea canaliculata]	sp|Q6P0N0|M18BP_HUMAN	Mis18-binding protein 1 OS=Homo sapiens OX=9606 GN=MIS18BP1 PE=1 SV=1	--	--	GO:0046872,GO:0004462	metal ion binding:lactoylglutathione lyase activity	S:Function unknown	ENOG41120B5(MIS18 binding protein 1)	PF09133.14,PF00249.35	SANTA (SANT Associated):Myb-like DNA-binding domain
chr2-34795591	2	34795591	T/C	0	0.45	7.96e-16	intron_variant	MODIFIER	EXON_chr2_34756547_34756708	Bpur04866-RA	transcript	Bpur04866-RA	protein_coding	(1/15)	c.93+64A>G	--	--	--	--	--	Bpur04866-RA	XP_025105786.1	mis18-binding protein 1-like [Pomacea canaliculata]	sp|Q6P0N0|M18BP_HUMAN	Mis18-binding protein 1 OS=Homo sapiens OX=9606 GN=MIS18BP1 PE=1 SV=1	--	--	GO:0046872,GO:0004462	metal ion binding:lactoylglutathione lyase activity	S:Function unknown	ENOG41120B5(MIS18 binding protein 1)	PF09133.14,PF00249.35	SANTA (SANT Associated):Myb-like DNA-binding domain
chr2-34795638	2	34795638	T/G	0.01	0.39	6.14e-12	intron_variant	MODIFIER	EXON_chr2_34756547_34756708	Bpur04866-RA	transcript	Bpur04866-RA	protein_coding	(1/15)	c.93+17A>C	--	--	--	--	--	Bpur04866-RA	XP_025105786.1	mis18-binding protein 1-like [Pomacea canaliculata]	sp|Q6P0N0|M18BP_HUMAN	Mis18-binding protein 1 OS=Homo sapiens OX=9606 GN=MIS18BP1 PE=1 SV=1	--	--	GO:0046872,GO:0004462	metal ion binding:lactoylglutathione lyase activity	S:Function unknown	ENOG41120B5(MIS18 binding protein 1)	PF09133.14,PF00249.35	SANTA (SANT Associated):Myb-like DNA-binding domain
chr2-34795797	2	34795797	T/A	0.02	0.36	4.24e-11	intergenic_region	MODIFIER	EXON_chr2_34756547_34756708-EXON_chr2_34809416_34809598	Bpur04866-RA-Bpur04867-RA	intergenic_region	Bpur04866-RA-Bpur04867-RA	--	--	n.34795797T>A	--	--	--	--	--	Bpur04866-RA-Bpur04867-RA	--	--	--	--	--	--	--	--	--	--	--	--
chr2-34795797	2	34795797	T/A	0.02	0.36	4.24e-11	upstream_gene_variant	MODIFIER	EXON_chr2_34756547_34756708	Bpur04866-RA	transcript	Bpur04866-RA	protein_coding	--	c.-50A>T	--	--	--	--	50	Bpur04866-RA	XP_025105786.1	mis18-binding protein 1-like [Pomacea canaliculata]	sp|Q6P0N0|M18BP_HUMAN	Mis18-binding protein 1 OS=Homo sapiens OX=9606 GN=MIS18BP1 PE=1 SV=1	--	--	GO:0046872,GO:0004462	metal ion binding:lactoylglutathione lyase activity	S:Function unknown	ENOG41120B5(MIS18 binding protein 1)	PF09133.14,PF00249.35	SANTA (SANT Associated):Myb-like DNA-binding domain
chr2-34795933	2	34795933	G/A	0.02	0.39	4.61e-15	intergenic_region	MODIFIER	EXON_chr2_34756547_34756708-EXON_chr2_34809416_34809598	Bpur04866-RA-Bpur04867-RA	intergenic_region	Bpur04866-RA-Bpur04867-RA	--	--	n.34795933G>A	--	--	--	--	--	Bpur04866-RA-Bpur04867-RA	--	--	--	--	--	--	--	--	--	--	--	--
chr2-34795933	2	34795933	G/A	0.02	0.39	4.61e-15	upstream_gene_variant	MODIFIER	EXON_chr2_34756547_34756708	Bpur04866-RA	transcript	Bpur04866-RA	protein_coding	--	c.-186C>T	--	--	--	--	186	Bpur04866-RA	XP_025105786.1	mis18-binding protein 1-like [Pomacea canaliculata]	sp|Q6P0N0|M18BP_HUMAN	Mis18-binding protein 1 OS=Homo sapiens OX=9606 GN=MIS18BP1 PE=1 SV=1	--	--	GO:0046872,GO:0004462	metal ion binding:lactoylglutathione lyase activity	S:Function unknown	ENOG41120B5(MIS18 binding protein 1)	PF09133.14,PF00249.35	SANTA (SANT Associated):Myb-like DNA-binding domain
chr2-34795938	2	34795938	G/T	0.02	0.4	6.82e-15	intergenic_region	MODIFIER	EXON_chr2_34756547_34756708-EXON_chr2_34809416_34809598	Bpur04866-RA-Bpur04867-RA	intergenic_region	Bpur04866-RA-Bpur04867-RA	--	--	n.34795938G>T	--	--	--	--	--	Bpur04866-RA-Bpur04867-RA	--	--	--	--	--	--	--	--	--	--	--	--
chr2-34795938	2	34795938	G/T	0.02	0.4	6.82e-15	upstream_gene_variant	MODIFIER	EXON_chr2_34756547_34756708	Bpur04866-RA	transcript	Bpur04866-RA	protein_coding	--	c.-191C>A	--	--	--	--	191	Bpur04866-RA	XP_025105786.1	mis18-binding protein 1-like [Pomacea canaliculata]	sp|Q6P0N0|M18BP_HUMAN	Mis18-binding protein 1 OS=Homo sapiens OX=9606 GN=MIS18BP1 PE=1 SV=1	--	--	GO:0046872,GO:0004462	metal ion binding:lactoylglutathione lyase activity	S:Function unknown	ENOG41120B5(MIS18 binding protein 1)	PF09133.14,PF00249.35	SANTA (SANT Associated):Myb-like DNA-binding domain
chr2-34795981	2	34795981	G/T	0.03	0.39	6.04e-15	intergenic_region	MODIFIER	EXON_chr2_34756547_34756708-EXON_chr2_34809416_34809598	Bpur04866-RA-Bpur04867-RA	intergenic_region	Bpur04866-RA-Bpur04867-RA	--	--	n.34795981G>T	--	--	--	--	--	Bpur04866-RA-Bpur04867-RA	--	--	--	--	--	--	--	--	--	--	--	--
chr2-34795981	2	34795981	G/T	0.03	0.39	6.04e-15	upstream_gene_variant	MODIFIER	EXON_chr2_34756547_34756708	Bpur04866-RA	transcript	Bpur04866-RA	protein_coding	--	c.-234C>A	--	--	--	--	234	Bpur04866-RA	XP_025105786.1	mis18-binding protein 1-like [Pomacea canaliculata]	sp|Q6P0N0|M18BP_HUMAN	Mis18-binding protein 1 OS=Homo sapiens OX=9606 GN=MIS18BP1 PE=1 SV=1	--	--	GO:0046872,GO:0004462	metal ion binding:lactoylglutathione lyase activity	S:Function unknown	ENOG41120B5(MIS18 binding protein 1)	PF09133.14,PF00249.35	SANTA (SANT Associated):Myb-like DNA-binding domain
chr2-34795998	2	34795998	A/C	0.16	0.49	2.37e-11	intergenic_region	MODIFIER	EXON_chr2_34756547_34756708-EXON_chr2_34809416_34809598	Bpur04866-RA-Bpur04867-RA	intergenic_region	Bpur04866-RA-Bpur04867-RA	--	--	n.34795998A>C	--	--	--	--	--	Bpur04866-RA-Bpur04867-RA	--	--	--	--	--	--	--	--	--	--	--	--
chr2-34795998	2	34795998	A/C	0.16	0.49	2.37e-11	upstream_gene_variant	MODIFIER	EXON_chr2_34756547_34756708	Bpur04866-RA	transcript	Bpur04866-RA	protein_coding	--	c.-251T>G	--	--	--	--	251	Bpur04866-RA	XP_025105786.1	mis18-binding protein 1-like [Pomacea canaliculata]	sp|Q6P0N0|M18BP_HUMAN	Mis18-binding protein 1 OS=Homo sapiens OX=9606 GN=MIS18BP1 PE=1 SV=1	--	--	GO:0046872,GO:0004462	metal ion binding:lactoylglutathione lyase activity	S:Function unknown	ENOG41120B5(MIS18 binding protein 1)	PF09133.14,PF00249.35	SANTA (SANT Associated):Myb-like DNA-binding domain
chr2-34796010	2	34796010	G/A	0.02	0.38	1.03e-13	intergenic_region	MODIFIER	EXON_chr2_34756547_34756708-EXON_chr2_34809416_34809598	Bpur04866-RA-Bpur04867-RA	intergenic_region	Bpur04866-RA-Bpur04867-RA	--	--	n.34796010G>A	--	--	--	--	--	Bpur04866-RA-Bpur04867-RA	--	--	--	--	--	--	--	--	--	--	--	--
chr2-34796010	2	34796010	G/A	0.02	0.38	1.03e-13	upstream_gene_variant	MODIFIER	EXON_chr2_34756547_34756708	Bpur04866-RA	transcript	Bpur04866-RA	protein_coding	--	c.-263C>T	--	--	--	--	263	Bpur04866-RA	XP_025105786.1	mis18-binding protein 1-like [Pomacea canaliculata]	sp|Q6P0N0|M18BP_HUMAN	Mis18-binding protein 1 OS=Homo sapiens OX=9606 GN=MIS18BP1 PE=1 SV=1	--	--	GO:0046872,GO:0004462	metal ion binding:lactoylglutathione lyase activity	S:Function unknown	ENOG41120B5(MIS18 binding protein 1)	PF09133.14,PF00249.35	SANTA (SANT Associated):Myb-like DNA-binding domain
chr2-34796011	2	34796011	T/G	0.15	0.51	4.32e-12	intergenic_region	MODIFIER	EXON_chr2_34756547_34756708-EXON_chr2_34809416_34809598	Bpur04866-RA-Bpur04867-RA	intergenic_region	Bpur04866-RA-Bpur04867-RA	--	--	n.34796011T>G	--	--	--	--	--	Bpur04866-RA-Bpur04867-RA	--	--	--	--	--	--	--	--	--	--	--	--
chr2-34796011	2	34796011	T/G	0.15	0.51	4.32e-12	upstream_gene_variant	MODIFIER	EXON_chr2_34756547_34756708	Bpur04866-RA	transcript	Bpur04866-RA	protein_coding	--	c.-264A>C	--	--	--	--	264	Bpur04866-RA	XP_025105786.1	mis18-binding protein 1-like [Pomacea canaliculata]	sp|Q6P0N0|M18BP_HUMAN	Mis18-binding protein 1 OS=Homo sapiens OX=9606 GN=MIS18BP1 PE=1 SV=1	--	--	GO:0046872,GO:0004462	metal ion binding:lactoylglutathione lyase activity	S:Function unknown	ENOG41120B5(MIS18 binding protein 1)	PF09133.14,PF00249.35	SANTA (SANT Associated):Myb-like DNA-binding domain
chr2-34796050	2	34796050	C/T	0	0.37	2.66e-10	intergenic_region	MODIFIER	EXON_chr2_34756547_34756708-EXON_chr2_34809416_34809598	Bpur04866-RA-Bpur04867-RA	intergenic_region	Bpur04866-RA-Bpur04867-RA	--	--	n.34796050C>T	--	--	--	--	--	Bpur04866-RA-Bpur04867-RA	--	--	--	--	--	--	--	--	--	--	--	--
chr2-34796050	2	34796050	C/T	0	0.37	2.66e-10	upstream_gene_variant	MODIFIER	EXON_chr2_34756547_34756708	Bpur04866-RA	transcript	Bpur04866-RA	protein_coding	--	c.-303G>A	--	--	--	--	303	Bpur04866-RA	XP_025105786.1	mis18-binding protein 1-like [Pomacea canaliculata]	sp|Q6P0N0|M18BP_HUMAN	Mis18-binding protein 1 OS=Homo sapiens OX=9606 GN=MIS18BP1 PE=1 SV=1	--	--	GO:0046872,GO:0004462	metal ion binding:lactoylglutathione lyase activity	S:Function unknown	ENOG41120B5(MIS18 binding protein 1)	PF09133.14,PF00249.35	SANTA (SANT Associated):Myb-like DNA-binding domain
chr2-34796072	2	34796072	G/A	0.23	0.41	1.18e-12	intergenic_region	MODIFIER	EXON_chr2_34756547_34756708-EXON_chr2_34809416_34809598	Bpur04866-RA-Bpur04867-RA	intergenic_region	Bpur04866-RA-Bpur04867-RA	--	--	n.34796072G>A	--	--	--	--	--	Bpur04866-RA-Bpur04867-RA	--	--	--	--	--	--	--	--	--	--	--	--
chr2-34796072	2	34796072	G/A	0.23	0.41	1.18e-12	upstream_gene_variant	MODIFIER	EXON_chr2_34756547_34756708	Bpur04866-RA	transcript	Bpur04866-RA	protein_coding	--	c.-325C>T	--	--	--	--	325	Bpur04866-RA	XP_025105786.1	mis18-binding protein 1-like [Pomacea canaliculata]	sp|Q6P0N0|M18BP_HUMAN	Mis18-binding protein 1 OS=Homo sapiens OX=9606 GN=MIS18BP1 PE=1 SV=1	--	--	GO:0046872,GO:0004462	metal ion binding:lactoylglutathione lyase activity	S:Function unknown	ENOG41120B5(MIS18 binding protein 1)	PF09133.14,PF00249.35	SANTA (SANT Associated):Myb-like DNA-binding domain
chr2-34796220	2	34796220	A/T	0	0.39	4.02e-12	intergenic_region	MODIFIER	EXON_chr2_34756547_34756708-EXON_chr2_34809416_34809598	Bpur04866-RA-Bpur04867-RA	intergenic_region	Bpur04866-RA-Bpur04867-RA	--	--	n.34796220A>T	--	--	--	--	--	Bpur04866-RA-Bpur04867-RA	--	--	--	--	--	--	--	--	--	--	--	--
chr2-34796220	2	34796220	A/T	0	0.39	4.02e-12	upstream_gene_variant	MODIFIER	EXON_chr2_34756547_34756708	Bpur04866-RA	transcript	Bpur04866-RA	protein_coding	--	c.-473T>A	--	--	--	--	473	Bpur04866-RA	XP_025105786.1	mis18-binding protein 1-like [Pomacea canaliculata]	sp|Q6P0N0|M18BP_HUMAN	Mis18-binding protein 1 OS=Homo sapiens OX=9606 GN=MIS18BP1 PE=1 SV=1	--	--	GO:0046872,GO:0004462	metal ion binding:lactoylglutathione lyase activity	S:Function unknown	ENOG41120B5(MIS18 binding protein 1)	PF09133.14,PF00249.35	SANTA (SANT Associated):Myb-like DNA-binding domain
chr2-34796313	2	34796313	G/A	0.24	0.42	9.47e-13	intergenic_region	MODIFIER	EXON_chr2_34756547_34756708-EXON_chr2_34809416_34809598	Bpur04866-RA-Bpur04867-RA	intergenic_region	Bpur04866-RA-Bpur04867-RA	--	--	n.34796313G>A	--	--	--	--	--	Bpur04866-RA-Bpur04867-RA	--	--	--	--	--	--	--	--	--	--	--	--
chr2-34796313	2	34796313	G/A	0.24	0.42	9.47e-13	upstream_gene_variant	MODIFIER	EXON_chr2_34756547_34756708	Bpur04866-RA	transcript	Bpur04866-RA	protein_coding	--	c.-566C>T	--	--	--	--	566	Bpur04866-RA	XP_025105786.1	mis18-binding protein 1-like [Pomacea canaliculata]	sp|Q6P0N0|M18BP_HUMAN	Mis18-binding protein 1 OS=Homo sapiens OX=9606 GN=MIS18BP1 PE=1 SV=1	--	--	GO:0046872,GO:0004462	metal ion binding:lactoylglutathione lyase activity	S:Function unknown	ENOG41120B5(MIS18 binding protein 1)	PF09133.14,PF00249.35	SANTA (SANT Associated):Myb-like DNA-binding domain
chr2-34796360	2	34796360	T/C	0.24	0.45	1.78e-15	intergenic_region	MODIFIER	EXON_chr2_34756547_34756708-EXON_chr2_34809416_34809598	Bpur04866-RA-Bpur04867-RA	intergenic_region	Bpur04866-RA-Bpur04867-RA	--	--	n.34796360T>C	--	--	--	--	--	Bpur04866-RA-Bpur04867-RA	--	--	--	--	--	--	--	--	--	--	--	--
chr2-34796360	2	34796360	T/C	0.24	0.45	1.78e-15	upstream_gene_variant	MODIFIER	EXON_chr2_34756547_34756708	Bpur04866-RA	transcript	Bpur04866-RA	protein_coding	--	c.-613A>G	--	--	--	--	613	Bpur04866-RA	XP_025105786.1	mis18-binding protein 1-like [Pomacea canaliculata]	sp|Q6P0N0|M18BP_HUMAN	Mis18-binding protein 1 OS=Homo sapiens OX=9606 GN=MIS18BP1 PE=1 SV=1	--	--	GO:0046872,GO:0004462	metal ion binding:lactoylglutathione lyase activity	S:Function unknown	ENOG41120B5(MIS18 binding protein 1)	PF09133.14,PF00249.35	SANTA (SANT Associated):Myb-like DNA-binding domain
chr2-34796391	2	34796391	G/T	0.13	0.51	8.32e-11	intergenic_region	MODIFIER	EXON_chr2_34756547_34756708-EXON_chr2_34809416_34809598	Bpur04866-RA-Bpur04867-RA	intergenic_region	Bpur04866-RA-Bpur04867-RA	--	--	n.34796391G>T	--	--	--	--	--	Bpur04866-RA-Bpur04867-RA	--	--	--	--	--	--	--	--	--	--	--	--
chr2-34796391	2	34796391	G/T	0.13	0.51	8.32e-11	upstream_gene_variant	MODIFIER	EXON_chr2_34756547_34756708	Bpur04866-RA	transcript	Bpur04866-RA	protein_coding	--	c.-644C>A	--	--	--	--	644	Bpur04866-RA	XP_025105786.1	mis18-binding protein 1-like [Pomacea canaliculata]	sp|Q6P0N0|M18BP_HUMAN	Mis18-binding protein 1 OS=Homo sapiens OX=9606 GN=MIS18BP1 PE=1 SV=1	--	--	GO:0046872,GO:0004462	metal ion binding:lactoylglutathione lyase activity	S:Function unknown	ENOG41120B5(MIS18 binding protein 1)	PF09133.14,PF00249.35	SANTA (SANT Associated):Myb-like DNA-binding domain
chr2-34796465	2	34796465	T/A	0.23	0.45	1.57e-15	intergenic_region	MODIFIER	EXON_chr2_34756547_34756708-EXON_chr2_34809416_34809598	Bpur04866-RA-Bpur04867-RA	intergenic_region	Bpur04866-RA-Bpur04867-RA	--	--	n.34796465T>A	--	--	--	--	--	Bpur04866-RA-Bpur04867-RA	--	--	--	--	--	--	--	--	--	--	--	--
chr2-34796465	2	34796465	T/A	0.23	0.45	1.57e-15	upstream_gene_variant	MODIFIER	EXON_chr2_34756547_34756708	Bpur04866-RA	transcript	Bpur04866-RA	protein_coding	--	c.-718A>T	--	--	--	--	718	Bpur04866-RA	XP_025105786.1	mis18-binding protein 1-like [Pomacea canaliculata]	sp|Q6P0N0|M18BP_HUMAN	Mis18-binding protein 1 OS=Homo sapiens OX=9606 GN=MIS18BP1 PE=1 SV=1	--	--	GO:0046872,GO:0004462	metal ion binding:lactoylglutathione lyase activity	S:Function unknown	ENOG41120B5(MIS18 binding protein 1)	PF09133.14,PF00249.35	SANTA (SANT Associated):Myb-like DNA-binding domain
chr2-34796477	2	34796477	T/A	0.24	0.46	3.12e-16	intergenic_region	MODIFIER	EXON_chr2_34756547_34756708-EXON_chr2_34809416_34809598	Bpur04866-RA-Bpur04867-RA	intergenic_region	Bpur04866-RA-Bpur04867-RA	--	--	n.34796477T>A	--	--	--	--	--	Bpur04866-RA-Bpur04867-RA	--	--	--	--	--	--	--	--	--	--	--	--
chr2-34796477	2	34796477	T/A	0.24	0.46	3.12e-16	upstream_gene_variant	MODIFIER	EXON_chr2_34756547_34756708	Bpur04866-RA	transcript	Bpur04866-RA	protein_coding	--	c.-730A>T	--	--	--	--	730	Bpur04866-RA	XP_025105786.1	mis18-binding protein 1-like [Pomacea canaliculata]	sp|Q6P0N0|M18BP_HUMAN	Mis18-binding protein 1 OS=Homo sapiens OX=9606 GN=MIS18BP1 PE=1 SV=1	--	--	GO:0046872,GO:0004462	metal ion binding:lactoylglutathione lyase activity	S:Function unknown	ENOG41120B5(MIS18 binding protein 1)	PF09133.14,PF00249.35	SANTA (SANT Associated):Myb-like DNA-binding domain
chr2-34796478	2	34796478	T/A	0.24	0.46	3.12e-16	intergenic_region	MODIFIER	EXON_chr2_34756547_34756708-EXON_chr2_34809416_34809598	Bpur04866-RA-Bpur04867-RA	intergenic_region	Bpur04866-RA-Bpur04867-RA	--	--	n.34796478T>A	--	--	--	--	--	Bpur04866-RA-Bpur04867-RA	--	--	--	--	--	--	--	--	--	--	--	--
chr2-34796478	2	34796478	T/A	0.24	0.46	3.12e-16	upstream_gene_variant	MODIFIER	EXON_chr2_34756547_34756708	Bpur04866-RA	transcript	Bpur04866-RA	protein_coding	--	c.-731A>T	--	--	--	--	731	Bpur04866-RA	XP_025105786.1	mis18-binding protein 1-like [Pomacea canaliculata]	sp|Q6P0N0|M18BP_HUMAN	Mis18-binding protein 1 OS=Homo sapiens OX=9606 GN=MIS18BP1 PE=1 SV=1	--	--	GO:0046872,GO:0004462	metal ion binding:lactoylglutathione lyase activity	S:Function unknown	ENOG41120B5(MIS18 binding protein 1)	PF09133.14,PF00249.35	SANTA (SANT Associated):Myb-like DNA-binding domain
chr2-34796545	2	34796545	C/T	0.22	0.44	9.93e-14	intergenic_region	MODIFIER	EXON_chr2_34756547_34756708-EXON_chr2_34809416_34809598	Bpur04866-RA-Bpur04867-RA	intergenic_region	Bpur04866-RA-Bpur04867-RA	--	--	n.34796545C>T	--	--	--	--	--	Bpur04866-RA-Bpur04867-RA	--	--	--	--	--	--	--	--	--	--	--	--
chr2-34796545	2	34796545	C/T	0.22	0.44	9.93e-14	upstream_gene_variant	MODIFIER	EXON_chr2_34756547_34756708	Bpur04866-RA	transcript	Bpur04866-RA	protein_coding	--	c.-798G>A	--	--	--	--	798	Bpur04866-RA	XP_025105786.1	mis18-binding protein 1-like [Pomacea canaliculata]	sp|Q6P0N0|M18BP_HUMAN	Mis18-binding protein 1 OS=Homo sapiens OX=9606 GN=MIS18BP1 PE=1 SV=1	--	--	GO:0046872,GO:0004462	metal ion binding:lactoylglutathione lyase activity	S:Function unknown	ENOG41120B5(MIS18 binding protein 1)	PF09133.14,PF00249.35	SANTA (SANT Associated):Myb-like DNA-binding domain
chr2-34796554	2	34796554	T/C	0.22	0.43	5.06e-13	intergenic_region	MODIFIER	EXON_chr2_34756547_34756708-EXON_chr2_34809416_34809598	Bpur04866-RA-Bpur04867-RA	intergenic_region	Bpur04866-RA-Bpur04867-RA	--	--	n.34796554T>C	--	--	--	--	--	Bpur04866-RA-Bpur04867-RA	--	--	--	--	--	--	--	--	--	--	--	--
chr2-34796554	2	34796554	T/C	0.22	0.43	5.06e-13	upstream_gene_variant	MODIFIER	EXON_chr2_34756547_34756708	Bpur04866-RA	transcript	Bpur04866-RA	protein_coding	--	c.-807A>G	--	--	--	--	807	Bpur04866-RA	XP_025105786.1	mis18-binding protein 1-like [Pomacea canaliculata]	sp|Q6P0N0|M18BP_HUMAN	Mis18-binding protein 1 OS=Homo sapiens OX=9606 GN=MIS18BP1 PE=1 SV=1	--	--	GO:0046872,GO:0004462	metal ion binding:lactoylglutathione lyase activity	S:Function unknown	ENOG41120B5(MIS18 binding protein 1)	PF09133.14,PF00249.35	SANTA (SANT Associated):Myb-like DNA-binding domain
chr2-34796555	2	34796555	T/G	0.22	0.43	5.06e-13	intergenic_region	MODIFIER	EXON_chr2_34756547_34756708-EXON_chr2_34809416_34809598	Bpur04866-RA-Bpur04867-RA	intergenic_region	Bpur04866-RA-Bpur04867-RA	--	--	n.34796555T>G	--	--	--	--	--	Bpur04866-RA-Bpur04867-RA	--	--	--	--	--	--	--	--	--	--	--	--
chr2-34796555	2	34796555	T/G	0.22	0.43	5.06e-13	upstream_gene_variant	MODIFIER	EXON_chr2_34756547_34756708	Bpur04866-RA	transcript	Bpur04866-RA	protein_coding	--	c.-808A>C	--	--	--	--	808	Bpur04866-RA	XP_025105786.1	mis18-binding protein 1-like [Pomacea canaliculata]	sp|Q6P0N0|M18BP_HUMAN	Mis18-binding protein 1 OS=Homo sapiens OX=9606 GN=MIS18BP1 PE=1 SV=1	--	--	GO:0046872,GO:0004462	metal ion binding:lactoylglutathione lyase activity	S:Function unknown	ENOG41120B5(MIS18 binding protein 1)	PF09133.14,PF00249.35	SANTA (SANT Associated):Myb-like DNA-binding domain
chr2-34796610	2	34796610	C/T	0.22	0.46	2.79e-15	intergenic_region	MODIFIER	EXON_chr2_34756547_34756708-EXON_chr2_34809416_34809598	Bpur04866-RA-Bpur04867-RA	intergenic_region	Bpur04866-RA-Bpur04867-RA	--	--	n.34796610C>T	--	--	--	--	--	Bpur04866-RA-Bpur04867-RA	--	--	--	--	--	--	--	--	--	--	--	--
chr2-34796610	2	34796610	C/T	0.22	0.46	2.79e-15	upstream_gene_variant	MODIFIER	EXON_chr2_34756547_34756708	Bpur04866-RA	transcript	Bpur04866-RA	protein_coding	--	c.-863G>A	--	--	--	--	863	Bpur04866-RA	XP_025105786.1	mis18-binding protein 1-like [Pomacea canaliculata]	sp|Q6P0N0|M18BP_HUMAN	Mis18-binding protein 1 OS=Homo sapiens OX=9606 GN=MIS18BP1 PE=1 SV=1	--	--	GO:0046872,GO:0004462	metal ion binding:lactoylglutathione lyase activity	S:Function unknown	ENOG41120B5(MIS18 binding protein 1)	PF09133.14,PF00249.35	SANTA (SANT Associated):Myb-like DNA-binding domain
chr2-34796768	2	34796768	C/T	0	0.42	4.43e-14	intergenic_region	MODIFIER	EXON_chr2_34756547_34756708-EXON_chr2_34809416_34809598	Bpur04866-RA-Bpur04867-RA	intergenic_region	Bpur04866-RA-Bpur04867-RA	--	--	n.34796768C>T	--	--	--	--	--	Bpur04866-RA-Bpur04867-RA	--	--	--	--	--	--	--	--	--	--	--	--
chr2-34796813	2	34796813	G/A	0.24	0.42	4.04e-13	intergenic_region	MODIFIER	EXON_chr2_34756547_34756708-EXON_chr2_34809416_34809598	Bpur04866-RA-Bpur04867-RA	intergenic_region	Bpur04866-RA-Bpur04867-RA	--	--	n.34796813G>A	--	--	--	--	--	Bpur04866-RA-Bpur04867-RA	--	--	--	--	--	--	--	--	--	--	--	--
chr2-34796855	2	34796855	G/T	0.23	0.44	3.57e-14	intergenic_region	MODIFIER	EXON_chr2_34756547_34756708-EXON_chr2_34809416_34809598	Bpur04866-RA-Bpur04867-RA	intergenic_region	Bpur04866-RA-Bpur04867-RA	--	--	n.34796855G>T	--	--	--	--	--	Bpur04866-RA-Bpur04867-RA	--	--	--	--	--	--	--	--	--	--	--	--
chr2-34796978	2	34796978	T/C	0.22	0.43	5.29e-13	intergenic_region	MODIFIER	EXON_chr2_34756547_34756708-EXON_chr2_34809416_34809598	Bpur04866-RA-Bpur04867-RA	intergenic_region	Bpur04866-RA-Bpur04867-RA	--	--	n.34796978T>C	--	--	--	--	--	Bpur04866-RA-Bpur04867-RA	--	--	--	--	--	--	--	--	--	--	--	--
chr2-34796998	2	34796998	A/C	0.22	0.44	1.58e-13	intergenic_region	MODIFIER	EXON_chr2_34756547_34756708-EXON_chr2_34809416_34809598	Bpur04866-RA-Bpur04867-RA	intergenic_region	Bpur04866-RA-Bpur04867-RA	--	--	n.34796998A>C	--	--	--	--	--	Bpur04866-RA-Bpur04867-RA	--	--	--	--	--	--	--	--	--	--	--	--
chr2-34797371	2	34797371	C/A	0	0.45	2.17e-14	intergenic_region	MODIFIER	EXON_chr2_34756547_34756708-EXON_chr2_34809416_34809598	Bpur04866-RA-Bpur04867-RA	intergenic_region	Bpur04866-RA-Bpur04867-RA	--	--	n.34797371C>A	--	--	--	--	--	Bpur04866-RA-Bpur04867-RA	--	--	--	--	--	--	--	--	--	--	--	--
chr2-34797427	2	34797427	A/T	0.18	0.43	1.95e-11	intergenic_region	MODIFIER	EXON_chr2_34756547_34756708-EXON_chr2_34809416_34809598	Bpur04866-RA-Bpur04867-RA	intergenic_region	Bpur04866-RA-Bpur04867-RA	--	--	n.34797427A>T	--	--	--	--	--	Bpur04866-RA-Bpur04867-RA	--	--	--	--	--	--	--	--	--	--	--	--
chr2-34797631	2	34797631	C/T	0.24	0.42	4.95e-13	intergenic_region	MODIFIER	EXON_chr2_34756547_34756708-EXON_chr2_34809416_34809598	Bpur04866-RA-Bpur04867-RA	intergenic_region	Bpur04866-RA-Bpur04867-RA	--	--	n.34797631C>T	--	--	--	--	--	Bpur04866-RA-Bpur04867-RA	--	--	--	--	--	--	--	--	--	--	--	--
chr2-34797880	2	34797880	T/A	0.24	0.45	9.63e-16	intergenic_region	MODIFIER	EXON_chr2_34756547_34756708-EXON_chr2_34809416_34809598	Bpur04866-RA-Bpur04867-RA	intergenic_region	Bpur04866-RA-Bpur04867-RA	--	--	n.34797880T>A	--	--	--	--	--	Bpur04866-RA-Bpur04867-RA	--	--	--	--	--	--	--	--	--	--	--	--
chr2-34797942	2	34797942	T/C	0.24	0.44	1.36e-14	intergenic_region	MODIFIER	EXON_chr2_34756547_34756708-EXON_chr2_34809416_34809598	Bpur04866-RA-Bpur04867-RA	intergenic_region	Bpur04866-RA-Bpur04867-RA	--	--	n.34797942T>C	--	--	--	--	--	Bpur04866-RA-Bpur04867-RA	--	--	--	--	--	--	--	--	--	--	--	--
chr2-34798038	2	34798038	C/T	0.21	0.48	3.05e-15	intergenic_region	MODIFIER	EXON_chr2_34756547_34756708-EXON_chr2_34809416_34809598	Bpur04866-RA-Bpur04867-RA	intergenic_region	Bpur04866-RA-Bpur04867-RA	--	--	n.34798038C>T	--	--	--	--	--	Bpur04866-RA-Bpur04867-RA	--	--	--	--	--	--	--	--	--	--	--	--
chr2-34798235	2	34798235	A/G	0.03	0.33	7.82e-11	intergenic_region	MODIFIER	EXON_chr2_34756547_34756708-EXON_chr2_34809416_34809598	Bpur04866-RA-Bpur04867-RA	intergenic_region	Bpur04866-RA-Bpur04867-RA	--	--	n.34798235A>G	--	--	--	--	--	Bpur04866-RA-Bpur04867-RA	--	--	--	--	--	--	--	--	--	--	--	--
chr2-34798336	2	34798336	C/G	0.04	0.29	2.38e-09	intergenic_region	MODIFIER	EXON_chr2_34756547_34756708-EXON_chr2_34809416_34809598	Bpur04866-RA-Bpur04867-RA	intergenic_region	Bpur04866-RA-Bpur04867-RA	--	--	n.34798336C>G	--	--	--	--	--	Bpur04866-RA-Bpur04867-RA	--	--	--	--	--	--	--	--	--	--	--	--
chr2-34798337	2	34798337	T/G	0.04	0.29	2.38e-09	intergenic_region	MODIFIER	EXON_chr2_34756547_34756708-EXON_chr2_34809416_34809598	Bpur04866-RA-Bpur04867-RA	intergenic_region	Bpur04866-RA-Bpur04867-RA	--	--	n.34798337T>G	--	--	--	--	--	Bpur04866-RA-Bpur04867-RA	--	--	--	--	--	--	--	--	--	--	--	--
chr2-91437778	2	91437778	C/T	0.17	0.47	2.55e-12	synonymous_variant	LOW	EXON_chr2_91397434_91397523	Bpur06409-RA	transcript	Bpur06409-RA	protein_coding	(4/25)	c.423G>A	p.Ser141Ser	(423/2964)	(423/2964)	(141/987)	--	Bpur06409-RA	XP_025105269.1	C-1-tetrahydrofolate synthase, cytoplasmic-like isoform X3 [Pomacea canaliculata]	sp|P27653|C1TC_RAT	C-1-tetrahydrofolate synthase, cytoplasmic OS=Rattus norvegicus OX=10116 GN=Mthfd1 PE=1 SV=3	ko00670,ko01240	One carbon pool by folate:Biosynthesis of cofactors	GO:0004329,GO:0004477,GO:0004488,GO:0005524,GO:0035999	formate-tetrahydrofolate ligase activity:methenyltetrahydrofolate cyclohydrolase activity:methylenetetrahydrofolate dehydrogenase (NADP+) activity:ATP binding:tetrahydrofolate interconversion	H:Coenzyme transport and metabolism	COG0190(Catalyzes the oxidation of 5,10- methylenetetrahydrofolate to 5,10-methenyltetrahydrofolate and then the hydrolysis of 5,10-methenyltetrahydrofolate to 10- formyltetrahydrofolate (By similarity))	PF01268.23,PF02882.23,PF00763.27	Formate--tetrahydrofolate ligase:Tetrahydrofolate dehydrogenase/cyclohydrolase, NAD(P)-binding domain:Tetrahydrofolate dehydrogenase/cyclohydrolase, catalytic domain
chr2-91437780	2	91437780	A/C	0.17	0.47	2.55e-12	missense_variant	MODERATE	EXON_chr2_91397434_91397523	Bpur06409-RA	transcript	Bpur06409-RA	protein_coding	(4/25)	c.421T>G	p.Ser141Ala	(421/2964)	(421/2964)	(141/987)	--	Bpur06409-RA	XP_025105269.1	C-1-tetrahydrofolate synthase, cytoplasmic-like isoform X3 [Pomacea canaliculata]	sp|P27653|C1TC_RAT	C-1-tetrahydrofolate synthase, cytoplasmic OS=Rattus norvegicus OX=10116 GN=Mthfd1 PE=1 SV=3	ko00670,ko01240	One carbon pool by folate:Biosynthesis of cofactors	GO:0004329,GO:0004477,GO:0004488,GO:0005524,GO:0035999	formate-tetrahydrofolate ligase activity:methenyltetrahydrofolate cyclohydrolase activity:methylenetetrahydrofolate dehydrogenase (NADP+) activity:ATP binding:tetrahydrofolate interconversion	H:Coenzyme transport and metabolism	COG0190(Catalyzes the oxidation of 5,10- methylenetetrahydrofolate to 5,10-methenyltetrahydrofolate and then the hydrolysis of 5,10-methenyltetrahydrofolate to 10- formyltetrahydrofolate (By similarity))	PF01268.23,PF02882.23,PF00763.27	Formate--tetrahydrofolate ligase:Tetrahydrofolate dehydrogenase/cyclohydrolase, NAD(P)-binding domain:Tetrahydrofolate dehydrogenase/cyclohydrolase, catalytic domain
chr2-110630977	2	110630977	T/C	0	-0.32	4.61e-10	intron_variant	MODIFIER	EXON_chr2_110628934_110630180	Bpur00001-RASV	transcript	Bpur00001-RASV	protein_coding	(1/3)	c.1247+797T>C	--	--	--	--	--	Bpur00001-RASV	XP_025083132.1	tRNA (guanine(26)-N(2))-dimethyltransferase-like [Pomacea canaliculata]	sp|Q9NXH9|TRM1_HUMAN	tRNA (guanine(26)-N(2))-dimethyltransferase OS=Homo sapiens OX=9606 GN=TRMT1 PE=1 SV=1	--	--	GO:0000049,GO:0004809	tRNA binding:tRNA (guanine-N2-)-methyltransferase activity	J:Translation, ribosomal structure and biogenesis	COG1867(Dimethylates a single guanine residue at position 26 of a number of tRNAs using S-adenosyl-L-methionine as donor of the methyl groups (By similarity))	PF02005.20,PF02475.20	N2,N2-dimethylguanosine tRNA methyltransferase:Met-10+ like-protein
chr3-13634243	3	13634243	C/T	0.1	0.58	1.28e-11	intergenic_region	MODIFIER	EXON_chr3_13600942_13601156-EXON_chr3_13651545_13651764	Bpur20084-RA-Bpur00001-REEO	intergenic_region	Bpur20084-RA-Bpur00001-REEO	--	--	n.13634243C>T	--	--	--	--	--	Bpur20084-RA-Bpur00001-REEO	--	--	--	--	--	--	--	--	--	--	--	--
chr3-13634244	3	13634244	T/A	0.1	0.58	1.28e-11	intergenic_region	MODIFIER	EXON_chr3_13600942_13601156-EXON_chr3_13651545_13651764	Bpur20084-RA-Bpur00001-REEO	intergenic_region	Bpur20084-RA-Bpur00001-REEO	--	--	n.13634244T>A	--	--	--	--	--	Bpur20084-RA-Bpur00001-REEO	--	--	--	--	--	--	--	--	--	--	--	--
chr3-13634410	3	13634410	C/T	0.11	0.51	9.76e-10	intergenic_region	MODIFIER	EXON_chr3_13600942_13601156-EXON_chr3_13651545_13651764	Bpur20084-RA-Bpur00001-REEO	intergenic_region	Bpur20084-RA-Bpur00001-REEO	--	--	n.13634410C>T	--	--	--	--	--	Bpur20084-RA-Bpur00001-REEO	--	--	--	--	--	--	--	--	--	--	--	--
chr3-13634475	3	13634475	G/A	0.13	0.47	2.35e-09	intergenic_region	MODIFIER	EXON_chr3_13600942_13601156-EXON_chr3_13651545_13651764	Bpur20084-RA-Bpur00001-REEO	intergenic_region	Bpur20084-RA-Bpur00001-REEO	--	--	n.13634475G>A	--	--	--	--	--	Bpur20084-RA-Bpur00001-REEO	--	--	--	--	--	--	--	--	--	--	--	--
chr3-13634563	3	13634563	G/T	0.12	0.48	3.43e-09	intergenic_region	MODIFIER	EXON_chr3_13600942_13601156-EXON_chr3_13651545_13651764	Bpur20084-RA-Bpur00001-REEO	intergenic_region	Bpur20084-RA-Bpur00001-REEO	--	--	n.13634563G>T	--	--	--	--	--	Bpur20084-RA-Bpur00001-REEO	--	--	--	--	--	--	--	--	--	--	--	--
chr3-13634629	3	13634629	T/A	0.11	0.51	8.63e-10	intergenic_region	MODIFIER	EXON_chr3_13600942_13601156-EXON_chr3_13651545_13651764	Bpur20084-RA-Bpur00001-REEO	intergenic_region	Bpur20084-RA-Bpur00001-REEO	--	--	n.13634629T>A	--	--	--	--	--	Bpur20084-RA-Bpur00001-REEO	--	--	--	--	--	--	--	--	--	--	--	--
chr3-13634635	3	13634635	G/C	0.11	0.51	8.63e-10	intergenic_region	MODIFIER	EXON_chr3_13600942_13601156-EXON_chr3_13651545_13651764	Bpur20084-RA-Bpur00001-REEO	intergenic_region	Bpur20084-RA-Bpur00001-REEO	--	--	n.13634635G>C	--	--	--	--	--	Bpur20084-RA-Bpur00001-REEO	--	--	--	--	--	--	--	--	--	--	--	--
chr3-13634640	3	13634640	T/A	0.12	0.53	1.59e-10	intergenic_region	MODIFIER	EXON_chr3_13600942_13601156-EXON_chr3_13651545_13651764	Bpur20084-RA-Bpur00001-REEO	intergenic_region	Bpur20084-RA-Bpur00001-REEO	--	--	n.13634640T>A	--	--	--	--	--	Bpur20084-RA-Bpur00001-REEO	--	--	--	--	--	--	--	--	--	--	--	--
chr3-13634654	3	13634654	G/A	0.11	0.51	1.91e-09	intergenic_region	MODIFIER	EXON_chr3_13600942_13601156-EXON_chr3_13651545_13651764	Bpur20084-RA-Bpur00001-REEO	intergenic_region	Bpur20084-RA-Bpur00001-REEO	--	--	n.13634654G>A	--	--	--	--	--	Bpur20084-RA-Bpur00001-REEO	--	--	--	--	--	--	--	--	--	--	--	--
chr3-13634720	3	13634720	A/C	0.12	0.49	6.12e-10	intergenic_region	MODIFIER	EXON_chr3_13600942_13601156-EXON_chr3_13651545_13651764	Bpur20084-RA-Bpur00001-REEO	intergenic_region	Bpur20084-RA-Bpur00001-REEO	--	--	n.13634720A>C	--	--	--	--	--	Bpur20084-RA-Bpur00001-REEO	--	--	--	--	--	--	--	--	--	--	--	--
chr3-13634732	3	13634732	A/G	0.13	0.51	4.24e-11	intergenic_region	MODIFIER	EXON_chr3_13600942_13601156-EXON_chr3_13651545_13651764	Bpur20084-RA-Bpur00001-REEO	intergenic_region	Bpur20084-RA-Bpur00001-REEO	--	--	n.13634732A>G	--	--	--	--	--	Bpur20084-RA-Bpur00001-REEO	--	--	--	--	--	--	--	--	--	--	--	--
chr3-13634812	3	13634812	C/A	0.13	0.51	4.39e-11	intergenic_region	MODIFIER	EXON_chr3_13600942_13601156-EXON_chr3_13651545_13651764	Bpur20084-RA-Bpur00001-REEO	intergenic_region	Bpur20084-RA-Bpur00001-REEO	--	--	n.13634812C>A	--	--	--	--	--	Bpur20084-RA-Bpur00001-REEO	--	--	--	--	--	--	--	--	--	--	--	--
chr3-13634822	3	13634822	G/A	0.13	0.51	4.39e-11	intergenic_region	MODIFIER	EXON_chr3_13600942_13601156-EXON_chr3_13651545_13651764	Bpur20084-RA-Bpur00001-REEO	intergenic_region	Bpur20084-RA-Bpur00001-REEO	--	--	n.13634822G>A	--	--	--	--	--	Bpur20084-RA-Bpur00001-REEO	--	--	--	--	--	--	--	--	--	--	--	--
chr3-13634825	3	13634825	G/C	0.13	0.51	4.39e-11	intergenic_region	MODIFIER	EXON_chr3_13600942_13601156-EXON_chr3_13651545_13651764	Bpur20084-RA-Bpur00001-REEO	intergenic_region	Bpur20084-RA-Bpur00001-REEO	--	--	n.13634825G>C	--	--	--	--	--	Bpur20084-RA-Bpur00001-REEO	--	--	--	--	--	--	--	--	--	--	--	--
chr3-13634883	3	13634883	A/T	0.11	0.53	7.01e-10	intergenic_region	MODIFIER	EXON_chr3_13600942_13601156-EXON_chr3_13651545_13651764	Bpur20084-RA-Bpur00001-REEO	intergenic_region	Bpur20084-RA-Bpur00001-REEO	--	--	n.13634883A>T	--	--	--	--	--	Bpur20084-RA-Bpur00001-REEO	--	--	--	--	--	--	--	--	--	--	--	--
chr3-13636283	3	13636283	A/C	0.14	0.56	1.83e-13	intergenic_region	MODIFIER	EXON_chr3_13600942_13601156-EXON_chr3_13651545_13651764	Bpur20084-RA-Bpur00001-REEO	intergenic_region	Bpur20084-RA-Bpur00001-REEO	--	--	n.13636283A>C	--	--	--	--	--	Bpur20084-RA-Bpur00001-REEO	--	--	--	--	--	--	--	--	--	--	--	--
chr3-13636311	3	13636311	C/T	0.13	0.55	1.27e-12	intergenic_region	MODIFIER	EXON_chr3_13600942_13601156-EXON_chr3_13651545_13651764	Bpur20084-RA-Bpur00001-REEO	intergenic_region	Bpur20084-RA-Bpur00001-REEO	--	--	n.13636311C>T	--	--	--	--	--	Bpur20084-RA-Bpur00001-REEO	--	--	--	--	--	--	--	--	--	--	--	--
chr3-13636395	3	13636395	A/T	0.13	0.48	7.56e-10	intergenic_region	MODIFIER	EXON_chr3_13600942_13601156-EXON_chr3_13651545_13651764	Bpur20084-RA-Bpur00001-REEO	intergenic_region	Bpur20084-RA-Bpur00001-REEO	--	--	n.13636395A>T	--	--	--	--	--	Bpur20084-RA-Bpur00001-REEO	--	--	--	--	--	--	--	--	--	--	--	--
chr3-13636398	3	13636398	A/G	0.13	0.48	7.56e-10	intergenic_region	MODIFIER	EXON_chr3_13600942_13601156-EXON_chr3_13651545_13651764	Bpur20084-RA-Bpur00001-REEO	intergenic_region	Bpur20084-RA-Bpur00001-REEO	--	--	n.13636398A>G	--	--	--	--	--	Bpur20084-RA-Bpur00001-REEO	--	--	--	--	--	--	--	--	--	--	--	--
chr3-13636411	3	13636411	C/A	0.13	0.48	7.56e-10	intergenic_region	MODIFIER	EXON_chr3_13600942_13601156-EXON_chr3_13651545_13651764	Bpur20084-RA-Bpur00001-REEO	intergenic_region	Bpur20084-RA-Bpur00001-REEO	--	--	n.13636411C>A	--	--	--	--	--	Bpur20084-RA-Bpur00001-REEO	--	--	--	--	--	--	--	--	--	--	--	--
chr3-13636434	3	13636434	T/G	0.13	0.48	7.56e-10	intergenic_region	MODIFIER	EXON_chr3_13600942_13601156-EXON_chr3_13651545_13651764	Bpur20084-RA-Bpur00001-REEO	intergenic_region	Bpur20084-RA-Bpur00001-REEO	--	--	n.13636434T>G	--	--	--	--	--	Bpur20084-RA-Bpur00001-REEO	--	--	--	--	--	--	--	--	--	--	--	--
chr3-13639563	3	13639563	T/C	0.12	0.55	1.96e-11	intergenic_region	MODIFIER	EXON_chr3_13600942_13601156-EXON_chr3_13651545_13651764	Bpur20084-RA-Bpur00001-REEO	intergenic_region	Bpur20084-RA-Bpur00001-REEO	--	--	n.13639563T>C	--	--	--	--	--	Bpur20084-RA-Bpur00001-REEO	--	--	--	--	--	--	--	--	--	--	--	--
chr3-13639602	3	13639602	A/G	0.12	0.55	1.99e-11	intergenic_region	MODIFIER	EXON_chr3_13600942_13601156-EXON_chr3_13651545_13651764	Bpur20084-RA-Bpur00001-REEO	intergenic_region	Bpur20084-RA-Bpur00001-REEO	--	--	n.13639602A>G	--	--	--	--	--	Bpur20084-RA-Bpur00001-REEO	--	--	--	--	--	--	--	--	--	--	--	--
chr3-13639612	3	13639612	C/T	0.12	0.58	2.83e-12	intergenic_region	MODIFIER	EXON_chr3_13600942_13601156-EXON_chr3_13651545_13651764	Bpur20084-RA-Bpur00001-REEO	intergenic_region	Bpur20084-RA-Bpur00001-REEO	--	--	n.13639612C>T	--	--	--	--	--	Bpur20084-RA-Bpur00001-REEO	--	--	--	--	--	--	--	--	--	--	--	--
chr3-13639619	3	13639619	T/A	0.12	0.58	2.83e-12	intergenic_region	MODIFIER	EXON_chr3_13600942_13601156-EXON_chr3_13651545_13651764	Bpur20084-RA-Bpur00001-REEO	intergenic_region	Bpur20084-RA-Bpur00001-REEO	--	--	n.13639619T>A	--	--	--	--	--	Bpur20084-RA-Bpur00001-REEO	--	--	--	--	--	--	--	--	--	--	--	--
chr3-13639656	3	13639656	A/C	0.12	0.53	1.22e-10	intergenic_region	MODIFIER	EXON_chr3_13600942_13601156-EXON_chr3_13651545_13651764	Bpur20084-RA-Bpur00001-REEO	intergenic_region	Bpur20084-RA-Bpur00001-REEO	--	--	n.13639656A>C	--	--	--	--	--	Bpur20084-RA-Bpur00001-REEO	--	--	--	--	--	--	--	--	--	--	--	--
chr3-13639673	3	13639673	A/T	0.12	0.53	1.22e-10	intergenic_region	MODIFIER	EXON_chr3_13600942_13601156-EXON_chr3_13651545_13651764	Bpur20084-RA-Bpur00001-REEO	intergenic_region	Bpur20084-RA-Bpur00001-REEO	--	--	n.13639673A>T	--	--	--	--	--	Bpur20084-RA-Bpur00001-REEO	--	--	--	--	--	--	--	--	--	--	--	--
chr3-13639691	3	13639691	G/A	0.11	0.51	6.37e-10	intergenic_region	MODIFIER	EXON_chr3_13600942_13601156-EXON_chr3_13651545_13651764	Bpur20084-RA-Bpur00001-REEO	intergenic_region	Bpur20084-RA-Bpur00001-REEO	--	--	n.13639691G>A	--	--	--	--	--	Bpur20084-RA-Bpur00001-REEO	--	--	--	--	--	--	--	--	--	--	--	--
chr3-13647921	3	13647921	G/A	0.1	0.59	1.2e-12	intergenic_region	MODIFIER	EXON_chr3_13600942_13601156-EXON_chr3_13651545_13651764	Bpur20084-RA-Bpur00001-REEO	intergenic_region	Bpur20084-RA-Bpur00001-REEO	--	--	n.13647921G>A	--	--	--	--	--	Bpur20084-RA-Bpur00001-REEO	--	--	--	--	--	--	--	--	--	--	--	--
chr3-13647939	3	13647939	G/A	0.1	0.57	4.25e-11	intergenic_region	MODIFIER	EXON_chr3_13600942_13601156-EXON_chr3_13651545_13651764	Bpur20084-RA-Bpur00001-REEO	intergenic_region	Bpur20084-RA-Bpur00001-REEO	--	--	n.13647939G>A	--	--	--	--	--	Bpur20084-RA-Bpur00001-REEO	--	--	--	--	--	--	--	--	--	--	--	--
chr3-13647964	3	13647964	C/G	0.1	0.53	3.49e-10	intergenic_region	MODIFIER	EXON_chr3_13600942_13601156-EXON_chr3_13651545_13651764	Bpur20084-RA-Bpur00001-REEO	intergenic_region	Bpur20084-RA-Bpur00001-REEO	--	--	n.13647964C>G	--	--	--	--	--	Bpur20084-RA-Bpur00001-REEO	--	--	--	--	--	--	--	--	--	--	--	--
chr3-13647969	3	13647969	G/A	0.11	0.52	4.79e-10	intergenic_region	MODIFIER	EXON_chr3_13600942_13601156-EXON_chr3_13651545_13651764	Bpur20084-RA-Bpur00001-REEO	intergenic_region	Bpur20084-RA-Bpur00001-REEO	--	--	n.13647969G>A	--	--	--	--	--	Bpur20084-RA-Bpur00001-REEO	--	--	--	--	--	--	--	--	--	--	--	--
chr3-13647977	3	13647977	G/A	0.1	0.51	2.3e-09	intergenic_region	MODIFIER	EXON_chr3_13600942_13601156-EXON_chr3_13651545_13651764	Bpur20084-RA-Bpur00001-REEO	intergenic_region	Bpur20084-RA-Bpur00001-REEO	--	--	n.13647977G>A	--	--	--	--	--	Bpur20084-RA-Bpur00001-REEO	--	--	--	--	--	--	--	--	--	--	--	--
chr3-13648007	3	13648007	T/A	0.1	0.51	2.47e-09	intergenic_region	MODIFIER	EXON_chr3_13600942_13601156-EXON_chr3_13651545_13651764	Bpur20084-RA-Bpur00001-REEO	intergenic_region	Bpur20084-RA-Bpur00001-REEO	--	--	n.13648007T>A	--	--	--	--	--	Bpur20084-RA-Bpur00001-REEO	--	--	--	--	--	--	--	--	--	--	--	--
chr3-13650100	3	13650100	G/C	0.11	0.5	9.07e-10	intergenic_region	MODIFIER	EXON_chr3_13600942_13601156-EXON_chr3_13651545_13651764	Bpur20084-RA-Bpur00001-REEO	intergenic_region	Bpur20084-RA-Bpur00001-REEO	--	--	n.13650100G>C	--	--	--	--	--	Bpur20084-RA-Bpur00001-REEO	--	--	--	--	--	--	--	--	--	--	--	--
chr3-13651148	3	13651148	G/T	0.11	0.49	3.09e-09	intergenic_region	MODIFIER	EXON_chr3_13600942_13601156-EXON_chr3_13651545_13651764	Bpur20084-RA-Bpur00001-REEO	intergenic_region	Bpur20084-RA-Bpur00001-REEO	--	--	n.13651148G>T	--	--	--	--	--	Bpur20084-RA-Bpur00001-REEO	--	--	--	--	--	--	--	--	--	--	--	--
chr3-13651148	3	13651148	G/T	0.11	0.49	3.09e-09	upstream_gene_variant	MODIFIER	EXON_chr3_13651545_13651764	Bpur00001-REEO	transcript	Bpur00001-REEO	protein_coding	--	c.-397G>T	--	--	--	--	397	Bpur00001-REEO	XP_041349018.1	T-box transcription factor TBX10-like isoform X2 [Gigantopelta aegis]	sp|Q8AXX2|TBX1_DANRE	T-box transcription factor TBX1 OS=Danio rerio OX=7955 GN=tbx1 PE=2 SV=1	--	--	GO:0003700,GO:0000978,GO:0005634,GO:0045893	transcription factor activity, sequence-specific DNA binding:RNA polymerase II core promoter proximal region sequence-specific DNA binding:nucleus:positive regulation of transcription, DNA-templated	K:Transcription	ENOG410Y98J(t-box transcription factor)	PF00907.26	T-box
chr3-13651244	3	13651244	T/A	0.11	0.55	8.62e-11	intergenic_region	MODIFIER	EXON_chr3_13600942_13601156-EXON_chr3_13651545_13651764	Bpur20084-RA-Bpur00001-REEO	intergenic_region	Bpur20084-RA-Bpur00001-REEO	--	--	n.13651244T>A	--	--	--	--	--	Bpur20084-RA-Bpur00001-REEO	--	--	--	--	--	--	--	--	--	--	--	--
chr3-13651244	3	13651244	T/A	0.11	0.55	8.62e-11	upstream_gene_variant	MODIFIER	EXON_chr3_13651545_13651764	Bpur00001-REEO	transcript	Bpur00001-REEO	protein_coding	--	c.-301T>A	--	--	--	--	301	Bpur00001-REEO	XP_041349018.1	T-box transcription factor TBX10-like isoform X2 [Gigantopelta aegis]	sp|Q8AXX2|TBX1_DANRE	T-box transcription factor TBX1 OS=Danio rerio OX=7955 GN=tbx1 PE=2 SV=1	--	--	GO:0003700,GO:0000978,GO:0005634,GO:0045893	transcription factor activity, sequence-specific DNA binding:RNA polymerase II core promoter proximal region sequence-specific DNA binding:nucleus:positive regulation of transcription, DNA-templated	K:Transcription	ENOG410Y98J(t-box transcription factor)	PF00907.26	T-box
chr3-13651274	3	13651274	A/G	0.11	0.6	5.48e-13	intergenic_region	MODIFIER	EXON_chr3_13600942_13601156-EXON_chr3_13651545_13651764	Bpur20084-RA-Bpur00001-REEO	intergenic_region	Bpur20084-RA-Bpur00001-REEO	--	--	n.13651274A>G	--	--	--	--	--	Bpur20084-RA-Bpur00001-REEO	--	--	--	--	--	--	--	--	--	--	--	--
chr3-13651274	3	13651274	A/G	0.11	0.6	5.48e-13	upstream_gene_variant	MODIFIER	EXON_chr3_13651545_13651764	Bpur00001-REEO	transcript	Bpur00001-REEO	protein_coding	--	c.-271A>G	--	--	--	--	271	Bpur00001-REEO	XP_041349018.1	T-box transcription factor TBX10-like isoform X2 [Gigantopelta aegis]	sp|Q8AXX2|TBX1_DANRE	T-box transcription factor TBX1 OS=Danio rerio OX=7955 GN=tbx1 PE=2 SV=1	--	--	GO:0003700,GO:0000978,GO:0005634,GO:0045893	transcription factor activity, sequence-specific DNA binding:RNA polymerase II core promoter proximal region sequence-specific DNA binding:nucleus:positive regulation of transcription, DNA-templated	K:Transcription	ENOG410Y98J(t-box transcription factor)	PF00907.26	T-box
chr3-13651303	3	13651303	A/T	0.12	0.59	2.86e-13	intergenic_region	MODIFIER	EXON_chr3_13600942_13601156-EXON_chr3_13651545_13651764	Bpur20084-RA-Bpur00001-REEO	intergenic_region	Bpur20084-RA-Bpur00001-REEO	--	--	n.13651303A>T	--	--	--	--	--	Bpur20084-RA-Bpur00001-REEO	--	--	--	--	--	--	--	--	--	--	--	--
chr3-13651303	3	13651303	A/T	0.12	0.59	2.86e-13	upstream_gene_variant	MODIFIER	EXON_chr3_13651545_13651764	Bpur00001-REEO	transcript	Bpur00001-REEO	protein_coding	--	c.-242A>T	--	--	--	--	242	Bpur00001-REEO	XP_041349018.1	T-box transcription factor TBX10-like isoform X2 [Gigantopelta aegis]	sp|Q8AXX2|TBX1_DANRE	T-box transcription factor TBX1 OS=Danio rerio OX=7955 GN=tbx1 PE=2 SV=1	--	--	GO:0003700,GO:0000978,GO:0005634,GO:0045893	transcription factor activity, sequence-specific DNA binding:RNA polymerase II core promoter proximal region sequence-specific DNA binding:nucleus:positive regulation of transcription, DNA-templated	K:Transcription	ENOG410Y98J(t-box transcription factor)	PF00907.26	T-box
chr3-13651394	3	13651394	G/C	0.13	0.53	1.88e-11	intergenic_region	MODIFIER	EXON_chr3_13600942_13601156-EXON_chr3_13651545_13651764	Bpur20084-RA-Bpur00001-REEO	intergenic_region	Bpur20084-RA-Bpur00001-REEO	--	--	n.13651394G>C	--	--	--	--	--	Bpur20084-RA-Bpur00001-REEO	--	--	--	--	--	--	--	--	--	--	--	--
chr3-13651394	3	13651394	G/C	0.13	0.53	1.88e-11	upstream_gene_variant	MODIFIER	EXON_chr3_13651545_13651764	Bpur00001-REEO	transcript	Bpur00001-REEO	protein_coding	--	c.-151G>C	--	--	--	--	151	Bpur00001-REEO	XP_041349018.1	T-box transcription factor TBX10-like isoform X2 [Gigantopelta aegis]	sp|Q8AXX2|TBX1_DANRE	T-box transcription factor TBX1 OS=Danio rerio OX=7955 GN=tbx1 PE=2 SV=1	--	--	GO:0003700,GO:0000978,GO:0005634,GO:0045893	transcription factor activity, sequence-specific DNA binding:RNA polymerase II core promoter proximal region sequence-specific DNA binding:nucleus:positive regulation of transcription, DNA-templated	K:Transcription	ENOG410Y98J(t-box transcription factor)	PF00907.26	T-box
chr3-13651721	3	13651721	G/A	0.1	0.57	1.05e-12	synonymous_variant	LOW	EXON_chr3_13651545_13651764	Bpur00001-REEO	transcript	Bpur00001-REEO	protein_coding	(1/3)	c.177G>A	p.Ala59Ala	(177/678)	(177/678)	(59/225)	--	Bpur00001-REEO	XP_041349018.1	T-box transcription factor TBX10-like isoform X2 [Gigantopelta aegis]	sp|Q8AXX2|TBX1_DANRE	T-box transcription factor TBX1 OS=Danio rerio OX=7955 GN=tbx1 PE=2 SV=1	--	--	GO:0003700,GO:0000978,GO:0005634,GO:0045893	transcription factor activity, sequence-specific DNA binding:RNA polymerase II core promoter proximal region sequence-specific DNA binding:nucleus:positive regulation of transcription, DNA-templated	K:Transcription	ENOG410Y98J(t-box transcription factor)	PF00907.26	T-box
chr3-13654455	3	13654455	A/G	0.1	0.5	2.1e-09	intron_variant	MODIFIER	EXON_chr3_13651545_13651764	Bpur00001-REEO	transcript	Bpur00001-REEO	protein_coding	(1/2)	c.220+2691A>G	--	--	--	--	--	Bpur00001-REEO	XP_041349018.1	T-box transcription factor TBX10-like isoform X2 [Gigantopelta aegis]	sp|Q8AXX2|TBX1_DANRE	T-box transcription factor TBX1 OS=Danio rerio OX=7955 GN=tbx1 PE=2 SV=1	--	--	GO:0003700,GO:0000978,GO:0005634,GO:0045893	transcription factor activity, sequence-specific DNA binding:RNA polymerase II core promoter proximal region sequence-specific DNA binding:nucleus:positive regulation of transcription, DNA-templated	K:Transcription	ENOG410Y98J(t-box transcription factor)	PF00907.26	T-box
chr3-13654462	3	13654462	T/A	0.1	0.5	2.1e-09	intron_variant	MODIFIER	EXON_chr3_13651545_13651764	Bpur00001-REEO	transcript	Bpur00001-REEO	protein_coding	(1/2)	c.220+2698T>A	--	--	--	--	--	Bpur00001-REEO	XP_041349018.1	T-box transcription factor TBX10-like isoform X2 [Gigantopelta aegis]	sp|Q8AXX2|TBX1_DANRE	T-box transcription factor TBX1 OS=Danio rerio OX=7955 GN=tbx1 PE=2 SV=1	--	--	GO:0003700,GO:0000978,GO:0005634,GO:0045893	transcription factor activity, sequence-specific DNA binding:RNA polymerase II core promoter proximal region sequence-specific DNA binding:nucleus:positive regulation of transcription, DNA-templated	K:Transcription	ENOG410Y98J(t-box transcription factor)	PF00907.26	T-box
chr3-13654554	3	13654554	A/T	0.13	0.54	9.04e-12	intron_variant	MODIFIER	EXON_chr3_13651545_13651764	Bpur00001-REEO	transcript	Bpur00001-REEO	protein_coding	(1/2)	c.220+2790A>T	--	--	--	--	--	Bpur00001-REEO	XP_041349018.1	T-box transcription factor TBX10-like isoform X2 [Gigantopelta aegis]	sp|Q8AXX2|TBX1_DANRE	T-box transcription factor TBX1 OS=Danio rerio OX=7955 GN=tbx1 PE=2 SV=1	--	--	GO:0003700,GO:0000978,GO:0005634,GO:0045893	transcription factor activity, sequence-specific DNA binding:RNA polymerase II core promoter proximal region sequence-specific DNA binding:nucleus:positive regulation of transcription, DNA-templated	K:Transcription	ENOG410Y98J(t-box transcription factor)	PF00907.26	T-box
chr3-13669843	3	13669843	T/G	0.13	0.53	2.02e-13	intron_variant	MODIFIER	EXON_chr3_13651545_13651764	Bpur00001-REEO	transcript	Bpur00001-REEO	protein_coding	(2/2)	c.548+722T>G	--	--	--	--	--	Bpur00001-REEO	XP_041349018.1	T-box transcription factor TBX10-like isoform X2 [Gigantopelta aegis]	sp|Q8AXX2|TBX1_DANRE	T-box transcription factor TBX1 OS=Danio rerio OX=7955 GN=tbx1 PE=2 SV=1	--	--	GO:0003700,GO:0000978,GO:0005634,GO:0045893	transcription factor activity, sequence-specific DNA binding:RNA polymerase II core promoter proximal region sequence-specific DNA binding:nucleus:positive regulation of transcription, DNA-templated	K:Transcription	ENOG410Y98J(t-box transcription factor)	PF00907.26	T-box
chr3-13669854	3	13669854	G/A	0.1	0.56	1.21e-12	intron_variant	MODIFIER	EXON_chr3_13651545_13651764	Bpur00001-REEO	transcript	Bpur00001-REEO	protein_coding	(2/2)	c.548+733G>A	--	--	--	--	--	Bpur00001-REEO	XP_041349018.1	T-box transcription factor TBX10-like isoform X2 [Gigantopelta aegis]	sp|Q8AXX2|TBX1_DANRE	T-box transcription factor TBX1 OS=Danio rerio OX=7955 GN=tbx1 PE=2 SV=1	--	--	GO:0003700,GO:0000978,GO:0005634,GO:0045893	transcription factor activity, sequence-specific DNA binding:RNA polymerase II core promoter proximal region sequence-specific DNA binding:nucleus:positive regulation of transcription, DNA-templated	K:Transcription	ENOG410Y98J(t-box transcription factor)	PF00907.26	T-box
chr3-13679457	3	13679457	T/G	0.2	0.41	2.37e-11	intron_variant	MODIFIER	EXON_chr3_13676836_13677167	Bpur20085-RA	transcript	Bpur20085-RA	protein_coding	(1/2)	c.191+314A>C	--	--	--	--	--	Bpur20085-RA	--	--	--	--	--	--	--	--	--	--	--	--
chr3-13679491	3	13679491	T/C	0.21	0.42	4.8e-12	intron_variant	MODIFIER	EXON_chr3_13676836_13677167	Bpur20085-RA	transcript	Bpur20085-RA	protein_coding	(1/2)	c.191+280A>G	--	--	--	--	--	Bpur20085-RA	--	--	--	--	--	--	--	--	--	--	--	--
chr3-13679672	3	13679672	A/C	0.19	0.4	1.04e-10	intron_variant	MODIFIER	EXON_chr3_13676836_13677167	Bpur20085-RA	transcript	Bpur20085-RA	protein_coding	(1/2)	c.191+99T>G	--	--	--	--	--	Bpur20085-RA	--	--	--	--	--	--	--	--	--	--	--	--
chr3-13679969	3	13679969	G/T	0.2	0.41	1.84e-10	intergenic_region	MODIFIER	EXON_chr3_13676836_13677167-EXON_chr3_13690189_13690458	Bpur20085-RA-Bpur20086-RA	intergenic_region	Bpur20085-RA-Bpur20086-RA	--	--	n.13679969G>T	--	--	--	--	--	Bpur20085-RA-Bpur20086-RA	--	--	--	--	--	--	--	--	--	--	--	--
chr3-13679969	3	13679969	G/T	0.2	0.41	1.84e-10	upstream_gene_variant	MODIFIER	EXON_chr3_13676836_13677167	Bpur20085-RA	transcript	Bpur20085-RA	protein_coding	--	c.-8C>A	--	--	--	--	8	Bpur20085-RA	--	--	--	--	--	--	--	--	--	--	--	--
chr3-13680044	3	13680044	G/A	0.21	0.42	7.77e-12	intergenic_region	MODIFIER	EXON_chr3_13676836_13677167-EXON_chr3_13690189_13690458	Bpur20085-RA-Bpur20086-RA	intergenic_region	Bpur20085-RA-Bpur20086-RA	--	--	n.13680044G>A	--	--	--	--	--	Bpur20085-RA-Bpur20086-RA	--	--	--	--	--	--	--	--	--	--	--	--
chr3-13680044	3	13680044	G/A	0.21	0.42	7.77e-12	upstream_gene_variant	MODIFIER	EXON_chr3_13676836_13677167	Bpur20085-RA	transcript	Bpur20085-RA	protein_coding	--	c.-83C>T	--	--	--	--	83	Bpur20085-RA	--	--	--	--	--	--	--	--	--	--	--	--
chr3-13680742	3	13680742	C/T	0.18	0.45	3.73e-12	intergenic_region	MODIFIER	EXON_chr3_13676836_13677167-EXON_chr3_13690189_13690458	Bpur20085-RA-Bpur20086-RA	intergenic_region	Bpur20085-RA-Bpur20086-RA	--	--	n.13680742C>T	--	--	--	--	--	Bpur20085-RA-Bpur20086-RA	--	--	--	--	--	--	--	--	--	--	--	--
chr3-13680742	3	13680742	C/T	0.18	0.45	3.73e-12	upstream_gene_variant	MODIFIER	EXON_chr3_13676836_13677167	Bpur20085-RA	transcript	Bpur20085-RA	protein_coding	--	c.-781G>A	--	--	--	--	781	Bpur20085-RA	--	--	--	--	--	--	--	--	--	--	--	--
chr3-13680783	3	13680783	T/A	0.18	0.46	8.33e-13	intergenic_region	MODIFIER	EXON_chr3_13676836_13677167-EXON_chr3_13690189_13690458	Bpur20085-RA-Bpur20086-RA	intergenic_region	Bpur20085-RA-Bpur20086-RA	--	--	n.13680783T>A	--	--	--	--	--	Bpur20085-RA-Bpur20086-RA	--	--	--	--	--	--	--	--	--	--	--	--
chr3-13680783	3	13680783	T/A	0.18	0.46	8.33e-13	upstream_gene_variant	MODIFIER	EXON_chr3_13676836_13677167	Bpur20085-RA	transcript	Bpur20085-RA	protein_coding	--	c.-822A>T	--	--	--	--	822	Bpur20085-RA	--	--	--	--	--	--	--	--	--	--	--	--
chr3-13680803	3	13680803	A/T	0.18	0.47	1.2e-13	intergenic_region	MODIFIER	EXON_chr3_13676836_13677167-EXON_chr3_13690189_13690458	Bpur20085-RA-Bpur20086-RA	intergenic_region	Bpur20085-RA-Bpur20086-RA	--	--	n.13680803A>T	--	--	--	--	--	Bpur20085-RA-Bpur20086-RA	--	--	--	--	--	--	--	--	--	--	--	--
chr3-13680803	3	13680803	A/T	0.18	0.47	1.2e-13	upstream_gene_variant	MODIFIER	EXON_chr3_13676836_13677167	Bpur20085-RA	transcript	Bpur20085-RA	protein_coding	--	c.-842T>A	--	--	--	--	842	Bpur20085-RA	--	--	--	--	--	--	--	--	--	--	--	--
chr3-13680812	3	13680812	C/G	0.18	0.47	1.2e-13	intergenic_region	MODIFIER	EXON_chr3_13676836_13677167-EXON_chr3_13690189_13690458	Bpur20085-RA-Bpur20086-RA	intergenic_region	Bpur20085-RA-Bpur20086-RA	--	--	n.13680812C>G	--	--	--	--	--	Bpur20085-RA-Bpur20086-RA	--	--	--	--	--	--	--	--	--	--	--	--
chr3-13680812	3	13680812	C/G	0.18	0.47	1.2e-13	upstream_gene_variant	MODIFIER	EXON_chr3_13676836_13677167	Bpur20085-RA	transcript	Bpur20085-RA	protein_coding	--	c.-851G>C	--	--	--	--	851	Bpur20085-RA	--	--	--	--	--	--	--	--	--	--	--	--
chr3-13681027	3	13681027	T/A	0.19	0.4	2.83e-10	intergenic_region	MODIFIER	EXON_chr3_13676836_13677167-EXON_chr3_13690189_13690458	Bpur20085-RA-Bpur20086-RA	intergenic_region	Bpur20085-RA-Bpur20086-RA	--	--	n.13681027T>A	--	--	--	--	--	Bpur20085-RA-Bpur20086-RA	--	--	--	--	--	--	--	--	--	--	--	--
chr3-13681081	3	13681081	C/G	0.1	0.54	7.8e-11	intergenic_region	MODIFIER	EXON_chr3_13676836_13677167-EXON_chr3_13690189_13690458	Bpur20085-RA-Bpur20086-RA	intergenic_region	Bpur20085-RA-Bpur20086-RA	--	--	n.13681081C>G	--	--	--	--	--	Bpur20085-RA-Bpur20086-RA	--	--	--	--	--	--	--	--	--	--	--	--
chr3-13681189	3	13681189	C/T	0.18	0.46	1.11e-12	intergenic_region	MODIFIER	EXON_chr3_13676836_13677167-EXON_chr3_13690189_13690458	Bpur20085-RA-Bpur20086-RA	intergenic_region	Bpur20085-RA-Bpur20086-RA	--	--	n.13681189C>T	--	--	--	--	--	Bpur20085-RA-Bpur20086-RA	--	--	--	--	--	--	--	--	--	--	--	--
chr3-13681263	3	13681263	G/A	0.17	0.41	6.01e-10	intergenic_region	MODIFIER	EXON_chr3_13676836_13677167-EXON_chr3_13690189_13690458	Bpur20085-RA-Bpur20086-RA	intergenic_region	Bpur20085-RA-Bpur20086-RA	--	--	n.13681263G>A	--	--	--	--	--	Bpur20085-RA-Bpur20086-RA	--	--	--	--	--	--	--	--	--	--	--	--
chr3-13681324	3	13681324	C/T	0.18	0.46	3.06e-13	intergenic_region	MODIFIER	EXON_chr3_13676836_13677167-EXON_chr3_13690189_13690458	Bpur20085-RA-Bpur20086-RA	intergenic_region	Bpur20085-RA-Bpur20086-RA	--	--	n.13681324C>T	--	--	--	--	--	Bpur20085-RA-Bpur20086-RA	--	--	--	--	--	--	--	--	--	--	--	--
chr3-13681334	3	13681334	T/C	0.18	0.46	3.06e-13	intergenic_region	MODIFIER	EXON_chr3_13676836_13677167-EXON_chr3_13690189_13690458	Bpur20085-RA-Bpur20086-RA	intergenic_region	Bpur20085-RA-Bpur20086-RA	--	--	n.13681334T>C	--	--	--	--	--	Bpur20085-RA-Bpur20086-RA	--	--	--	--	--	--	--	--	--	--	--	--
chr3-13681367	3	13681367	A/G	0.19	0.44	3.05e-12	intergenic_region	MODIFIER	EXON_chr3_13676836_13677167-EXON_chr3_13690189_13690458	Bpur20085-RA-Bpur20086-RA	intergenic_region	Bpur20085-RA-Bpur20086-RA	--	--	n.13681367A>G	--	--	--	--	--	Bpur20085-RA-Bpur20086-RA	--	--	--	--	--	--	--	--	--	--	--	--
chr3-13691126	3	13691126	G/T	0.19	0.43	1.33e-11	downstream_gene_variant	MODIFIER	EXON_chr3_13690189_13690458	Bpur20086-RA	transcript	Bpur20086-RA	protein_coding	--	c.*410G>T	--	--	--	--	410	Bpur20086-RA	XP_025091886.1	LOW QUALITY PROTEIN: T-box transcription factor TBX1-B-like [Pomacea canaliculata]	sp|O43435|TBX1_HUMAN	T-box transcription factor TBX1 OS=Homo sapiens OX=9606 GN=TBX1 PE=1 SV=1	--	--	GO:0003700,GO:0000978,GO:0005634,GO:0045893	transcription factor activity, sequence-specific DNA binding:RNA polymerase II core promoter proximal region sequence-specific DNA binding:nucleus:positive regulation of transcription, DNA-templated	K:Transcription	ENOG410Y98J(t-box transcription factor)	PF00907.26	T-box
chr3-13691126	3	13691126	G/T	0.19	0.43	1.33e-11	intergenic_region	MODIFIER	EXON_chr3_13690189_13690458-EXON_chr3_13700663_13700835	Bpur20086-RA-Bpur20087-RA	intergenic_region	Bpur20086-RA-Bpur20087-RA	--	--	n.13691126G>T	--	--	--	--	--	Bpur20086-RA-Bpur20087-RA	--	--	--	--	--	--	--	--	--	--	--	--
chr3-13691138	3	13691138	G/A	0.19	0.44	3.58e-12	downstream_gene_variant	MODIFIER	EXON_chr3_13690189_13690458	Bpur20086-RA	transcript	Bpur20086-RA	protein_coding	--	c.*422G>A	--	--	--	--	422	Bpur20086-RA	XP_025091886.1	LOW QUALITY PROTEIN: T-box transcription factor TBX1-B-like [Pomacea canaliculata]	sp|O43435|TBX1_HUMAN	T-box transcription factor TBX1 OS=Homo sapiens OX=9606 GN=TBX1 PE=1 SV=1	--	--	GO:0003700,GO:0000978,GO:0005634,GO:0045893	transcription factor activity, sequence-specific DNA binding:RNA polymerase II core promoter proximal region sequence-specific DNA binding:nucleus:positive regulation of transcription, DNA-templated	K:Transcription	ENOG410Y98J(t-box transcription factor)	PF00907.26	T-box
chr3-13691138	3	13691138	G/A	0.19	0.44	3.58e-12	intergenic_region	MODIFIER	EXON_chr3_13690189_13690458-EXON_chr3_13700663_13700835	Bpur20086-RA-Bpur20087-RA	intergenic_region	Bpur20086-RA-Bpur20087-RA	--	--	n.13691138G>A	--	--	--	--	--	Bpur20086-RA-Bpur20087-RA	--	--	--	--	--	--	--	--	--	--	--	--
chr3-13691146	3	13691146	A/C	0.19	0.44	3.58e-12	downstream_gene_variant	MODIFIER	EXON_chr3_13690189_13690458	Bpur20086-RA	transcript	Bpur20086-RA	protein_coding	--	c.*430A>C	--	--	--	--	430	Bpur20086-RA	XP_025091886.1	LOW QUALITY PROTEIN: T-box transcription factor TBX1-B-like [Pomacea canaliculata]	sp|O43435|TBX1_HUMAN	T-box transcription factor TBX1 OS=Homo sapiens OX=9606 GN=TBX1 PE=1 SV=1	--	--	GO:0003700,GO:0000978,GO:0005634,GO:0045893	transcription factor activity, sequence-specific DNA binding:RNA polymerase II core promoter proximal region sequence-specific DNA binding:nucleus:positive regulation of transcription, DNA-templated	K:Transcription	ENOG410Y98J(t-box transcription factor)	PF00907.26	T-box
chr3-13691146	3	13691146	A/C	0.19	0.44	3.58e-12	intergenic_region	MODIFIER	EXON_chr3_13690189_13690458-EXON_chr3_13700663_13700835	Bpur20086-RA-Bpur20087-RA	intergenic_region	Bpur20086-RA-Bpur20087-RA	--	--	n.13691146A>C	--	--	--	--	--	Bpur20086-RA-Bpur20087-RA	--	--	--	--	--	--	--	--	--	--	--	--
chr3-13691163	3	13691163	G/A	0.18	0.46	9.79e-13	downstream_gene_variant	MODIFIER	EXON_chr3_13690189_13690458	Bpur20086-RA	transcript	Bpur20086-RA	protein_coding	--	c.*447G>A	--	--	--	--	447	Bpur20086-RA	XP_025091886.1	LOW QUALITY PROTEIN: T-box transcription factor TBX1-B-like [Pomacea canaliculata]	sp|O43435|TBX1_HUMAN	T-box transcription factor TBX1 OS=Homo sapiens OX=9606 GN=TBX1 PE=1 SV=1	--	--	GO:0003700,GO:0000978,GO:0005634,GO:0045893	transcription factor activity, sequence-specific DNA binding:RNA polymerase II core promoter proximal region sequence-specific DNA binding:nucleus:positive regulation of transcription, DNA-templated	K:Transcription	ENOG410Y98J(t-box transcription factor)	PF00907.26	T-box
chr3-13691163	3	13691163	G/A	0.18	0.46	9.79e-13	intergenic_region	MODIFIER	EXON_chr3_13690189_13690458-EXON_chr3_13700663_13700835	Bpur20086-RA-Bpur20087-RA	intergenic_region	Bpur20086-RA-Bpur20087-RA	--	--	n.13691163G>A	--	--	--	--	--	Bpur20086-RA-Bpur20087-RA	--	--	--	--	--	--	--	--	--	--	--	--
chr3-13691170	3	13691170	G/T	0.18	0.46	9.79e-13	downstream_gene_variant	MODIFIER	EXON_chr3_13690189_13690458	Bpur20086-RA	transcript	Bpur20086-RA	protein_coding	--	c.*454G>T	--	--	--	--	454	Bpur20086-RA	XP_025091886.1	LOW QUALITY PROTEIN: T-box transcription factor TBX1-B-like [Pomacea canaliculata]	sp|O43435|TBX1_HUMAN	T-box transcription factor TBX1 OS=Homo sapiens OX=9606 GN=TBX1 PE=1 SV=1	--	--	GO:0003700,GO:0000978,GO:0005634,GO:0045893	transcription factor activity, sequence-specific DNA binding:RNA polymerase II core promoter proximal region sequence-specific DNA binding:nucleus:positive regulation of transcription, DNA-templated	K:Transcription	ENOG410Y98J(t-box transcription factor)	PF00907.26	T-box
chr3-13691170	3	13691170	G/T	0.18	0.46	9.79e-13	intergenic_region	MODIFIER	EXON_chr3_13690189_13690458-EXON_chr3_13700663_13700835	Bpur20086-RA-Bpur20087-RA	intergenic_region	Bpur20086-RA-Bpur20087-RA	--	--	n.13691170G>T	--	--	--	--	--	Bpur20086-RA-Bpur20087-RA	--	--	--	--	--	--	--	--	--	--	--	--
chr3-13691273	3	13691273	G/T	0.21	0.41	1.3e-11	downstream_gene_variant	MODIFIER	EXON_chr3_13690189_13690458	Bpur20086-RA	transcript	Bpur20086-RA	protein_coding	--	c.*557G>T	--	--	--	--	557	Bpur20086-RA	XP_025091886.1	LOW QUALITY PROTEIN: T-box transcription factor TBX1-B-like [Pomacea canaliculata]	sp|O43435|TBX1_HUMAN	T-box transcription factor TBX1 OS=Homo sapiens OX=9606 GN=TBX1 PE=1 SV=1	--	--	GO:0003700,GO:0000978,GO:0005634,GO:0045893	transcription factor activity, sequence-specific DNA binding:RNA polymerase II core promoter proximal region sequence-specific DNA binding:nucleus:positive regulation of transcription, DNA-templated	K:Transcription	ENOG410Y98J(t-box transcription factor)	PF00907.26	T-box
chr3-13691273	3	13691273	G/T	0.21	0.41	1.3e-11	intergenic_region	MODIFIER	EXON_chr3_13690189_13690458-EXON_chr3_13700663_13700835	Bpur20086-RA-Bpur20087-RA	intergenic_region	Bpur20086-RA-Bpur20087-RA	--	--	n.13691273G>T	--	--	--	--	--	Bpur20086-RA-Bpur20087-RA	--	--	--	--	--	--	--	--	--	--	--	--
chr3-13691284	3	13691284	C/T	0.21	0.43	3.97e-12	downstream_gene_variant	MODIFIER	EXON_chr3_13690189_13690458	Bpur20086-RA	transcript	Bpur20086-RA	protein_coding	--	c.*568C>T	--	--	--	--	568	Bpur20086-RA	XP_025091886.1	LOW QUALITY PROTEIN: T-box transcription factor TBX1-B-like [Pomacea canaliculata]	sp|O43435|TBX1_HUMAN	T-box transcription factor TBX1 OS=Homo sapiens OX=9606 GN=TBX1 PE=1 SV=1	--	--	GO:0003700,GO:0000978,GO:0005634,GO:0045893	transcription factor activity, sequence-specific DNA binding:RNA polymerase II core promoter proximal region sequence-specific DNA binding:nucleus:positive regulation of transcription, DNA-templated	K:Transcription	ENOG410Y98J(t-box transcription factor)	PF00907.26	T-box
chr3-13691284	3	13691284	C/T	0.21	0.43	3.97e-12	intergenic_region	MODIFIER	EXON_chr3_13690189_13690458-EXON_chr3_13700663_13700835	Bpur20086-RA-Bpur20087-RA	intergenic_region	Bpur20086-RA-Bpur20087-RA	--	--	n.13691284C>T	--	--	--	--	--	Bpur20086-RA-Bpur20087-RA	--	--	--	--	--	--	--	--	--	--	--	--
chr3-13691303	3	13691303	T/C	0.2	0.42	2.43e-11	downstream_gene_variant	MODIFIER	EXON_chr3_13690189_13690458	Bpur20086-RA	transcript	Bpur20086-RA	protein_coding	--	c.*587T>C	--	--	--	--	587	Bpur20086-RA	XP_025091886.1	LOW QUALITY PROTEIN: T-box transcription factor TBX1-B-like [Pomacea canaliculata]	sp|O43435|TBX1_HUMAN	T-box transcription factor TBX1 OS=Homo sapiens OX=9606 GN=TBX1 PE=1 SV=1	--	--	GO:0003700,GO:0000978,GO:0005634,GO:0045893	transcription factor activity, sequence-specific DNA binding:RNA polymerase II core promoter proximal region sequence-specific DNA binding:nucleus:positive regulation of transcription, DNA-templated	K:Transcription	ENOG410Y98J(t-box transcription factor)	PF00907.26	T-box
chr3-13691303	3	13691303	T/C	0.2	0.42	2.43e-11	intergenic_region	MODIFIER	EXON_chr3_13690189_13690458-EXON_chr3_13700663_13700835	Bpur20086-RA-Bpur20087-RA	intergenic_region	Bpur20086-RA-Bpur20087-RA	--	--	n.13691303T>C	--	--	--	--	--	Bpur20086-RA-Bpur20087-RA	--	--	--	--	--	--	--	--	--	--	--	--
chr3-13691354	3	13691354	T/A	0.19	0.38	2.82e-09	downstream_gene_variant	MODIFIER	EXON_chr3_13690189_13690458	Bpur20086-RA	transcript	Bpur20086-RA	protein_coding	--	c.*638T>A	--	--	--	--	638	Bpur20086-RA	XP_025091886.1	LOW QUALITY PROTEIN: T-box transcription factor TBX1-B-like [Pomacea canaliculata]	sp|O43435|TBX1_HUMAN	T-box transcription factor TBX1 OS=Homo sapiens OX=9606 GN=TBX1 PE=1 SV=1	--	--	GO:0003700,GO:0000978,GO:0005634,GO:0045893	transcription factor activity, sequence-specific DNA binding:RNA polymerase II core promoter proximal region sequence-specific DNA binding:nucleus:positive regulation of transcription, DNA-templated	K:Transcription	ENOG410Y98J(t-box transcription factor)	PF00907.26	T-box
chr3-13691354	3	13691354	T/A	0.19	0.38	2.82e-09	intergenic_region	MODIFIER	EXON_chr3_13690189_13690458-EXON_chr3_13700663_13700835	Bpur20086-RA-Bpur20087-RA	intergenic_region	Bpur20086-RA-Bpur20087-RA	--	--	n.13691354T>A	--	--	--	--	--	Bpur20086-RA-Bpur20087-RA	--	--	--	--	--	--	--	--	--	--	--	--
chr3-13691367	3	13691367	C/T	0.19	0.39	7.69e-10	downstream_gene_variant	MODIFIER	EXON_chr3_13690189_13690458	Bpur20086-RA	transcript	Bpur20086-RA	protein_coding	--	c.*651C>T	--	--	--	--	651	Bpur20086-RA	XP_025091886.1	LOW QUALITY PROTEIN: T-box transcription factor TBX1-B-like [Pomacea canaliculata]	sp|O43435|TBX1_HUMAN	T-box transcription factor TBX1 OS=Homo sapiens OX=9606 GN=TBX1 PE=1 SV=1	--	--	GO:0003700,GO:0000978,GO:0005634,GO:0045893	transcription factor activity, sequence-specific DNA binding:RNA polymerase II core promoter proximal region sequence-specific DNA binding:nucleus:positive regulation of transcription, DNA-templated	K:Transcription	ENOG410Y98J(t-box transcription factor)	PF00907.26	T-box
chr3-13691367	3	13691367	C/T	0.19	0.39	7.69e-10	intergenic_region	MODIFIER	EXON_chr3_13690189_13690458-EXON_chr3_13700663_13700835	Bpur20086-RA-Bpur20087-RA	intergenic_region	Bpur20086-RA-Bpur20087-RA	--	--	n.13691367C>T	--	--	--	--	--	Bpur20086-RA-Bpur20087-RA	--	--	--	--	--	--	--	--	--	--	--	--
chr3-13691516	3	13691516	C/T	0.18	0.4	8.29e-10	downstream_gene_variant	MODIFIER	EXON_chr3_13690189_13690458	Bpur20086-RA	transcript	Bpur20086-RA	protein_coding	--	c.*800C>T	--	--	--	--	800	Bpur20086-RA	XP_025091886.1	LOW QUALITY PROTEIN: T-box transcription factor TBX1-B-like [Pomacea canaliculata]	sp|O43435|TBX1_HUMAN	T-box transcription factor TBX1 OS=Homo sapiens OX=9606 GN=TBX1 PE=1 SV=1	--	--	GO:0003700,GO:0000978,GO:0005634,GO:0045893	transcription factor activity, sequence-specific DNA binding:RNA polymerase II core promoter proximal region sequence-specific DNA binding:nucleus:positive regulation of transcription, DNA-templated	K:Transcription	ENOG410Y98J(t-box transcription factor)	PF00907.26	T-box
chr3-13691516	3	13691516	C/T	0.18	0.4	8.29e-10	intergenic_region	MODIFIER	EXON_chr3_13690189_13690458-EXON_chr3_13700663_13700835	Bpur20086-RA-Bpur20087-RA	intergenic_region	Bpur20086-RA-Bpur20087-RA	--	--	n.13691516C>T	--	--	--	--	--	Bpur20086-RA-Bpur20087-RA	--	--	--	--	--	--	--	--	--	--	--	--
chr3-13692011	3	13692011	A/T	0.21	0.38	2.57e-10	intergenic_region	MODIFIER	EXON_chr3_13690189_13690458-EXON_chr3_13700663_13700835	Bpur20086-RA-Bpur20087-RA	intergenic_region	Bpur20086-RA-Bpur20087-RA	--	--	n.13692011A>T	--	--	--	--	--	Bpur20086-RA-Bpur20087-RA	--	--	--	--	--	--	--	--	--	--	--	--
chr3-90763003	3	90763003	C/T	0.05	-0.31	5.81e-11	intergenic_region	MODIFIER	EXON_chr3_90720233_90720283-EXON_chr3_90810367_90810608	Bpur22195-RA-Bpur22196-RA	intergenic_region	Bpur22195-RA-Bpur22196-RA	--	--	n.90763003C>T	--	--	--	--	--	Bpur22195-RA-Bpur22196-RA	--	--	--	--	--	--	--	--	--	--	--	--
chr3-94109307	3	94109307	A/G	0.1	-0.28	3.27e-09	intergenic_region	MODIFIER	EXON_chr3_94100563_94100999-EXON_chr3_94124064_94124208	Bpur22275-RA-Bpur22276-RA	intergenic_region	Bpur22275-RA-Bpur22276-RA	--	--	n.94109307A>G	--	--	--	--	--	Bpur22275-RA-Bpur22276-RA	--	--	--	--	--	--	--	--	--	--	--	--
chr3-94113523	3	94113523	G/A	0.01	-0.33	3.25e-11	intergenic_region	MODIFIER	EXON_chr3_94100563_94100999-EXON_chr3_94124064_94124208	Bpur22275-RA-Bpur22276-RA	intergenic_region	Bpur22275-RA-Bpur22276-RA	--	--	n.94113523G>A	--	--	--	--	--	Bpur22275-RA-Bpur22276-RA	--	--	--	--	--	--	--	--	--	--	--	--
chr3-94183148	3	94183148	G/A	0.42	-0.32	1.73e-10	intergenic_region	MODIFIER	EXON_chr3_94168948_94169208-EXON_chr3_94207314_94207410	Bpur22278-RA-Bpur22279-RA	intergenic_region	Bpur22278-RA-Bpur22279-RA	--	--	n.94183148G>A	--	--	--	--	--	Bpur22278-RA-Bpur22279-RA	--	--	--	--	--	--	--	--	--	--	--	--
chr3-94186827	3	94186827	C/T	0.42	-0.29	2.39e-09	intergenic_region	MODIFIER	EXON_chr3_94168948_94169208-EXON_chr3_94207314_94207410	Bpur22278-RA-Bpur22279-RA	intergenic_region	Bpur22278-RA-Bpur22279-RA	--	--	n.94186827C>T	--	--	--	--	--	Bpur22278-RA-Bpur22279-RA	--	--	--	--	--	--	--	--	--	--	--	--
chr3-94188662	3	94188662	G/A	0.44	-0.29	1.67e-09	intergenic_region	MODIFIER	EXON_chr3_94168948_94169208-EXON_chr3_94207314_94207410	Bpur22278-RA-Bpur22279-RA	intergenic_region	Bpur22278-RA-Bpur22279-RA	--	--	n.94188662G>A	--	--	--	--	--	Bpur22278-RA-Bpur22279-RA	--	--	--	--	--	--	--	--	--	--	--	--
chr3-94189396	3	94189396	G/A	0.43	-0.29	3.15e-09	intergenic_region	MODIFIER	EXON_chr3_94168948_94169208-EXON_chr3_94207314_94207410	Bpur22278-RA-Bpur22279-RA	intergenic_region	Bpur22278-RA-Bpur22279-RA	--	--	n.94189396G>A	--	--	--	--	--	Bpur22278-RA-Bpur22279-RA	--	--	--	--	--	--	--	--	--	--	--	--
chr3-94190021	3	94190021	C/T	0.09	-0.29	2.58e-09	intergenic_region	MODIFIER	EXON_chr3_94168948_94169208-EXON_chr3_94207314_94207410	Bpur22278-RA-Bpur22279-RA	intergenic_region	Bpur22278-RA-Bpur22279-RA	--	--	n.94190021C>T	--	--	--	--	--	Bpur22278-RA-Bpur22279-RA	--	--	--	--	--	--	--	--	--	--	--	--
chr3-94257736	3	94257736	T/A	0.46	-0.28	2.93e-09	intron_variant	MODIFIER	EXON_chr3_94235026_94235473	Bpur22281-RA	transcript	Bpur22281-RA	protein_coding	(6/12)	c.675-921A>T	--	--	--	--	--	Bpur22281-RA	PVD31540.1	hypothetical protein C0Q70_06953 [Pomacea canaliculata]	sp|Q4KLN4|GLE1_RAT	mRNA export factor GLE1 OS=Rattus norvegicus OX=10116 GN=Gle1 PE=2 SV=1	ko03013,ko03015,ko05014	Nucleocytoplasmic transport:mRNA surveillance pathway:Amyotrophic lateral sclerosis	GO:0015031,GO:0005643,GO:0016973	protein transport:nuclear pore:poly(A)+ mRNA export from nucleus	S:Function unknown	ENOG410XT57(GLE1 RNA export mediator homolog (yeast))	PF07817.17	GLE1-like protein
chr3-94257747	3	94257747	C/T	0.45	-0.29	1.79e-09	intron_variant	MODIFIER	EXON_chr3_94235026_94235473	Bpur22281-RA	transcript	Bpur22281-RA	protein_coding	(6/12)	c.675-932G>A	--	--	--	--	--	Bpur22281-RA	PVD31540.1	hypothetical protein C0Q70_06953 [Pomacea canaliculata]	sp|Q4KLN4|GLE1_RAT	mRNA export factor GLE1 OS=Rattus norvegicus OX=10116 GN=Gle1 PE=2 SV=1	ko03013,ko03015,ko05014	Nucleocytoplasmic transport:mRNA surveillance pathway:Amyotrophic lateral sclerosis	GO:0015031,GO:0005643,GO:0016973	protein transport:nuclear pore:poly(A)+ mRNA export from nucleus	S:Function unknown	ENOG410XT57(GLE1 RNA export mediator homolog (yeast))	PF07817.17	GLE1-like protein
chr3-94263810	3	94263810	T/C	0.02	-0.32	1.51e-12	intron_variant	MODIFIER	EXON_chr3_94235026_94235473	Bpur22281-RA	transcript	Bpur22281-RA	protein_coding	(5/12)	c.607-2172A>G	--	--	--	--	--	Bpur22281-RA	PVD31540.1	hypothetical protein C0Q70_06953 [Pomacea canaliculata]	sp|Q4KLN4|GLE1_RAT	mRNA export factor GLE1 OS=Rattus norvegicus OX=10116 GN=Gle1 PE=2 SV=1	ko03013,ko03015,ko05014	Nucleocytoplasmic transport:mRNA surveillance pathway:Amyotrophic lateral sclerosis	GO:0015031,GO:0005643,GO:0016973	protein transport:nuclear pore:poly(A)+ mRNA export from nucleus	S:Function unknown	ENOG410XT57(GLE1 RNA export mediator homolog (yeast))	PF07817.17	GLE1-like protein
chr3-94265435	3	94265435	G/A	0.29	-0.31	3.16e-09	intron_variant	MODIFIER	EXON_chr3_94235026_94235473	Bpur22281-RA	transcript	Bpur22281-RA	protein_coding	(5/12)	c.607-3797C>T	--	--	--	--	--	Bpur22281-RA	PVD31540.1	hypothetical protein C0Q70_06953 [Pomacea canaliculata]	sp|Q4KLN4|GLE1_RAT	mRNA export factor GLE1 OS=Rattus norvegicus OX=10116 GN=Gle1 PE=2 SV=1	ko03013,ko03015,ko05014	Nucleocytoplasmic transport:mRNA surveillance pathway:Amyotrophic lateral sclerosis	GO:0015031,GO:0005643,GO:0016973	protein transport:nuclear pore:poly(A)+ mRNA export from nucleus	S:Function unknown	ENOG410XT57(GLE1 RNA export mediator homolog (yeast))	PF07817.17	GLE1-like protein
chr3-94265462	3	94265462	C/G	0.31	-0.3	3.04e-09	intron_variant	MODIFIER	EXON_chr3_94235026_94235473	Bpur22281-RA	transcript	Bpur22281-RA	protein_coding	(5/12)	c.607-3824G>C	--	--	--	--	--	Bpur22281-RA	PVD31540.1	hypothetical protein C0Q70_06953 [Pomacea canaliculata]	sp|Q4KLN4|GLE1_RAT	mRNA export factor GLE1 OS=Rattus norvegicus OX=10116 GN=Gle1 PE=2 SV=1	ko03013,ko03015,ko05014	Nucleocytoplasmic transport:mRNA surveillance pathway:Amyotrophic lateral sclerosis	GO:0015031,GO:0005643,GO:0016973	protein transport:nuclear pore:poly(A)+ mRNA export from nucleus	S:Function unknown	ENOG410XT57(GLE1 RNA export mediator homolog (yeast))	PF07817.17	GLE1-like protein
chr3-94286260	3	94286260	C/T	0.43	-0.28	3.46e-09	intron_variant	MODIFIER	EXON_chr3_94235026_94235473	Bpur22281-RA	transcript	Bpur22281-RA	protein_coding	(1/12)	c.75+2567G>A	--	--	--	--	--	Bpur22281-RA	PVD31540.1	hypothetical protein C0Q70_06953 [Pomacea canaliculata]	sp|Q4KLN4|GLE1_RAT	mRNA export factor GLE1 OS=Rattus norvegicus OX=10116 GN=Gle1 PE=2 SV=1	ko03013,ko03015,ko05014	Nucleocytoplasmic transport:mRNA surveillance pathway:Amyotrophic lateral sclerosis	GO:0015031,GO:0005643,GO:0016973	protein transport:nuclear pore:poly(A)+ mRNA export from nucleus	S:Function unknown	ENOG410XT57(GLE1 RNA export mediator homolog (yeast))	PF07817.17	GLE1-like protein
chr3-94304200	3	94304200	C/T	0.15	0.57	2.53e-16	intergenic_region	MODIFIER	EXON_chr3_94235026_94235473-EXON_chr3_94325587_94325711	Bpur22281-RA-Bpur00001-REVV	intergenic_region	Bpur22281-RA-Bpur00001-REVV	--	--	n.94304200C>T	--	--	--	--	--	Bpur22281-RA-Bpur00001-REVV	--	--	--	--	--	--	--	--	--	--	--	--
chr3-94374612	3	94374612	A/T	0	0.58	1.87e-16	intron_variant	MODIFIER	EXON_chr3_94325587_94325711	Bpur00001-REVV	transcript	Bpur00001-REVV	protein_coding	(3/13)	c.434-1240T>A	--	--	--	--	--	Bpur00001-REVV	KAG5694355.1	hypothetical protein BaRGS_002209 [Batillaria attramentaria]	sp|A6N7Y9|PIWL1_CHICK	Piwi-like protein 1 OS=Gallus gallus OX=9031 GN=PIWIL1 PE=2 SV=1	ko04320	Dorso-ventral axis formation	GO:0003723	RNA binding	J:Translation, ribosomal structure and biogenesis	ENOG410XNRH(piwi-like)	PF02170.26,PF02171.21,PF16486.9	PAZ domain:Piwi domain:N-terminal domain of argonaute
chr3-94376786	3	94376786	T/C	0.33	-0.32	2.4e-10	intron_variant	MODIFIER	EXON_chr3_94325587_94325711	Bpur00001-REVV	transcript	Bpur00001-REVV	protein_coding	(3/13)	c.433+831A>G	--	--	--	--	--	Bpur00001-REVV	KAG5694355.1	hypothetical protein BaRGS_002209 [Batillaria attramentaria]	sp|A6N7Y9|PIWL1_CHICK	Piwi-like protein 1 OS=Gallus gallus OX=9031 GN=PIWIL1 PE=2 SV=1	ko04320	Dorso-ventral axis formation	GO:0003723	RNA binding	J:Translation, ribosomal structure and biogenesis	ENOG410XNRH(piwi-like)	PF02170.26,PF02171.21,PF16486.9	PAZ domain:Piwi domain:N-terminal domain of argonaute
chr3-94390538	3	94390538	A/G	0.11	0.56	1.13e-11	intron_variant	MODIFIER	EXON_chr3_94325587_94325711	Bpur00001-REVV	transcript	Bpur00001-REVV	protein_coding	(1/13)	c.59-5888T>C	--	--	--	--	--	Bpur00001-REVV	KAG5694355.1	hypothetical protein BaRGS_002209 [Batillaria attramentaria]	sp|A6N7Y9|PIWL1_CHICK	Piwi-like protein 1 OS=Gallus gallus OX=9031 GN=PIWIL1 PE=2 SV=1	ko04320	Dorso-ventral axis formation	GO:0003723	RNA binding	J:Translation, ribosomal structure and biogenesis	ENOG410XNRH(piwi-like)	PF02170.26,PF02171.21,PF16486.9	PAZ domain:Piwi domain:N-terminal domain of argonaute
chr3-94391778	3	94391778	C/T	0.02	-0.3	2.19e-09	intron_variant	MODIFIER	EXON_chr3_94325587_94325711	Bpur00001-REVV	transcript	Bpur00001-REVV	protein_coding	(1/13)	c.59-7128G>A	--	--	--	--	--	Bpur00001-REVV	KAG5694355.1	hypothetical protein BaRGS_002209 [Batillaria attramentaria]	sp|A6N7Y9|PIWL1_CHICK	Piwi-like protein 1 OS=Gallus gallus OX=9031 GN=PIWIL1 PE=2 SV=1	ko04320	Dorso-ventral axis formation	GO:0003723	RNA binding	J:Translation, ribosomal structure and biogenesis	ENOG410XNRH(piwi-like)	PF02170.26,PF02171.21,PF16486.9	PAZ domain:Piwi domain:N-terminal domain of argonaute
chr4-1569709	4	1569709	T/A	0.02	0.4	3.3e-15	missense_variant	MODERATE	EXON_chr4_1530296_1530457	Bpur24825-RA	transcript	Bpur24825-RA	protein_coding	(17/17)	c.1988T>A	p.Ile663Asn	(1988/2106)	(1988/2106)	(663/701)	--	Bpur24825-RA	XP_025084736.1	xanthine dehydrogenase-like [Pomacea canaliculata]	sp|P0C870|JMJD7_HUMAN	Bifunctional peptidase and (3S)-lysyl hydroxylase JMJD7 OS=Homo sapiens OX=9606 GN=JMJD7 PE=1 SV=1	ko01232,ko04146,ko00983,ko00230,ko00232	Nucleotide metabolism:Peroxisome:Drug metabolism - other enzymes:Purine metabolism:Caffeine metabolism	GO:0005506,GO:0051537,GO:0071949,GO:0016491	iron ion binding:2 iron, 2 sulfur cluster binding:FAD binding:oxidoreductase activity	F:Nucleotide transport and metabolism,S:Function unknown,F:Nucleotide transport and metabolism	COG4630(xanthine dehydrogenase):ENOG410YDQ9(Jumonji domain containing 7):COG4631(xanthine dehydrogenase)	PF13621.10,PF20256.2	Cupin-like domain:Molybdopterin cofactor-binding domain
chr4-4330928	4	4330928	G/A	0.14	0.47	9.94e-11	intergenic_region	MODIFIER	EXON_chr4_4324142_4324574-EXON_chr4_4336227_4336312	Bpur24901-RA-Bpur24902-RA	intergenic_region	Bpur24901-RA-Bpur24902-RA	--	--	n.4330928G>A	--	--	--	--	--	Bpur24901-RA-Bpur24902-RA	--	--	--	--	--	--	--	--	--	--	--	--
chr4-4331369	4	4331369	A/T	0.12	0.54	3.79e-12	intergenic_region	MODIFIER	EXON_chr4_4324142_4324574-EXON_chr4_4336227_4336312	Bpur24901-RA-Bpur24902-RA	intergenic_region	Bpur24901-RA-Bpur24902-RA	--	--	n.4331369A>T	--	--	--	--	--	Bpur24901-RA-Bpur24902-RA	--	--	--	--	--	--	--	--	--	--	--	--
chr4-4334515	4	4334515	T/C	0.12	0.55	5.05e-12	intergenic_region	MODIFIER	EXON_chr4_4324142_4324574-EXON_chr4_4336227_4336312	Bpur24901-RA-Bpur24902-RA	intergenic_region	Bpur24901-RA-Bpur24902-RA	--	--	n.4334515T>C	--	--	--	--	--	Bpur24901-RA-Bpur24902-RA	--	--	--	--	--	--	--	--	--	--	--	--
chr4-4334721	4	4334721	A/T	0.12	0.49	2.37e-10	intergenic_region	MODIFIER	EXON_chr4_4324142_4324574-EXON_chr4_4336227_4336312	Bpur24901-RA-Bpur24902-RA	intergenic_region	Bpur24901-RA-Bpur24902-RA	--	--	n.4334721A>T	--	--	--	--	--	Bpur24901-RA-Bpur24902-RA	--	--	--	--	--	--	--	--	--	--	--	--
chr4-4337129	4	4337129	A/C	0.12	0.53	8.26e-12	intron_variant	MODIFIER	EXON_chr4_4336227_4336312	Bpur24902-RA	transcript	Bpur24902-RA	protein_coding	(14/14)	c.1654+274T>G	--	--	--	--	--	Bpur24902-RA	XP_025086455.1	dihydropyrimidinase-like [Pomacea canaliculata]	sp|Q63150|DPYS_RAT	Dihydropyrimidinase OS=Rattus norvegicus OX=10116 GN=Dpys PE=1 SV=2	ko00240,ko00983,ko00770,ko00410	Pyrimidine metabolism:Drug metabolism - other enzymes:Pantothenate and CoA biosynthesis:beta-Alanine metabolism	--	--	F:Nucleotide transport and metabolism	COG0044(Dihydroorotase)	PF01979.24,PF07969.15	Amidohydrolase family:Amidohydrolase family
chr4-38324899	4	38324899	G/A	0.03	0.35	4.33e-10	intergenic_region	MODIFIER	EXON_chr4_38314320_38314393-EXON_chr4_38341742_38341903	Bpur25871-RA-Bpur25872-RA	intergenic_region	Bpur25871-RA-Bpur25872-RA	--	--	n.38324899G>A	--	--	--	--	--	Bpur25871-RA-Bpur25872-RA	--	--	--	--	--	--	--	--	--	--	--	--
chr4-38324899	4	38324899	G/A	0.03	0.35	4.33e-10	upstream_gene_variant	MODIFIER	EXON_chr4_38314320_38314393	Bpur25871-RA	transcript	Bpur25871-RA	protein_coding	--	c.-305C>T	--	--	--	--	305	Bpur25871-RA	XP_025107894.1	cell death abnormality protein 1-like [Pomacea canaliculata]	--	--	--	--	--	--	--	--	--	--
chr4-38324928	4	38324928	G/A	0.02	0.4	6.64e-11	intergenic_region	MODIFIER	EXON_chr4_38314320_38314393-EXON_chr4_38341742_38341903	Bpur25871-RA-Bpur25872-RA	intergenic_region	Bpur25871-RA-Bpur25872-RA	--	--	n.38324928G>A	--	--	--	--	--	Bpur25871-RA-Bpur25872-RA	--	--	--	--	--	--	--	--	--	--	--	--
chr4-38324928	4	38324928	G/A	0.02	0.4	6.64e-11	upstream_gene_variant	MODIFIER	EXON_chr4_38314320_38314393	Bpur25871-RA	transcript	Bpur25871-RA	protein_coding	--	c.-334C>T	--	--	--	--	334	Bpur25871-RA	XP_025107894.1	cell death abnormality protein 1-like [Pomacea canaliculata]	--	--	--	--	--	--	--	--	--	--
chr4-38324957	4	38324957	A/G	0.01	0.46	1.08e-12	intergenic_region	MODIFIER	EXON_chr4_38314320_38314393-EXON_chr4_38341742_38341903	Bpur25871-RA-Bpur25872-RA	intergenic_region	Bpur25871-RA-Bpur25872-RA	--	--	n.38324957A>G	--	--	--	--	--	Bpur25871-RA-Bpur25872-RA	--	--	--	--	--	--	--	--	--	--	--	--
chr4-38324957	4	38324957	A/G	0.01	0.46	1.08e-12	upstream_gene_variant	MODIFIER	EXON_chr4_38314320_38314393	Bpur25871-RA	transcript	Bpur25871-RA	protein_coding	--	c.-363T>C	--	--	--	--	363	Bpur25871-RA	XP_025107894.1	cell death abnormality protein 1-like [Pomacea canaliculata]	--	--	--	--	--	--	--	--	--	--
chr4-43419256	4	43419256	A/T	0.15	0.42	8.74e-10	intergenic_region	MODIFIER	EXON_chr4_43405829_43406539-EXON_chr4_43439426_43439469	Bpur00001-RFVN-Bpur26028-RA	intergenic_region	Bpur00001-RFVN-Bpur26028-RA	--	--	n.43419256A>T	--	--	--	--	--	Bpur00001-RFVN-Bpur26028-RA	--	--	--	--	--	--	--	--	--	--	--	--
chr4-48604069	4	48604069	T/A	0.09	0.55	1.57e-11	intergenic_region	MODIFIER	EXON_chr4_48577885_48578327-EXON_chr4_48606622_48606794	Bpur26190-RA-Bpur00001-RFWP	intergenic_region	Bpur26190-RA-Bpur00001-RFWP	--	--	n.48604069T>A	--	--	--	--	--	Bpur26190-RA-Bpur00001-RFWP	--	--	--	--	--	--	--	--	--	--	--	--
chr5-42784813	5	42784813	T/A	0.03	0.43	1.18e-22	missense_variant	MODERATE	EXON_chr5_42784771_42784984	Bpur23419-RA	transcript	Bpur23419-RA	protein_coding	(1/2)	c.43T>A	p.Ser15Thr	(43/753)	(43/753)	(15/250)	--	Bpur23419-RA	XP_045103035.1	general transcription factor II-I repeat domain-containing protein 2-like [Portunus trituberculatus]	--	--	--	--	--	--	S:Function unknown	ENOG410XPSC(general transcription factor II-I repeat domain-containing protein)	--	--
chr5-48422151	5	48422151	T/C	0.24	0.44	1.64e-14	intron_variant	MODIFIER	EXON_chr5_48420400_48420499	Bpur23546-RA	transcript	Bpur23546-RA	protein_coding	(10/11)	c.4030-1176A>G	--	--	--	--	--	Bpur23546-RA	XP_025096033.1	E3 ubiquitin-protein ligase RNF216-like isoform X6 [Pomacea canaliculata]	sp|Q9NWF9|RN216_HUMAN	E3 ubiquitin-protein ligase RNF216 OS=Homo sapiens OX=9606 GN=RNF216 PE=1 SV=3	--	--	GO:0016740,GO:0008270	transferase activity:zinc ion binding	S:Function unknown	ENOG410XS1H(RING finger) protein)	--	--
chr5-48422165	5	48422165	G/A	0	0.34	2.52e-10	intron_variant	MODIFIER	EXON_chr5_48420400_48420499	Bpur23546-RA	transcript	Bpur23546-RA	protein_coding	(10/11)	c.4030-1190C>T	--	--	--	--	--	Bpur23546-RA	XP_025096033.1	E3 ubiquitin-protein ligase RNF216-like isoform X6 [Pomacea canaliculata]	sp|Q9NWF9|RN216_HUMAN	E3 ubiquitin-protein ligase RNF216 OS=Homo sapiens OX=9606 GN=RNF216 PE=1 SV=3	--	--	GO:0016740,GO:0008270	transferase activity:zinc ion binding	S:Function unknown	ENOG410XS1H(RING finger) protein)	--	--
chr5-48422312	5	48422312	C/A	0.02	0.33	9.67e-12	intron_variant	MODIFIER	EXON_chr5_48420400_48420499	Bpur23546-RA	transcript	Bpur23546-RA	protein_coding	(10/11)	c.4030-1337G>T	--	--	--	--	--	Bpur23546-RA	XP_025096033.1	E3 ubiquitin-protein ligase RNF216-like isoform X6 [Pomacea canaliculata]	sp|Q9NWF9|RN216_HUMAN	E3 ubiquitin-protein ligase RNF216 OS=Homo sapiens OX=9606 GN=RNF216 PE=1 SV=3	--	--	GO:0016740,GO:0008270	transferase activity:zinc ion binding	S:Function unknown	ENOG410XS1H(RING finger) protein)	--	--
chr5-48422405	5	48422405	C/A	0	0.39	6.77e-13	intron_variant	MODIFIER	EXON_chr5_48420400_48420499	Bpur23546-RA	transcript	Bpur23546-RA	protein_coding	(10/11)	c.4030-1430G>T	--	--	--	--	--	Bpur23546-RA	XP_025096033.1	E3 ubiquitin-protein ligase RNF216-like isoform X6 [Pomacea canaliculata]	sp|Q9NWF9|RN216_HUMAN	E3 ubiquitin-protein ligase RNF216 OS=Homo sapiens OX=9606 GN=RNF216 PE=1 SV=3	--	--	GO:0016740,GO:0008270	transferase activity:zinc ion binding	S:Function unknown	ENOG410XS1H(RING finger) protein)	--	--
chr5-48422423	5	48422423	G/A	0	0.36	4.21e-11	intron_variant	MODIFIER	EXON_chr5_48420400_48420499	Bpur23546-RA	transcript	Bpur23546-RA	protein_coding	(10/11)	c.4030-1448C>T	--	--	--	--	--	Bpur23546-RA	XP_025096033.1	E3 ubiquitin-protein ligase RNF216-like isoform X6 [Pomacea canaliculata]	sp|Q9NWF9|RN216_HUMAN	E3 ubiquitin-protein ligase RNF216 OS=Homo sapiens OX=9606 GN=RNF216 PE=1 SV=3	--	--	GO:0016740,GO:0008270	transferase activity:zinc ion binding	S:Function unknown	ENOG410XS1H(RING finger) protein)	--	--
chr5-48422614	5	48422614	C/A	0	0.36	3.42e-11	intron_variant	MODIFIER	EXON_chr5_48420400_48420499	Bpur23546-RA	transcript	Bpur23546-RA	protein_coding	(10/11)	c.4029+1302G>T	--	--	--	--	--	Bpur23546-RA	XP_025096033.1	E3 ubiquitin-protein ligase RNF216-like isoform X6 [Pomacea canaliculata]	sp|Q9NWF9|RN216_HUMAN	E3 ubiquitin-protein ligase RNF216 OS=Homo sapiens OX=9606 GN=RNF216 PE=1 SV=3	--	--	GO:0016740,GO:0008270	transferase activity:zinc ion binding	S:Function unknown	ENOG410XS1H(RING finger) protein)	--	--
chr5-48422701	5	48422701	G/C	0.01	0.43	1.49e-15	intron_variant	MODIFIER	EXON_chr5_48420400_48420499	Bpur23546-RA	transcript	Bpur23546-RA	protein_coding	(10/11)	c.4029+1215C>G	--	--	--	--	--	Bpur23546-RA	XP_025096033.1	E3 ubiquitin-protein ligase RNF216-like isoform X6 [Pomacea canaliculata]	sp|Q9NWF9|RN216_HUMAN	E3 ubiquitin-protein ligase RNF216 OS=Homo sapiens OX=9606 GN=RNF216 PE=1 SV=3	--	--	GO:0016740,GO:0008270	transferase activity:zinc ion binding	S:Function unknown	ENOG410XS1H(RING finger) protein)	--	--
chr5-48422748	5	48422748	G/A	0.01	0.42	4.61e-15	intron_variant	MODIFIER	EXON_chr5_48420400_48420499	Bpur23546-RA	transcript	Bpur23546-RA	protein_coding	(10/11)	c.4029+1168C>T	--	--	--	--	--	Bpur23546-RA	XP_025096033.1	E3 ubiquitin-protein ligase RNF216-like isoform X6 [Pomacea canaliculata]	sp|Q9NWF9|RN216_HUMAN	E3 ubiquitin-protein ligase RNF216 OS=Homo sapiens OX=9606 GN=RNF216 PE=1 SV=3	--	--	GO:0016740,GO:0008270	transferase activity:zinc ion binding	S:Function unknown	ENOG410XS1H(RING finger) protein)	--	--
chr5-48422753	5	48422753	G/A	0.01	0.35	1e-11	intron_variant	MODIFIER	EXON_chr5_48420400_48420499	Bpur23546-RA	transcript	Bpur23546-RA	protein_coding	(10/11)	c.4029+1163C>T	--	--	--	--	--	Bpur23546-RA	XP_025096033.1	E3 ubiquitin-protein ligase RNF216-like isoform X6 [Pomacea canaliculata]	sp|Q9NWF9|RN216_HUMAN	E3 ubiquitin-protein ligase RNF216 OS=Homo sapiens OX=9606 GN=RNF216 PE=1 SV=3	--	--	GO:0016740,GO:0008270	transferase activity:zinc ion binding	S:Function unknown	ENOG410XS1H(RING finger) protein)	--	--
chr5-48423016	5	48423016	A/C	0.25	0.43	8.88e-15	intron_variant	MODIFIER	EXON_chr5_48420400_48420499	Bpur23546-RA	transcript	Bpur23546-RA	protein_coding	(10/11)	c.4029+900T>G	--	--	--	--	--	Bpur23546-RA	XP_025096033.1	E3 ubiquitin-protein ligase RNF216-like isoform X6 [Pomacea canaliculata]	sp|Q9NWF9|RN216_HUMAN	E3 ubiquitin-protein ligase RNF216 OS=Homo sapiens OX=9606 GN=RNF216 PE=1 SV=3	--	--	GO:0016740,GO:0008270	transferase activity:zinc ion binding	S:Function unknown	ENOG410XS1H(RING finger) protein)	--	--
chr6-77932393	6	77932393	A/G	0.2	0.39	1.77e-10	intergenic_region	MODIFIER	EXON_chr6_77919019_77919258-EXON_chr6_77946913_77946942	Bpur02119-RA-Bpur02120-RA	intergenic_region	Bpur02119-RA-Bpur02120-RA	--	--	n.77932393A>G	--	--	--	--	--	Bpur02119-RA-Bpur02120-RA	--	--	--	--	--	--	--	--	--	--	--	--
chr7-87663250	7	87663250	A/T	0.14	0.48	7.76e-12	intergenic_region	MODIFIER	EXON_chr7_87650313_87650431-EXON_chr7_87672780_87672888	Bpur14527-RA-Bpur14528-RA	intergenic_region	Bpur14527-RA-Bpur14528-RA	--	--	n.87663250A>T	--	--	--	--	--	Bpur14527-RA-Bpur14528-RA	--	--	--	--	--	--	--	--	--	--	--	--
chr7-87663258	7	87663258	A/T	0.14	0.48	7.76e-12	intergenic_region	MODIFIER	EXON_chr7_87650313_87650431-EXON_chr7_87672780_87672888	Bpur14527-RA-Bpur14528-RA	intergenic_region	Bpur14527-RA-Bpur14528-RA	--	--	n.87663258A>T	--	--	--	--	--	Bpur14527-RA-Bpur14528-RA	--	--	--	--	--	--	--	--	--	--	--	--
chr7-108920873	7	108920873	G/A	0	0.42	1.38e-09	intergenic_region	MODIFIER	EXON_chr7_108883116_108883360-EXON_chr7_109001022_109001066	Bpur15168-RA-Bpur15169-RA	intergenic_region	Bpur15168-RA-Bpur15169-RA	--	--	n.108920873G>A	--	--	--	--	--	Bpur15168-RA-Bpur15169-RA	--	--	--	--	--	--	--	--	--	--	--	--
chr7-108920890	7	108920890	T/C	0	0.42	1.38e-09	intergenic_region	MODIFIER	EXON_chr7_108883116_108883360-EXON_chr7_109001022_109001066	Bpur15168-RA-Bpur15169-RA	intergenic_region	Bpur15168-RA-Bpur15169-RA	--	--	n.108920890T>C	--	--	--	--	--	Bpur15168-RA-Bpur15169-RA	--	--	--	--	--	--	--	--	--	--	--	--
chr7-127014971	7	127014971	C/T	0.16	0.41	3.45e-09	intergenic_region	MODIFIER	EXON_chr7_126935474_126935827-EXON_chr7_127053290_127053503	Bpur15801-RA-Bpur15802-RA	intergenic_region	Bpur15801-RA-Bpur15802-RA	--	--	n.127014971C>T	--	--	--	--	--	Bpur15801-RA-Bpur15802-RA	--	--	--	--	--	--	--	--	--	--	--	--
chr7-128728120	7	128728120	T/C	0.01	-0.31	3.04e-11	intergenic_region	MODIFIER	EXON_chr7_128714038_128714263-EXON_chr7_128730094_128730183	Bpur15846-RA-Bpur15847-RA	intergenic_region	Bpur15846-RA-Bpur15847-RA	--	--	n.128728120T>C	--	--	--	--	--	Bpur15846-RA-Bpur15847-RA	--	--	--	--	--	--	--	--	--	--	--	--
chr7-128728972	7	128728972	T/G	0.17	0.44	3.64e-12	intergenic_region	MODIFIER	EXON_chr7_128714038_128714263-EXON_chr7_128730094_128730183	Bpur15846-RA-Bpur15847-RA	intergenic_region	Bpur15846-RA-Bpur15847-RA	--	--	n.128728972T>G	--	--	--	--	--	Bpur15846-RA-Bpur15847-RA	--	--	--	--	--	--	--	--	--	--	--	--
chr7-128729132	7	128729132	T/A	0.01	-0.31	1.24e-10	intergenic_region	MODIFIER	EXON_chr7_128714038_128714263-EXON_chr7_128730094_128730183	Bpur15846-RA-Bpur15847-RA	intergenic_region	Bpur15846-RA-Bpur15847-RA	--	--	n.128729132T>A	--	--	--	--	--	Bpur15846-RA-Bpur15847-RA	--	--	--	--	--	--	--	--	--	--	--	--
chr7-128729132	7	128729132	T/A	0.01	-0.31	1.24e-10	upstream_gene_variant	MODIFIER	EXON_chr7_128730094_128730183	Bpur15847-RA	transcript	Bpur15847-RA	protein_coding	--	c.-962T>A	--	--	--	--	962	Bpur15847-RA	--	--	--	--	--	--	--	--	--	--	--	--
chr7-128729394	7	128729394	C/G	0.15	0.44	8.77e-11	intergenic_region	MODIFIER	EXON_chr7_128714038_128714263-EXON_chr7_128730094_128730183	Bpur15846-RA-Bpur15847-RA	intergenic_region	Bpur15846-RA-Bpur15847-RA	--	--	n.128729394C>G	--	--	--	--	--	Bpur15846-RA-Bpur15847-RA	--	--	--	--	--	--	--	--	--	--	--	--
chr7-128729394	7	128729394	C/G	0.15	0.44	8.77e-11	upstream_gene_variant	MODIFIER	EXON_chr7_128730094_128730183	Bpur15847-RA	transcript	Bpur15847-RA	protein_coding	--	c.-700C>G	--	--	--	--	700	Bpur15847-RA	--	--	--	--	--	--	--	--	--	--	--	--
chr7-128766008	7	128766008	A/G	0.05	-0.42	1.56e-12	intergenic_region	MODIFIER	EXON_chr7_128743724_128743805-EXON_chr7_128835817_128835892	Bpur15848-RA-Bpur15849-RA	intergenic_region	Bpur15848-RA-Bpur15849-RA	--	--	n.128766008A>G	--	--	--	--	--	Bpur15848-RA-Bpur15849-RA	--	--	--	--	--	--	--	--	--	--	--	--
chr8-88812553	8	88812553	T/C	0.21	0.35	3.05e-09	intron_variant	MODIFIER	EXON_chr9_88810289_88810340	Bpur18555-RA	transcript	Bpur18555-RA	protein_coding	(2/4)	c.234-105T>C	--	--	--	--	--	Bpur18555-RA	XP_025116053.1	uncharacterized protein LOC112577237 [Pomacea canaliculata]	--	--	--	--	GO:0006886,GO:0017119,GO:0000139	intracellular protein transport:Golgi transport complex:Golgi membrane	--	--	--	--
chr8-88812582	8	88812582	A/G	0.28	0.35	2.26e-10	intron_variant	MODIFIER	EXON_chr9_88810289_88810340	Bpur18555-RA	transcript	Bpur18555-RA	protein_coding	(2/4)	c.234-76A>G	--	--	--	--	--	Bpur18555-RA	XP_025116053.1	uncharacterized protein LOC112577237 [Pomacea canaliculata]	--	--	--	--	GO:0006886,GO:0017119,GO:0000139	intracellular protein transport:Golgi transport complex:Golgi membrane	--	--	--	--
chr8-88812615	8	88812615	G/A	0.25	0.42	8.5e-14	intron_variant	MODIFIER	EXON_chr9_88810289_88810340	Bpur18555-RA	transcript	Bpur18555-RA	protein_coding	(2/4)	c.234-43G>A	--	--	--	--	--	Bpur18555-RA	XP_025116053.1	uncharacterized protein LOC112577237 [Pomacea canaliculata]	--	--	--	--	GO:0006886,GO:0017119,GO:0000139	intracellular protein transport:Golgi transport complex:Golgi membrane	--	--	--	--
chr8-88812626	8	88812626	C/T	0.3	0.33	1.05e-09	intron_variant	MODIFIER	EXON_chr9_88810289_88810340	Bpur18555-RA	transcript	Bpur18555-RA	protein_coding	(2/4)	c.234-32C>T	--	--	--	--	--	Bpur18555-RA	XP_025116053.1	uncharacterized protein LOC112577237 [Pomacea canaliculata]	--	--	--	--	GO:0006886,GO:0017119,GO:0000139	intracellular protein transport:Golgi transport complex:Golgi membrane	--	--	--	--
chr8-110956874	8	110956874	A/T	0.13	0.58	1.2e-14	intergenic_region	MODIFIER	EXON_chr9_110926502_110926945-EXON_chr9_110971579_110971753	Bpur19122-RA-Bpur19123-RA	intergenic_region	Bpur19122-RA-Bpur19123-RA	--	--	n.110956874A>T	--	--	--	--	--	Bpur19122-RA-Bpur19123-RA	--	--	--	--	--	--	--	--	--	--	--	--
chr8-110956936	8	110956936	C/T	0.14	0.57	5.81e-16	intergenic_region	MODIFIER	EXON_chr9_110926502_110926945-EXON_chr9_110971579_110971753	Bpur19122-RA-Bpur19123-RA	intergenic_region	Bpur19122-RA-Bpur19123-RA	--	--	n.110956936C>T	--	--	--	--	--	Bpur19122-RA-Bpur19123-RA	--	--	--	--	--	--	--	--	--	--	--	--
chr8-110956991	8	110956991	G/A	0.15	0.5	9.06e-13	intergenic_region	MODIFIER	EXON_chr9_110926502_110926945-EXON_chr9_110971579_110971753	Bpur19122-RA-Bpur19123-RA	intergenic_region	Bpur19122-RA-Bpur19123-RA	--	--	n.110956991G>A	--	--	--	--	--	Bpur19122-RA-Bpur19123-RA	--	--	--	--	--	--	--	--	--	--	--	--
chr8-110957020	8	110957020	G/T	0.02	0.28	2.44e-09	intergenic_region	MODIFIER	EXON_chr9_110926502_110926945-EXON_chr9_110971579_110971753	Bpur19122-RA-Bpur19123-RA	intergenic_region	Bpur19122-RA-Bpur19123-RA	--	--	n.110957020G>T	--	--	--	--	--	Bpur19122-RA-Bpur19123-RA	--	--	--	--	--	--	--	--	--	--	--	--
chr8-110995032	8	110995032	T/G	0.17	0.42	1.3e-10	intergenic_region	MODIFIER	EXON_chr9_110980460_110980642-EXON_chr9_110997363_110997530	Bpur19124-RA-Bpur19125-RA	intergenic_region	Bpur19124-RA-Bpur19125-RA	--	--	n.110995032T>G	--	--	--	--	--	Bpur19124-RA-Bpur19125-RA	--	--	--	--	--	--	--	--	--	--	--	--
