# Supplementary material for: Elucidation of the XX/XY Sex Determination System and Development of a Sex-Linked Molecular Marker in the Freshwater Snail Bellamya purificata
Source: Animals (Basel). 2026 Mar 14;16(6):916. doi: 10.3390/ani16060916 (PMC13023353; doi:10.3390/ani16060916)
Supplement: Supplementary file 1 [file animals-16-00916-s001.zip › Table S4. Sex-specific InDels identified by GWAS.xlsx]

## Sheet: Sheet2
CHROM	POS	REF	ALT	TYPE	functional_region	Putative_impact	gene_name	gene_id	Feature_type	Feature_id	Transcript_biotype	Exon_rank	HGVS_c	HGVS_p	cDNA_position	CDS_position	Protein_position	Distance_to_feature	Transcript_id	NRID	NRANNO	UniID	UniANNO	KoID	Koanno	GOTERM	GOANNO	EGGNOG	EGGNOG_ANNO	PfamID	PfamAnno
chr1	18727141	TCAC	T	INDEL	disruptive_inframe_deletion	MODERATE	EXON_chr1_18723198_18723291	Bpur08754-RA	transcript	Bpur08754-RA	protein_coding	(2/7)	c.186_188delCAC	p.Thr63del	(186/999)	(186/999)	(62/332)	--	Bpur08754-RA	XP_025112297.1	uncharacterized protein LOC112575023 isoform X4 [Pomacea canaliculata]	--	--	--	--	GO:0005737,GO:0016020,GO:0008270,GO:0016887	cytoplasm:membrane:zinc ion binding:ATPase activity	--	--	PF07686.21,PF13927.10,PF07679.20	Immunoglobulin V-set domain:Immunoglobulin domain:Immunoglobulin I-set domain
chr1	18732880	CAT	C	INDEL	intron_variant	MODIFIER	EXON_chr1_18723198_18723291	Bpur08754-RA	transcript	Bpur08754-RA	protein_coding	(2/6)	c.292+5633_292+5634delAT	--	--	--	--	--	Bpur08754-RA	XP_025112297.1	uncharacterized protein LOC112575023 isoform X4 [Pomacea canaliculata]	--	--	--	--	GO:0005737,GO:0016020,GO:0008270,GO:0016887	cytoplasm:membrane:zinc ion binding:ATPase activity	--	--	PF07686.21,PF13927.10,PF07679.20	Immunoglobulin V-set domain:Immunoglobulin domain:Immunoglobulin I-set domain
chr1	56502106	TG	T	INDEL	intergenic_region	MODIFIER	EXON_chr1_56462162_56462416-EXON_chr1_56542686_56542817	Bpur00001-RBNN-Bpur09945-RA	intergenic_region	Bpur00001-RBNN-Bpur09945-RA	--	--	n.56502107delG	--	--	--	--	--	Bpur00001-RBNN-Bpur09945-RA	--	--	--	--	--	--	--	--	--	--	--	--
chr1	56503284	G	GA	INDEL	intergenic_region	MODIFIER	EXON_chr1_56462162_56462416-EXON_chr1_56542686_56542817	Bpur00001-RBNN-Bpur09945-RA	intergenic_region	Bpur00001-RBNN-Bpur09945-RA	--	--	n.56503284_56503285insA	--	--	--	--	--	Bpur00001-RBNN-Bpur09945-RA	--	--	--	--	--	--	--	--	--	--	--	--
chr1	56503287	T	TAA	INDEL	intergenic_region	MODIFIER	EXON_chr1_56462162_56462416-EXON_chr1_56542686_56542817	Bpur00001-RBNN-Bpur09945-RA	intergenic_region	Bpur00001-RBNN-Bpur09945-RA	--	--	n.56503287_56503288insAA	--	--	--	--	--	Bpur00001-RBNN-Bpur09945-RA	--	--	--	--	--	--	--	--	--	--	--	--
chr1	56503295	T	TA	INDEL	intergenic_region	MODIFIER	EXON_chr1_56462162_56462416-EXON_chr1_56542686_56542817	Bpur00001-RBNN-Bpur09945-RA	intergenic_region	Bpur00001-RBNN-Bpur09945-RA	--	--	n.56503295_56503296insA	--	--	--	--	--	Bpur00001-RBNN-Bpur09945-RA	--	--	--	--	--	--	--	--	--	--	--	--
chr1	56503324	TTTTTATG	T	INDEL	intergenic_region	MODIFIER	EXON_chr1_56462162_56462416-EXON_chr1_56542686_56542817	Bpur00001-RBNN-Bpur09945-RA	intergenic_region	Bpur00001-RBNN-Bpur09945-RA	--	--	n.56503325_56503331delTTTTATG	--	--	--	--	--	Bpur00001-RBNN-Bpur09945-RA	--	--	--	--	--	--	--	--	--	--	--	--
chr1	56503393	AGAGT	A	INDEL	intergenic_region	MODIFIER	EXON_chr1_56462162_56462416-EXON_chr1_56542686_56542817	Bpur00001-RBNN-Bpur09945-RA	intergenic_region	Bpur00001-RBNN-Bpur09945-RA	--	--	n.56503394_56503397delGAGT	--	--	--	--	--	Bpur00001-RBNN-Bpur09945-RA	--	--	--	--	--	--	--	--	--	--	--	--
chr1	56503658	TG	T	INDEL	intergenic_region	MODIFIER	EXON_chr1_56462162_56462416-EXON_chr1_56542686_56542817	Bpur00001-RBNN-Bpur09945-RA	intergenic_region	Bpur00001-RBNN-Bpur09945-RA	--	--	n.56503659delG	--	--	--	--	--	Bpur00001-RBNN-Bpur09945-RA	--	--	--	--	--	--	--	--	--	--	--	--
chr1	56503970	TTGTAA	T	INDEL	intergenic_region	MODIFIER	EXON_chr1_56462162_56462416-EXON_chr1_56542686_56542817	Bpur00001-RBNN-Bpur09945-RA	intergenic_region	Bpur00001-RBNN-Bpur09945-RA	--	--	n.56503971_56503975delTGTAA	--	--	--	--	--	Bpur00001-RBNN-Bpur09945-RA	--	--	--	--	--	--	--	--	--	--	--	--
chr1	56504251	C	CAA	INDEL	intergenic_region	MODIFIER	EXON_chr1_56462162_56462416-EXON_chr1_56542686_56542817	Bpur00001-RBNN-Bpur09945-RA	intergenic_region	Bpur00001-RBNN-Bpur09945-RA	--	--	n.56504251_56504252insAA	--	--	--	--	--	Bpur00001-RBNN-Bpur09945-RA	--	--	--	--	--	--	--	--	--	--	--	--
chr1	56504271	GT	G	INDEL	intergenic_region	MODIFIER	EXON_chr1_56462162_56462416-EXON_chr1_56542686_56542817	Bpur00001-RBNN-Bpur09945-RA	intergenic_region	Bpur00001-RBNN-Bpur09945-RA	--	--	n.56504272delT	--	--	--	--	--	Bpur00001-RBNN-Bpur09945-RA	--	--	--	--	--	--	--	--	--	--	--	--
chr1	56504274	TA	T	INDEL	intergenic_region	MODIFIER	EXON_chr1_56462162_56462416-EXON_chr1_56542686_56542817	Bpur00001-RBNN-Bpur09945-RA	intergenic_region	Bpur00001-RBNN-Bpur09945-RA	--	--	n.56504275delA	--	--	--	--	--	Bpur00001-RBNN-Bpur09945-RA	--	--	--	--	--	--	--	--	--	--	--	--
chr1	56506114	A	AG	INDEL	intergenic_region	MODIFIER	EXON_chr1_56462162_56462416-EXON_chr1_56542686_56542817	Bpur00001-RBNN-Bpur09945-RA	intergenic_region	Bpur00001-RBNN-Bpur09945-RA	--	--	n.56506114_56506115insG	--	--	--	--	--	Bpur00001-RBNN-Bpur09945-RA	--	--	--	--	--	--	--	--	--	--	--	--
chr1	56506684	CATCTTTACAATTAGTAATTAAGAGCACTGTTTGTCCT	C	INDEL	intergenic_region	MODIFIER	EXON_chr1_56462162_56462416-EXON_chr1_56542686_56542817	Bpur00001-RBNN-Bpur09945-RA	intergenic_region	Bpur00001-RBNN-Bpur09945-RA	--	--	n.56506685_56506721delATCTTTACAATTAGTAATTAAGAGCACTGTTTGTCCT	--	--	--	--	--	Bpur00001-RBNN-Bpur09945-RA	--	--	--	--	--	--	--	--	--	--	--	--
chr1	56507195	AGCAGTGATTTATTCATTCTAATAACATATATATTGTAATATATAGGACTTGGG	A	INDEL	intergenic_region	MODIFIER	EXON_chr1_56462162_56462416-EXON_chr1_56542686_56542817	Bpur00001-RBNN-Bpur09945-RA	intergenic_region	Bpur00001-RBNN-Bpur09945-RA	--	--	n.56507196_56507248delGCAGTGATTTATTCATTCTAATAACATATATATTGTAATATATAGGACTTGGG	--	--	--	--	--	Bpur00001-RBNN-Bpur09945-RA	--	--	--	--	--	--	--	--	--	--	--	--
chr1	56507776	G	GAGT	INDEL	intergenic_region	MODIFIER	EXON_chr1_56462162_56462416-EXON_chr1_56542686_56542817	Bpur00001-RBNN-Bpur09945-RA	intergenic_region	Bpur00001-RBNN-Bpur09945-RA	--	--	n.56507776_56507777insAGT	--	--	--	--	--	Bpur00001-RBNN-Bpur09945-RA	--	--	--	--	--	--	--	--	--	--	--	--
chr1	56507873	CAT	C	INDEL	intergenic_region	MODIFIER	EXON_chr1_56462162_56462416-EXON_chr1_56542686_56542817	Bpur00001-RBNN-Bpur09945-RA	intergenic_region	Bpur00001-RBNN-Bpur09945-RA	--	--	n.56507874_56507875delAT	--	--	--	--	--	Bpur00001-RBNN-Bpur09945-RA	--	--	--	--	--	--	--	--	--	--	--	--
chr1	56510283	TTGAA	T	INDEL	intergenic_region	MODIFIER	EXON_chr1_56462162_56462416-EXON_chr1_56542686_56542817	Bpur00001-RBNN-Bpur09945-RA	intergenic_region	Bpur00001-RBNN-Bpur09945-RA	--	--	n.56510284_56510287delTGAA	--	--	--	--	--	Bpur00001-RBNN-Bpur09945-RA	--	--	--	--	--	--	--	--	--	--	--	--
chr1	56510380	ACTC	A	INDEL	intergenic_region	MODIFIER	EXON_chr1_56462162_56462416-EXON_chr1_56542686_56542817	Bpur00001-RBNN-Bpur09945-RA	intergenic_region	Bpur00001-RBNN-Bpur09945-RA	--	--	n.56510381_56510383delCTC	--	--	--	--	--	Bpur00001-RBNN-Bpur09945-RA	--	--	--	--	--	--	--	--	--	--	--	--
chr1	56510397	GT	G	INDEL	intergenic_region	MODIFIER	EXON_chr1_56462162_56462416-EXON_chr1_56542686_56542817	Bpur00001-RBNN-Bpur09945-RA	intergenic_region	Bpur00001-RBNN-Bpur09945-RA	--	--	n.56510398delT	--	--	--	--	--	Bpur00001-RBNN-Bpur09945-RA	--	--	--	--	--	--	--	--	--	--	--	--
chr1	56510477	G	GT	INDEL	intergenic_region	MODIFIER	EXON_chr1_56462162_56462416-EXON_chr1_56542686_56542817	Bpur00001-RBNN-Bpur09945-RA	intergenic_region	Bpur00001-RBNN-Bpur09945-RA	--	--	n.56510477_56510478insT	--	--	--	--	--	Bpur00001-RBNN-Bpur09945-RA	--	--	--	--	--	--	--	--	--	--	--	--
chr1	56511617	C	CA	INDEL	intergenic_region	MODIFIER	EXON_chr1_56462162_56462416-EXON_chr1_56542686_56542817	Bpur00001-RBNN-Bpur09945-RA	intergenic_region	Bpur00001-RBNN-Bpur09945-RA	--	--	n.56511617_56511618insA	--	--	--	--	--	Bpur00001-RBNN-Bpur09945-RA	--	--	--	--	--	--	--	--	--	--	--	--
chr1	56511624	AAAC	A	INDEL	intergenic_region	MODIFIER	EXON_chr1_56462162_56462416-EXON_chr1_56542686_56542817	Bpur00001-RBNN-Bpur09945-RA	intergenic_region	Bpur00001-RBNN-Bpur09945-RA	--	--	n.56511625_56511627delAAC	--	--	--	--	--	Bpur00001-RBNN-Bpur09945-RA	--	--	--	--	--	--	--	--	--	--	--	--
chr1	56511634	GTTTA	G	INDEL	intergenic_region	MODIFIER	EXON_chr1_56462162_56462416-EXON_chr1_56542686_56542817	Bpur00001-RBNN-Bpur09945-RA	intergenic_region	Bpur00001-RBNN-Bpur09945-RA	--	--	n.56511635_56511638delTTTA	--	--	--	--	--	Bpur00001-RBNN-Bpur09945-RA	--	--	--	--	--	--	--	--	--	--	--	--
chr1	56511737	A	ACC	INDEL	intergenic_region	MODIFIER	EXON_chr1_56462162_56462416-EXON_chr1_56542686_56542817	Bpur00001-RBNN-Bpur09945-RA	intergenic_region	Bpur00001-RBNN-Bpur09945-RA	--	--	n.56511737_56511738insCC	--	--	--	--	--	Bpur00001-RBNN-Bpur09945-RA	--	--	--	--	--	--	--	--	--	--	--	--
chr1	56513163	T	TA	INDEL	intergenic_region	MODIFIER	EXON_chr1_56462162_56462416-EXON_chr1_56542686_56542817	Bpur00001-RBNN-Bpur09945-RA	intergenic_region	Bpur00001-RBNN-Bpur09945-RA	--	--	n.56513163_56513164insA	--	--	--	--	--	Bpur00001-RBNN-Bpur09945-RA	--	--	--	--	--	--	--	--	--	--	--	--
chr1	56513518	A	AC	INDEL	intergenic_region	MODIFIER	EXON_chr1_56462162_56462416-EXON_chr1_56542686_56542817	Bpur00001-RBNN-Bpur09945-RA	intergenic_region	Bpur00001-RBNN-Bpur09945-RA	--	--	n.56513518_56513519insC	--	--	--	--	--	Bpur00001-RBNN-Bpur09945-RA	--	--	--	--	--	--	--	--	--	--	--	--
chr1	56513584	GAAAAC	G	INDEL	intergenic_region	MODIFIER	EXON_chr1_56462162_56462416-EXON_chr1_56542686_56542817	Bpur00001-RBNN-Bpur09945-RA	intergenic_region	Bpur00001-RBNN-Bpur09945-RA	--	--	n.56513585_56513589delAAAAC	--	--	--	--	--	Bpur00001-RBNN-Bpur09945-RA	--	--	--	--	--	--	--	--	--	--	--	--
chr1	56513589	C	CGTG	INDEL	intergenic_region	MODIFIER	EXON_chr1_56462162_56462416-EXON_chr1_56542686_56542817	Bpur00001-RBNN-Bpur09945-RA	intergenic_region	Bpur00001-RBNN-Bpur09945-RA	--	--	n.56513589_56513590insGTG	--	--	--	--	--	Bpur00001-RBNN-Bpur09945-RA	--	--	--	--	--	--	--	--	--	--	--	--
chr1	56513715	GT	G	INDEL	intergenic_region	MODIFIER	EXON_chr1_56462162_56462416-EXON_chr1_56542686_56542817	Bpur00001-RBNN-Bpur09945-RA	intergenic_region	Bpur00001-RBNN-Bpur09945-RA	--	--	n.56513716delT	--	--	--	--	--	Bpur00001-RBNN-Bpur09945-RA	--	--	--	--	--	--	--	--	--	--	--	--
chr1	56514138	T	TA	INDEL	intergenic_region	MODIFIER	EXON_chr1_56462162_56462416-EXON_chr1_56542686_56542817	Bpur00001-RBNN-Bpur09945-RA	intergenic_region	Bpur00001-RBNN-Bpur09945-RA	--	--	n.56514138_56514139insA	--	--	--	--	--	Bpur00001-RBNN-Bpur09945-RA	--	--	--	--	--	--	--	--	--	--	--	--
chr1	56514199	AC	A	INDEL	intergenic_region	MODIFIER	EXON_chr1_56462162_56462416-EXON_chr1_56542686_56542817	Bpur00001-RBNN-Bpur09945-RA	intergenic_region	Bpur00001-RBNN-Bpur09945-RA	--	--	n.56514200delC	--	--	--	--	--	Bpur00001-RBNN-Bpur09945-RA	--	--	--	--	--	--	--	--	--	--	--	--
chr1	56514520	AGATATC	A	INDEL	intergenic_region	MODIFIER	EXON_chr1_56462162_56462416-EXON_chr1_56542686_56542817	Bpur00001-RBNN-Bpur09945-RA	intergenic_region	Bpur00001-RBNN-Bpur09945-RA	--	--	n.56514521_56514526delGATATC	--	--	--	--	--	Bpur00001-RBNN-Bpur09945-RA	--	--	--	--	--	--	--	--	--	--	--	--
chr1	56514634	CATAAATAATG	C	INDEL	intergenic_region	MODIFIER	EXON_chr1_56462162_56462416-EXON_chr1_56542686_56542817	Bpur00001-RBNN-Bpur09945-RA	intergenic_region	Bpur00001-RBNN-Bpur09945-RA	--	--	n.56514635_56514644delATAAATAATG	--	--	--	--	--	Bpur00001-RBNN-Bpur09945-RA	--	--	--	--	--	--	--	--	--	--	--	--
chr1	56515004	CAAATACAATTGTGTGA	C	INDEL	intergenic_region	MODIFIER	EXON_chr1_56462162_56462416-EXON_chr1_56542686_56542817	Bpur00001-RBNN-Bpur09945-RA	intergenic_region	Bpur00001-RBNN-Bpur09945-RA	--	--	n.56515005_56515020delAAATACAATTGTGTGA	--	--	--	--	--	Bpur00001-RBNN-Bpur09945-RA	--	--	--	--	--	--	--	--	--	--	--	--
chr1	56515191	C	CTGTAGTATGATG	INDEL	intergenic_region	MODIFIER	EXON_chr1_56462162_56462416-EXON_chr1_56542686_56542817	Bpur00001-RBNN-Bpur09945-RA	intergenic_region	Bpur00001-RBNN-Bpur09945-RA	--	--	n.56515191_56515192insTGTAGTATGATG	--	--	--	--	--	Bpur00001-RBNN-Bpur09945-RA	--	--	--	--	--	--	--	--	--	--	--	--
chr1	56517280	GT	G	INDEL	intergenic_region	MODIFIER	EXON_chr1_56462162_56462416-EXON_chr1_56542686_56542817	Bpur00001-RBNN-Bpur09945-RA	intergenic_region	Bpur00001-RBNN-Bpur09945-RA	--	--	n.56517281delT	--	--	--	--	--	Bpur00001-RBNN-Bpur09945-RA	--	--	--	--	--	--	--	--	--	--	--	--
chr1	56517374	AGTT	A	INDEL	intergenic_region	MODIFIER	EXON_chr1_56462162_56462416-EXON_chr1_56542686_56542817	Bpur00001-RBNN-Bpur09945-RA	intergenic_region	Bpur00001-RBNN-Bpur09945-RA	--	--	n.56517375_56517377delGTT	--	--	--	--	--	Bpur00001-RBNN-Bpur09945-RA	--	--	--	--	--	--	--	--	--	--	--	--
chr1	56518116	G	GA	INDEL	intergenic_region	MODIFIER	EXON_chr1_56462162_56462416-EXON_chr1_56542686_56542817	Bpur00001-RBNN-Bpur09945-RA	intergenic_region	Bpur00001-RBNN-Bpur09945-RA	--	--	n.56518116_56518117insA	--	--	--	--	--	Bpur00001-RBNN-Bpur09945-RA	--	--	--	--	--	--	--	--	--	--	--	--
chr1	56518672	CACACTATTTGCAATTCGTTTGTTTCTCGAATTGTTAACTGT	C	INDEL	intergenic_region	MODIFIER	EXON_chr1_56462162_56462416-EXON_chr1_56542686_56542817	Bpur00001-RBNN-Bpur09945-RA	intergenic_region	Bpur00001-RBNN-Bpur09945-RA	--	--	n.56518673_56518713delACACTATTTGCAATTCGTTTGTTTCTCGAATTGTTAACTGT	--	--	--	--	--	Bpur00001-RBNN-Bpur09945-RA	--	--	--	--	--	--	--	--	--	--	--	--
chr1	56518758	TA	T	INDEL	intergenic_region	MODIFIER	EXON_chr1_56462162_56462416-EXON_chr1_56542686_56542817	Bpur00001-RBNN-Bpur09945-RA	intergenic_region	Bpur00001-RBNN-Bpur09945-RA	--	--	n.56518759delA	--	--	--	--	--	Bpur00001-RBNN-Bpur09945-RA	--	--	--	--	--	--	--	--	--	--	--	--
chr1	56519448	AGT	A	INDEL	intergenic_region	MODIFIER	EXON_chr1_56462162_56462416-EXON_chr1_56542686_56542817	Bpur00001-RBNN-Bpur09945-RA	intergenic_region	Bpur00001-RBNN-Bpur09945-RA	--	--	n.56519449_56519450delGT	--	--	--	--	--	Bpur00001-RBNN-Bpur09945-RA	--	--	--	--	--	--	--	--	--	--	--	--
chr1	56519858	TGCATAC	T	INDEL	intergenic_region	MODIFIER	EXON_chr1_56462162_56462416-EXON_chr1_56542686_56542817	Bpur00001-RBNN-Bpur09945-RA	intergenic_region	Bpur00001-RBNN-Bpur09945-RA	--	--	n.56519859_56519864delGCATAC	--	--	--	--	--	Bpur00001-RBNN-Bpur09945-RA	--	--	--	--	--	--	--	--	--	--	--	--
chr1	56534306	AT	A	INDEL	intergenic_region	MODIFIER	EXON_chr1_56462162_56462416-EXON_chr1_56542686_56542817	Bpur00001-RBNN-Bpur09945-RA	intergenic_region	Bpur00001-RBNN-Bpur09945-RA	--	--	n.56534307delT	--	--	--	--	--	Bpur00001-RBNN-Bpur09945-RA	--	--	--	--	--	--	--	--	--	--	--	--
chr1	56534452	CT	C	INDEL	intergenic_region	MODIFIER	EXON_chr1_56462162_56462416-EXON_chr1_56542686_56542817	Bpur00001-RBNN-Bpur09945-RA	intergenic_region	Bpur00001-RBNN-Bpur09945-RA	--	--	n.56534453delT	--	--	--	--	--	Bpur00001-RBNN-Bpur09945-RA	--	--	--	--	--	--	--	--	--	--	--	--
chr1	56534527	G	GTCTACAC	INDEL	intergenic_region	MODIFIER	EXON_chr1_56462162_56462416-EXON_chr1_56542686_56542817	Bpur00001-RBNN-Bpur09945-RA	intergenic_region	Bpur00001-RBNN-Bpur09945-RA	--	--	n.56534527_56534528insTCTACAC	--	--	--	--	--	Bpur00001-RBNN-Bpur09945-RA	--	--	--	--	--	--	--	--	--	--	--	--
chr1	56535026	GA	G	INDEL	intergenic_region	MODIFIER	EXON_chr1_56462162_56462416-EXON_chr1_56542686_56542817	Bpur00001-RBNN-Bpur09945-RA	intergenic_region	Bpur00001-RBNN-Bpur09945-RA	--	--	n.56535027delA	--	--	--	--	--	Bpur00001-RBNN-Bpur09945-RA	--	--	--	--	--	--	--	--	--	--	--	--
chr1	56535033	AT	A	INDEL	intergenic_region	MODIFIER	EXON_chr1_56462162_56462416-EXON_chr1_56542686_56542817	Bpur00001-RBNN-Bpur09945-RA	intergenic_region	Bpur00001-RBNN-Bpur09945-RA	--	--	n.56535034delT	--	--	--	--	--	Bpur00001-RBNN-Bpur09945-RA	--	--	--	--	--	--	--	--	--	--	--	--
chr1	56535133	AATGTTGTATTTCC	A	INDEL	intergenic_region	MODIFIER	EXON_chr1_56462162_56462416-EXON_chr1_56542686_56542817	Bpur00001-RBNN-Bpur09945-RA	intergenic_region	Bpur00001-RBNN-Bpur09945-RA	--	--	n.56535134_56535146delATGTTGTATTTCC	--	--	--	--	--	Bpur00001-RBNN-Bpur09945-RA	--	--	--	--	--	--	--	--	--	--	--	--
chr1	56535749	AGT	A	INDEL	intergenic_region	MODIFIER	EXON_chr1_56462162_56462416-EXON_chr1_56542686_56542817	Bpur00001-RBNN-Bpur09945-RA	intergenic_region	Bpur00001-RBNN-Bpur09945-RA	--	--	n.56535750_56535751delGT	--	--	--	--	--	Bpur00001-RBNN-Bpur09945-RA	--	--	--	--	--	--	--	--	--	--	--	--
chr1	56536288	G	GA	INDEL	intergenic_region	MODIFIER	EXON_chr1_56462162_56462416-EXON_chr1_56542686_56542817	Bpur00001-RBNN-Bpur09945-RA	intergenic_region	Bpur00001-RBNN-Bpur09945-RA	--	--	n.56536288_56536289insA	--	--	--	--	--	Bpur00001-RBNN-Bpur09945-RA	--	--	--	--	--	--	--	--	--	--	--	--
chr1	56536614	A	AAT	INDEL	intergenic_region	MODIFIER	EXON_chr1_56462162_56462416-EXON_chr1_56542686_56542817	Bpur00001-RBNN-Bpur09945-RA	intergenic_region	Bpur00001-RBNN-Bpur09945-RA	--	--	n.56536614_56536615insAT	--	--	--	--	--	Bpur00001-RBNN-Bpur09945-RA	--	--	--	--	--	--	--	--	--	--	--	--
chr1	56536806	AG	A	INDEL	intergenic_region	MODIFIER	EXON_chr1_56462162_56462416-EXON_chr1_56542686_56542817	Bpur00001-RBNN-Bpur09945-RA	intergenic_region	Bpur00001-RBNN-Bpur09945-RA	--	--	n.56536807delG	--	--	--	--	--	Bpur00001-RBNN-Bpur09945-RA	--	--	--	--	--	--	--	--	--	--	--	--
chr1	56537227	CTTTAATAGATGTGATGGCCCACATGAACTGCACATG	C	INDEL	intergenic_region	MODIFIER	EXON_chr1_56462162_56462416-EXON_chr1_56542686_56542817	Bpur00001-RBNN-Bpur09945-RA	intergenic_region	Bpur00001-RBNN-Bpur09945-RA	--	--	n.56537228_56537263delTTTAATAGATGTGATGGCCCACATGAACTGCACATG	--	--	--	--	--	Bpur00001-RBNN-Bpur09945-RA	--	--	--	--	--	--	--	--	--	--	--	--
chr1	56537901	AGGGGTC	A	INDEL	intergenic_region	MODIFIER	EXON_chr1_56462162_56462416-EXON_chr1_56542686_56542817	Bpur00001-RBNN-Bpur09945-RA	intergenic_region	Bpur00001-RBNN-Bpur09945-RA	--	--	n.56537902_56537907delGGGGTC	--	--	--	--	--	Bpur00001-RBNN-Bpur09945-RA	--	--	--	--	--	--	--	--	--	--	--	--
chr1	56537955	TTATTTTTATAAC	T	INDEL	intergenic_region	MODIFIER	EXON_chr1_56462162_56462416-EXON_chr1_56542686_56542817	Bpur00001-RBNN-Bpur09945-RA	intergenic_region	Bpur00001-RBNN-Bpur09945-RA	--	--	n.56537956_56537967delTATTTTTATAAC	--	--	--	--	--	Bpur00001-RBNN-Bpur09945-RA	--	--	--	--	--	--	--	--	--	--	--	--
chr1	56538369	TTAA	T	INDEL	intergenic_region	MODIFIER	EXON_chr1_56462162_56462416-EXON_chr1_56542686_56542817	Bpur00001-RBNN-Bpur09945-RA	intergenic_region	Bpur00001-RBNN-Bpur09945-RA	--	--	n.56538370_56538372delTAA	--	--	--	--	--	Bpur00001-RBNN-Bpur09945-RA	--	--	--	--	--	--	--	--	--	--	--	--
chr1	56538394	A	AT	INDEL	intergenic_region	MODIFIER	EXON_chr1_56462162_56462416-EXON_chr1_56542686_56542817	Bpur00001-RBNN-Bpur09945-RA	intergenic_region	Bpur00001-RBNN-Bpur09945-RA	--	--	n.56538394_56538395insT	--	--	--	--	--	Bpur00001-RBNN-Bpur09945-RA	--	--	--	--	--	--	--	--	--	--	--	--
chr1	56539312	AGAGGC	A	INDEL	intergenic_region	MODIFIER	EXON_chr1_56462162_56462416-EXON_chr1_56542686_56542817	Bpur00001-RBNN-Bpur09945-RA	intergenic_region	Bpur00001-RBNN-Bpur09945-RA	--	--	n.56539313_56539317delGAGGC	--	--	--	--	--	Bpur00001-RBNN-Bpur09945-RA	--	--	--	--	--	--	--	--	--	--	--	--
chr1	56539318	TTGGGTAAAGAG	T	INDEL	intergenic_region	MODIFIER	EXON_chr1_56462162_56462416-EXON_chr1_56542686_56542817	Bpur00001-RBNN-Bpur09945-RA	intergenic_region	Bpur00001-RBNN-Bpur09945-RA	--	--	n.56539319_56539329delTGGGTAAAGAG	--	--	--	--	--	Bpur00001-RBNN-Bpur09945-RA	--	--	--	--	--	--	--	--	--	--	--	--
chr1	56539552	A	AATTG	INDEL	intergenic_region	MODIFIER	EXON_chr1_56462162_56462416-EXON_chr1_56542686_56542817	Bpur00001-RBNN-Bpur09945-RA	intergenic_region	Bpur00001-RBNN-Bpur09945-RA	--	--	n.56539552_56539553insATTG	--	--	--	--	--	Bpur00001-RBNN-Bpur09945-RA	--	--	--	--	--	--	--	--	--	--	--	--
chr1	56540380	ATTG	A	INDEL	intergenic_region	MODIFIER	EXON_chr1_56462162_56462416-EXON_chr1_56542686_56542817	Bpur00001-RBNN-Bpur09945-RA	intergenic_region	Bpur00001-RBNN-Bpur09945-RA	--	--	n.56540381_56540383delTTG	--	--	--	--	--	Bpur00001-RBNN-Bpur09945-RA	--	--	--	--	--	--	--	--	--	--	--	--
chr1	56540423	TGATTGATA	T	INDEL	intergenic_region	MODIFIER	EXON_chr1_56462162_56462416-EXON_chr1_56542686_56542817	Bpur00001-RBNN-Bpur09945-RA	intergenic_region	Bpur00001-RBNN-Bpur09945-RA	--	--	n.56540424_56540431delGATTGATA	--	--	--	--	--	Bpur00001-RBNN-Bpur09945-RA	--	--	--	--	--	--	--	--	--	--	--	--
chr1	56541449	CTCAGACAAACAACA	C	INDEL	intergenic_region	MODIFIER	EXON_chr1_56462162_56462416-EXON_chr1_56542686_56542817	Bpur00001-RBNN-Bpur09945-RA	intergenic_region	Bpur00001-RBNN-Bpur09945-RA	--	--	n.56541450_56541463delTCAGACAAACAACA	--	--	--	--	--	Bpur00001-RBNN-Bpur09945-RA	--	--	--	--	--	--	--	--	--	--	--	--
chr1	56541979	TAA	T	INDEL	downstream_gene_variant	MODIFIER	EXON_chr1_56542686_56542817	Bpur09945-RA	transcript	Bpur09945-RA	protein_coding	--	c.*705_*706delTT	--	--	--	--	706	Bpur09945-RA	--	--	--	--	--	--	--	--	--	--	--	--
chr1	56541979	TAA	T	INDEL	intergenic_region	MODIFIER	EXON_chr1_56462162_56462416-EXON_chr1_56542686_56542817	Bpur00001-RBNN-Bpur09945-RA	intergenic_region	Bpur00001-RBNN-Bpur09945-RA	--	--	n.56541980_56541981delAA	--	--	--	--	--	Bpur00001-RBNN-Bpur09945-RA	--	--	--	--	--	--	--	--	--	--	--	--
chr1	56541993	A	ATAT	INDEL	downstream_gene_variant	MODIFIER	EXON_chr1_56542686_56542817	Bpur09945-RA	transcript	Bpur09945-RA	protein_coding	--	c.*692_*693insATA	--	--	--	--	692	Bpur09945-RA	--	--	--	--	--	--	--	--	--	--	--	--
chr1	56541993	A	ATAT	INDEL	intergenic_region	MODIFIER	EXON_chr1_56462162_56462416-EXON_chr1_56542686_56542817	Bpur00001-RBNN-Bpur09945-RA	intergenic_region	Bpur00001-RBNN-Bpur09945-RA	--	--	n.56541993_56541994insTAT	--	--	--	--	--	Bpur00001-RBNN-Bpur09945-RA	--	--	--	--	--	--	--	--	--	--	--	--
chr1	56542232	G	GTAGGCC	INDEL	downstream_gene_variant	MODIFIER	EXON_chr1_56542686_56542817	Bpur09945-RA	transcript	Bpur09945-RA	protein_coding	--	c.*453_*454insGGCCTA	--	--	--	--	453	Bpur09945-RA	--	--	--	--	--	--	--	--	--	--	--	--
chr1	56542232	G	GTAGGCC	INDEL	intergenic_region	MODIFIER	EXON_chr1_56462162_56462416-EXON_chr1_56542686_56542817	Bpur00001-RBNN-Bpur09945-RA	intergenic_region	Bpur00001-RBNN-Bpur09945-RA	--	--	n.56542232_56542233insTAGGCC	--	--	--	--	--	Bpur00001-RBNN-Bpur09945-RA	--	--	--	--	--	--	--	--	--	--	--	--
chr1	56542608	TCAG	T	INDEL	downstream_gene_variant	MODIFIER	EXON_chr1_56542686_56542817	Bpur09945-RA	transcript	Bpur09945-RA	protein_coding	--	c.*75_*77delCTG	--	--	--	--	77	Bpur09945-RA	--	--	--	--	--	--	--	--	--	--	--	--
chr1	56542608	TCAG	T	INDEL	intergenic_region	MODIFIER	EXON_chr1_56462162_56462416-EXON_chr1_56542686_56542817	Bpur00001-RBNN-Bpur09945-RA	intergenic_region	Bpur00001-RBNN-Bpur09945-RA	--	--	n.56542609_56542611delCAG	--	--	--	--	--	Bpur00001-RBNN-Bpur09945-RA	--	--	--	--	--	--	--	--	--	--	--	--
chr1	56542617	CG	C	INDEL	downstream_gene_variant	MODIFIER	EXON_chr1_56542686_56542817	Bpur09945-RA	transcript	Bpur09945-RA	protein_coding	--	c.*68delC	--	--	--	--	68	Bpur09945-RA	--	--	--	--	--	--	--	--	--	--	--	--
chr1	56542617	CG	C	INDEL	intergenic_region	MODIFIER	EXON_chr1_56462162_56462416-EXON_chr1_56542686_56542817	Bpur00001-RBNN-Bpur09945-RA	intergenic_region	Bpur00001-RBNN-Bpur09945-RA	--	--	n.56542618delG	--	--	--	--	--	Bpur00001-RBNN-Bpur09945-RA	--	--	--	--	--	--	--	--	--	--	--	--
chr1	56542693	A	AC	INDEL	frameshift_variant	HIGH	EXON_chr1_56542686_56542817	Bpur09945-RA	transcript	Bpur09945-RA	protein_coding	(3/3)	c.460dupG	p.Val154fs	(460/468)	(460/468)	(154/155)	--	Bpur09945-RA	--	--	--	--	--	--	--	--	--	--	--	--
chr1	56542695	C	CT	INDEL	frameshift_variant	HIGH	EXON_chr1_56542686_56542817	Bpur09945-RA	transcript	Bpur09945-RA	protein_coding	(3/3)	c.458_459insA	p.Val154fs	(458/468)	(458/468)	(153/155)	--	Bpur09945-RA	--	--	--	--	--	--	--	--	--	--	--	--
chr1	56543028	TG	T	INDEL	intron_variant	MODIFIER	EXON_chr1_56542686_56542817	Bpur09945-RA	transcript	Bpur09945-RA	protein_coding	(2/2)	c.336+205delC	--	--	--	--	--	Bpur09945-RA	--	--	--	--	--	--	--	--	--	--	--	--
chr1	56543611	T	TATTGA	INDEL	intron_variant	MODIFIER	EXON_chr1_56542686_56542817	Bpur09945-RA	transcript	Bpur09945-RA	protein_coding	(1/2)	c.70-112_70-111insTCAAT	--	--	--	--	--	Bpur09945-RA	--	--	--	--	--	--	--	--	--	--	--	--
chr1	56543638	AT	A	INDEL	intron_variant	MODIFIER	EXON_chr1_56542686_56542817	Bpur09945-RA	transcript	Bpur09945-RA	protein_coding	(1/2)	c.70-139delA	--	--	--	--	--	Bpur09945-RA	--	--	--	--	--	--	--	--	--	--	--	--
chr1	56543870	TGATTTTTCC	T	INDEL	intron_variant	MODIFIER	EXON_chr1_56542686_56542817	Bpur09945-RA	transcript	Bpur09945-RA	protein_coding	(1/2)	c.70-379_70-371delGGAAAAATC	--	--	--	--	--	Bpur09945-RA	--	--	--	--	--	--	--	--	--	--	--	--
chr1	56545022	GA	G	INDEL	intron_variant	MODIFIER	EXON_chr1_56542686_56542817	Bpur09945-RA	transcript	Bpur09945-RA	protein_coding	(1/2)	c.70-1523delT	--	--	--	--	--	Bpur09945-RA	--	--	--	--	--	--	--	--	--	--	--	--
chr1	56545038	TC	T	INDEL	intron_variant	MODIFIER	EXON_chr1_56542686_56542817	Bpur09945-RA	transcript	Bpur09945-RA	protein_coding	(1/2)	c.70-1539delG	--	--	--	--	--	Bpur09945-RA	--	--	--	--	--	--	--	--	--	--	--	--
chr1	106551683	AAT	A	INDEL	intergenic_region	MODIFIER	EXON_chr1_106536594_106536666-EXON_chr1_106556367_106556520	Bpur11310-RA-Bpur00001-RBVS	intergenic_region	Bpur11310-RA-Bpur00001-RBVS	--	--	n.106551684_106551685delAT	--	--	--	--	--	Bpur11310-RA-Bpur00001-RBVS	--	--	--	--	--	--	--	--	--	--	--	--
chr1	106551760	CATCAAACATCT	C	INDEL	intergenic_region	MODIFIER	EXON_chr1_106536594_106536666-EXON_chr1_106556367_106556520	Bpur11310-RA-Bpur00001-RBVS	intergenic_region	Bpur11310-RA-Bpur00001-RBVS	--	--	n.106551761_106551771delATCAAACATCT	--	--	--	--	--	Bpur11310-RA-Bpur00001-RBVS	--	--	--	--	--	--	--	--	--	--	--	--
chr1	106551994	T	TATA	INDEL	intergenic_region	MODIFIER	EXON_chr1_106536594_106536666-EXON_chr1_106556367_106556520	Bpur11310-RA-Bpur00001-RBVS	intergenic_region	Bpur11310-RA-Bpur00001-RBVS	--	--	n.106551994_106551995insATA	--	--	--	--	--	Bpur11310-RA-Bpur00001-RBVS	--	--	--	--	--	--	--	--	--	--	--	--
chr1	106552167	TAA	T	INDEL	intergenic_region	MODIFIER	EXON_chr1_106536594_106536666-EXON_chr1_106556367_106556520	Bpur11310-RA-Bpur00001-RBVS	intergenic_region	Bpur11310-RA-Bpur00001-RBVS	--	--	n.106552168_106552169delAA	--	--	--	--	--	Bpur11310-RA-Bpur00001-RBVS	--	--	--	--	--	--	--	--	--	--	--	--
chr1	106552921	AT	A	INDEL	intergenic_region	MODIFIER	EXON_chr1_106536594_106536666-EXON_chr1_106556367_106556520	Bpur11310-RA-Bpur00001-RBVS	intergenic_region	Bpur11310-RA-Bpur00001-RBVS	--	--	n.106552922delT	--	--	--	--	--	Bpur11310-RA-Bpur00001-RBVS	--	--	--	--	--	--	--	--	--	--	--	--
chr1	106553122	TCA	T	INDEL	intergenic_region	MODIFIER	EXON_chr1_106536594_106536666-EXON_chr1_106556367_106556520	Bpur11310-RA-Bpur00001-RBVS	intergenic_region	Bpur11310-RA-Bpur00001-RBVS	--	--	n.106553123_106553124delCA	--	--	--	--	--	Bpur11310-RA-Bpur00001-RBVS	--	--	--	--	--	--	--	--	--	--	--	--
chr1	106553492	C	CAAA	INDEL	intergenic_region	MODIFIER	EXON_chr1_106536594_106536666-EXON_chr1_106556367_106556520	Bpur11310-RA-Bpur00001-RBVS	intergenic_region	Bpur11310-RA-Bpur00001-RBVS	--	--	n.106553492_106553493insAAA	--	--	--	--	--	Bpur11310-RA-Bpur00001-RBVS	--	--	--	--	--	--	--	--	--	--	--	--
chr1	106553895	T	TA	INDEL	intergenic_region	MODIFIER	EXON_chr1_106536594_106536666-EXON_chr1_106556367_106556520	Bpur11310-RA-Bpur00001-RBVS	intergenic_region	Bpur11310-RA-Bpur00001-RBVS	--	--	n.106553895_106553896insA	--	--	--	--	--	Bpur11310-RA-Bpur00001-RBVS	--	--	--	--	--	--	--	--	--	--	--	--
chr1	106555530	T	TA	INDEL	upstream_gene_variant	MODIFIER	EXON_chr1_106556367_106556520	Bpur00001-RBVS	transcript	Bpur00001-RBVS	protein_coding	--	c.-837_-836insA	--	--	--	--	836	Bpur00001-RBVS	--	--	--	--	--	--	--	--	--	--	--	--
chr1	106555530	T	TA	INDEL	intergenic_region	MODIFIER	EXON_chr1_106536594_106536666-EXON_chr1_106556367_106556520	Bpur11310-RA-Bpur00001-RBVS	intergenic_region	Bpur11310-RA-Bpur00001-RBVS	--	--	n.106555530_106555531insA	--	--	--	--	--	Bpur11310-RA-Bpur00001-RBVS	--	--	--	--	--	--	--	--	--	--	--	--
chr1	106555598	T	TA	INDEL	upstream_gene_variant	MODIFIER	EXON_chr1_106556367_106556520	Bpur00001-RBVS	transcript	Bpur00001-RBVS	protein_coding	--	c.-769_-768insA	--	--	--	--	768	Bpur00001-RBVS	--	--	--	--	--	--	--	--	--	--	--	--
chr1	106555598	T	TA	INDEL	intergenic_region	MODIFIER	EXON_chr1_106536594_106536666-EXON_chr1_106556367_106556520	Bpur11310-RA-Bpur00001-RBVS	intergenic_region	Bpur11310-RA-Bpur00001-RBVS	--	--	n.106555598_106555599insA	--	--	--	--	--	Bpur11310-RA-Bpur00001-RBVS	--	--	--	--	--	--	--	--	--	--	--	--
chr1	106555901	AT	A	INDEL	upstream_gene_variant	MODIFIER	EXON_chr1_106556367_106556520	Bpur00001-RBVS	transcript	Bpur00001-RBVS	protein_coding	--	c.-465delT	--	--	--	--	465	Bpur00001-RBVS	--	--	--	--	--	--	--	--	--	--	--	--
chr1	106555901	AT	A	INDEL	intergenic_region	MODIFIER	EXON_chr1_106536594_106536666-EXON_chr1_106556367_106556520	Bpur11310-RA-Bpur00001-RBVS	intergenic_region	Bpur11310-RA-Bpur00001-RBVS	--	--	n.106555902delT	--	--	--	--	--	Bpur11310-RA-Bpur00001-RBVS	--	--	--	--	--	--	--	--	--	--	--	--
chr1	106556418	ATATCTG	A	INDEL	disruptive_inframe_deletion	MODERATE	EXON_chr1_106556367_106556520	Bpur00001-RBVS	transcript	Bpur00001-RBVS	protein_coding	(1/2)	c.54_59delATCTGT	p.Ser19_Val20del	(54/261)	(54/261)	(18/86)	--	Bpur00001-RBVS	--	--	--	--	--	--	--	--	--	--	--	--
chr1	106556588	TTTTACA	T	INDEL	intron_variant	MODIFIER	EXON_chr1_106556367_106556520	Bpur00001-RBVS	transcript	Bpur00001-RBVS	protein_coding	(1/1)	c.154+69_154+74delTTTACA	--	--	--	--	--	Bpur00001-RBVS	--	--	--	--	--	--	--	--	--	--	--	--
chr1	106557366	T	TA	INDEL	intron_variant	MODIFIER	EXON_chr1_106556367_106556520	Bpur00001-RBVS	transcript	Bpur00001-RBVS	protein_coding	(1/1)	c.154+846_154+847insA	--	--	--	--	--	Bpur00001-RBVS	--	--	--	--	--	--	--	--	--	--	--	--
chr1	106557467	T	TA	INDEL	intron_variant	MODIFIER	EXON_chr1_106556367_106556520	Bpur00001-RBVS	transcript	Bpur00001-RBVS	protein_coding	(1/1)	c.154+947_154+948insA	--	--	--	--	--	Bpur00001-RBVS	--	--	--	--	--	--	--	--	--	--	--	--
chr1	106557501	G	GT	INDEL	intron_variant	MODIFIER	EXON_chr1_106556367_106556520	Bpur00001-RBVS	transcript	Bpur00001-RBVS	protein_coding	(1/1)	c.154+981_154+982insT	--	--	--	--	--	Bpur00001-RBVS	--	--	--	--	--	--	--	--	--	--	--	--
chr1	106557606	A	ATATTATAT	INDEL	intron_variant	MODIFIER	EXON_chr1_106556367_106556520	Bpur00001-RBVS	transcript	Bpur00001-RBVS	protein_coding	(1/1)	c.154+1086_154+1087insTATTATAT	--	--	--	--	--	Bpur00001-RBVS	--	--	--	--	--	--	--	--	--	--	--	--
chr1	106557785	A	AATTTACTAATAATT	INDEL	intron_variant	MODIFIER	EXON_chr1_106556367_106556520	Bpur00001-RBVS	transcript	Bpur00001-RBVS	protein_coding	(1/1)	c.154+1265_154+1266insATTTACTAATAATT	--	--	--	--	--	Bpur00001-RBVS	--	--	--	--	--	--	--	--	--	--	--	--
chr1	106557873	CATTT	C	INDEL	intron_variant	MODIFIER	EXON_chr1_106556367_106556520	Bpur00001-RBVS	transcript	Bpur00001-RBVS	protein_coding	(1/1)	c.154+1354_154+1357delATTT	--	--	--	--	--	Bpur00001-RBVS	--	--	--	--	--	--	--	--	--	--	--	--
chr1	106557956	GA	G	INDEL	intron_variant	MODIFIER	EXON_chr1_106556367_106556520	Bpur00001-RBVS	transcript	Bpur00001-RBVS	protein_coding	(1/1)	c.154+1437delA	--	--	--	--	--	Bpur00001-RBVS	--	--	--	--	--	--	--	--	--	--	--	--
chr1	106558102	AT	A	INDEL	intron_variant	MODIFIER	EXON_chr1_106556367_106556520	Bpur00001-RBVS	transcript	Bpur00001-RBVS	protein_coding	(1/1)	c.154+1583delT	--	--	--	--	--	Bpur00001-RBVS	--	--	--	--	--	--	--	--	--	--	--	--
chr1	106558109	CACTGG	C	INDEL	intron_variant	MODIFIER	EXON_chr1_106556367_106556520	Bpur00001-RBVS	transcript	Bpur00001-RBVS	protein_coding	(1/1)	c.154+1590_154+1594delACTGG	--	--	--	--	--	Bpur00001-RBVS	--	--	--	--	--	--	--	--	--	--	--	--
chr1	106558180	ATT	A	INDEL	intron_variant	MODIFIER	EXON_chr1_106556367_106556520	Bpur00001-RBVS	transcript	Bpur00001-RBVS	protein_coding	(1/1)	c.154+1661_154+1662delTT	--	--	--	--	--	Bpur00001-RBVS	--	--	--	--	--	--	--	--	--	--	--	--
chr1	106558220	ATT	A	INDEL	intron_variant	MODIFIER	EXON_chr1_106556367_106556520	Bpur00001-RBVS	transcript	Bpur00001-RBVS	protein_coding	(1/1)	c.154+1701_154+1702delTT	--	--	--	--	--	Bpur00001-RBVS	--	--	--	--	--	--	--	--	--	--	--	--
chr1	106558507	GT	G	INDEL	intron_variant	MODIFIER	EXON_chr1_106556367_106556520	Bpur00001-RBVS	transcript	Bpur00001-RBVS	protein_coding	(1/1)	c.154+1988delT	--	--	--	--	--	Bpur00001-RBVS	--	--	--	--	--	--	--	--	--	--	--	--
chr1	106558585	GT	G	INDEL	intron_variant	MODIFIER	EXON_chr1_106556367_106556520	Bpur00001-RBVS	transcript	Bpur00001-RBVS	protein_coding	(1/1)	c.154+2066delT	--	--	--	--	--	Bpur00001-RBVS	--	--	--	--	--	--	--	--	--	--	--	--
chr1	106558724	AG	A	INDEL	intron_variant	MODIFIER	EXON_chr1_106556367_106556520	Bpur00001-RBVS	transcript	Bpur00001-RBVS	protein_coding	(1/1)	c.154+2205delG	--	--	--	--	--	Bpur00001-RBVS	--	--	--	--	--	--	--	--	--	--	--	--
chr1	106558819	T	TAAAAA	INDEL	intron_variant	MODIFIER	EXON_chr1_106556367_106556520	Bpur00001-RBVS	transcript	Bpur00001-RBVS	protein_coding	(1/1)	c.154+2299_154+2300insAAAAA	--	--	--	--	--	Bpur00001-RBVS	--	--	--	--	--	--	--	--	--	--	--	--
chr1	106558838	A	ATACATG	INDEL	intron_variant	MODIFIER	EXON_chr1_106556367_106556520	Bpur00001-RBVS	transcript	Bpur00001-RBVS	protein_coding	(1/1)	c.154+2318_154+2319insTACATG	--	--	--	--	--	Bpur00001-RBVS	--	--	--	--	--	--	--	--	--	--	--	--
chr1	106558856	CA	C	INDEL	intron_variant	MODIFIER	EXON_chr1_106556367_106556520	Bpur00001-RBVS	transcript	Bpur00001-RBVS	protein_coding	(1/1)	c.154+2337delA	--	--	--	--	--	Bpur00001-RBVS	--	--	--	--	--	--	--	--	--	--	--	--
chr1	106558877	CA	C	INDEL	intron_variant	MODIFIER	EXON_chr1_106556367_106556520	Bpur00001-RBVS	transcript	Bpur00001-RBVS	protein_coding	(1/1)	c.154+2358delA	--	--	--	--	--	Bpur00001-RBVS	--	--	--	--	--	--	--	--	--	--	--	--
chr1	106558986	TCACCCATCTA	T	INDEL	intron_variant	MODIFIER	EXON_chr1_106556367_106556520	Bpur00001-RBVS	transcript	Bpur00001-RBVS	protein_coding	(1/1)	c.154+2467_154+2476delCACCCATCTA	--	--	--	--	--	Bpur00001-RBVS	--	--	--	--	--	--	--	--	--	--	--	--
chr1	106559199	GTGAACA	G	INDEL	intron_variant	MODIFIER	EXON_chr1_106556367_106556520	Bpur00001-RBVS	transcript	Bpur00001-RBVS	protein_coding	(1/1)	c.154+2680_154+2685delTGAACA	--	--	--	--	--	Bpur00001-RBVS	--	--	--	--	--	--	--	--	--	--	--	--
chr1	106559295	TC	T	INDEL	intron_variant	MODIFIER	EXON_chr1_106556367_106556520	Bpur00001-RBVS	transcript	Bpur00001-RBVS	protein_coding	(1/1)	c.154+2776delC	--	--	--	--	--	Bpur00001-RBVS	--	--	--	--	--	--	--	--	--	--	--	--
chr1	106559315	ATT	A	INDEL	intron_variant	MODIFIER	EXON_chr1_106556367_106556520	Bpur00001-RBVS	transcript	Bpur00001-RBVS	protein_coding	(1/1)	c.154+2796_154+2797delTT	--	--	--	--	--	Bpur00001-RBVS	--	--	--	--	--	--	--	--	--	--	--	--
chr1	106559443	TTGATTAC	T	INDEL	intron_variant	MODIFIER	EXON_chr1_106556367_106556520	Bpur00001-RBVS	transcript	Bpur00001-RBVS	protein_coding	(1/1)	c.154+2924_154+2930delTGATTAC	--	--	--	--	--	Bpur00001-RBVS	--	--	--	--	--	--	--	--	--	--	--	--
chr1	106559471	TCTC	T	INDEL	intron_variant	MODIFIER	EXON_chr1_106556367_106556520	Bpur00001-RBVS	transcript	Bpur00001-RBVS	protein_coding	(1/1)	c.154+2952_154+2954delCTC	--	--	--	--	--	Bpur00001-RBVS	--	--	--	--	--	--	--	--	--	--	--	--
chr1	106559482	AAC	A	INDEL	intron_variant	MODIFIER	EXON_chr1_106556367_106556520	Bpur00001-RBVS	transcript	Bpur00001-RBVS	protein_coding	(1/1)	c.154+2963_154+2964delAC	--	--	--	--	--	Bpur00001-RBVS	--	--	--	--	--	--	--	--	--	--	--	--
chr1	106559508	A	AG	INDEL	intron_variant	MODIFIER	EXON_chr1_106556367_106556520	Bpur00001-RBVS	transcript	Bpur00001-RBVS	protein_coding	(1/1)	c.154+2988_154+2989insG	--	--	--	--	--	Bpur00001-RBVS	--	--	--	--	--	--	--	--	--	--	--	--
chr1	106559706	TATGGAGTGTTATTTTTTTAA	T	INDEL	intron_variant	MODIFIER	EXON_chr1_106556367_106556520	Bpur00001-RBVS	transcript	Bpur00001-RBVS	protein_coding	(1/1)	c.154+3187_154+3206delATGGAGTGTTATTTTTTTAA	--	--	--	--	--	Bpur00001-RBVS	--	--	--	--	--	--	--	--	--	--	--	--
chr1	106559910	T	TGAAAA	INDEL	intron_variant	MODIFIER	EXON_chr1_106556367_106556520	Bpur00001-RBVS	transcript	Bpur00001-RBVS	protein_coding	(1/1)	c.154+3390_154+3391insGAAAA	--	--	--	--	--	Bpur00001-RBVS	--	--	--	--	--	--	--	--	--	--	--	--
chr1	106560288	A	AG	INDEL	intron_variant	MODIFIER	EXON_chr1_106556367_106556520	Bpur00001-RBVS	transcript	Bpur00001-RBVS	protein_coding	(1/1)	c.154+3768_154+3769insG	--	--	--	--	--	Bpur00001-RBVS	--	--	--	--	--	--	--	--	--	--	--	--
chr1	106560530	CA	C	INDEL	intron_variant	MODIFIER	EXON_chr1_106556367_106556520	Bpur00001-RBVS	transcript	Bpur00001-RBVS	protein_coding	(1/1)	c.154+4011delA	--	--	--	--	--	Bpur00001-RBVS	--	--	--	--	--	--	--	--	--	--	--	--
chr1	106560551	ACAT	A	INDEL	intron_variant	MODIFIER	EXON_chr1_106556367_106556520	Bpur00001-RBVS	transcript	Bpur00001-RBVS	protein_coding	(1/1)	c.154+4032_154+4034delCAT	--	--	--	--	--	Bpur00001-RBVS	--	--	--	--	--	--	--	--	--	--	--	--
chr1	106560559	A	AT	INDEL	intron_variant	MODIFIER	EXON_chr1_106556367_106556520	Bpur00001-RBVS	transcript	Bpur00001-RBVS	protein_coding	(1/1)	c.154+4039_154+4040insT	--	--	--	--	--	Bpur00001-RBVS	--	--	--	--	--	--	--	--	--	--	--	--
chr1	106560570	AG	A	INDEL	intron_variant	MODIFIER	EXON_chr1_106556367_106556520	Bpur00001-RBVS	transcript	Bpur00001-RBVS	protein_coding	(1/1)	c.154+4051delG	--	--	--	--	--	Bpur00001-RBVS	--	--	--	--	--	--	--	--	--	--	--	--
chr1	106560643	A	ATT	INDEL	intron_variant	MODIFIER	EXON_chr1_106556367_106556520	Bpur00001-RBVS	transcript	Bpur00001-RBVS	protein_coding	(1/1)	c.154+4123_154+4124insTT	--	--	--	--	--	Bpur00001-RBVS	--	--	--	--	--	--	--	--	--	--	--	--
chr1	106561126	ACATTTTC	A	INDEL	intron_variant	MODIFIER	EXON_chr1_106556367_106556520	Bpur00001-RBVS	transcript	Bpur00001-RBVS	protein_coding	(1/1)	c.154+4607_154+4613delCATTTTC	--	--	--	--	--	Bpur00001-RBVS	--	--	--	--	--	--	--	--	--	--	--	--
chr1	106561158	TAC	T	INDEL	intron_variant	MODIFIER	EXON_chr1_106556367_106556520	Bpur00001-RBVS	transcript	Bpur00001-RBVS	protein_coding	(1/1)	c.154+4639_154+4640delAC	--	--	--	--	--	Bpur00001-RBVS	--	--	--	--	--	--	--	--	--	--	--	--
chr1	106561163	G	GT	INDEL	intron_variant	MODIFIER	EXON_chr1_106556367_106556520	Bpur00001-RBVS	transcript	Bpur00001-RBVS	protein_coding	(1/1)	c.154+4643_154+4644insT	--	--	--	--	--	Bpur00001-RBVS	--	--	--	--	--	--	--	--	--	--	--	--
chr1	106561206	ATTATAAATGAATGATGGTTGGCAATGAATGAGAAATAAAAACTG	A	INDEL	intron_variant	MODIFIER	EXON_chr1_106556367_106556520	Bpur00001-RBVS	transcript	Bpur00001-RBVS	protein_coding	(1/1)	c.154+4687_154+4730delTTATAAATGAATGATGGTTGGCAATGAATGAGAAATAAAAACTG	--	--	--	--	--	Bpur00001-RBVS	--	--	--	--	--	--	--	--	--	--	--	--
chr1	106561327	AAGTC	A	INDEL	intron_variant	MODIFIER	EXON_chr1_106556367_106556520	Bpur00001-RBVS	transcript	Bpur00001-RBVS	protein_coding	(1/1)	c.154+4808_154+4811delAGTC	--	--	--	--	--	Bpur00001-RBVS	--	--	--	--	--	--	--	--	--	--	--	--
chr1	106561334	T	TTG	INDEL	intron_variant	MODIFIER	EXON_chr1_106556367_106556520	Bpur00001-RBVS	transcript	Bpur00001-RBVS	protein_coding	(1/1)	c.154+4814_154+4815insTG	--	--	--	--	--	Bpur00001-RBVS	--	--	--	--	--	--	--	--	--	--	--	--
chr1	106561365	GT	G	INDEL	intron_variant	MODIFIER	EXON_chr1_106556367_106556520	Bpur00001-RBVS	transcript	Bpur00001-RBVS	protein_coding	(1/1)	c.154+4846delT	--	--	--	--	--	Bpur00001-RBVS	--	--	--	--	--	--	--	--	--	--	--	--
chr1	106561454	C	CA	INDEL	intron_variant	MODIFIER	EXON_chr1_106556367_106556520	Bpur00001-RBVS	transcript	Bpur00001-RBVS	protein_coding	(1/1)	c.154+4934_154+4935insA	--	--	--	--	--	Bpur00001-RBVS	--	--	--	--	--	--	--	--	--	--	--	--
chr1	106561538	A	AC	INDEL	intron_variant	MODIFIER	EXON_chr1_106556367_106556520	Bpur00001-RBVS	transcript	Bpur00001-RBVS	protein_coding	(1/1)	c.154+5018_154+5019insC	--	--	--	--	--	Bpur00001-RBVS	--	--	--	--	--	--	--	--	--	--	--	--
chr1	106561917	G	GTGTT	INDEL	intron_variant	MODIFIER	EXON_chr1_106556367_106556520	Bpur00001-RBVS	transcript	Bpur00001-RBVS	protein_coding	(1/1)	c.154+5397_154+5398insTGTT	--	--	--	--	--	Bpur00001-RBVS	--	--	--	--	--	--	--	--	--	--	--	--
chr1	106561919	A	AAAAAG	INDEL	intron_variant	MODIFIER	EXON_chr1_106556367_106556520	Bpur00001-RBVS	transcript	Bpur00001-RBVS	protein_coding	(1/1)	c.154+5399_154+5400insAAAAG	--	--	--	--	--	Bpur00001-RBVS	--	--	--	--	--	--	--	--	--	--	--	--
chr1	106562385	A	AT	INDEL	intron_variant	MODIFIER	EXON_chr1_106556367_106556520	Bpur00001-RBVS	transcript	Bpur00001-RBVS	protein_coding	(1/1)	c.155-5115_155-5114insT	--	--	--	--	--	Bpur00001-RBVS	--	--	--	--	--	--	--	--	--	--	--	--
chr1	106562923	T	TACATATAAGAAGTG	INDEL	intron_variant	MODIFIER	EXON_chr1_106556367_106556520	Bpur00001-RBVS	transcript	Bpur00001-RBVS	protein_coding	(1/1)	c.155-4577_155-4576insACATATAAGAAGTG	--	--	--	--	--	Bpur00001-RBVS	--	--	--	--	--	--	--	--	--	--	--	--
chr1	106562926	T	TATTTTTGGTAATTATCACTGCTAAAAAC	INDEL	intron_variant	MODIFIER	EXON_chr1_106556367_106556520	Bpur00001-RBVS	transcript	Bpur00001-RBVS	protein_coding	(1/1)	c.155-4574_155-4573insATTTTTGGTAATTATCACTGCTAAAAAC	--	--	--	--	--	Bpur00001-RBVS	--	--	--	--	--	--	--	--	--	--	--	--
chr1	106562944	CAA	C	INDEL	intron_variant	MODIFIER	EXON_chr1_106556367_106556520	Bpur00001-RBVS	transcript	Bpur00001-RBVS	protein_coding	(1/1)	c.155-4555_155-4554delAA	--	--	--	--	--	Bpur00001-RBVS	--	--	--	--	--	--	--	--	--	--	--	--
chr1	106563027	CA	C	INDEL	intron_variant	MODIFIER	EXON_chr1_106556367_106556520	Bpur00001-RBVS	transcript	Bpur00001-RBVS	protein_coding	(1/1)	c.155-4472delA	--	--	--	--	--	Bpur00001-RBVS	--	--	--	--	--	--	--	--	--	--	--	--
chr1	106563272	T	TA	INDEL	intron_variant	MODIFIER	EXON_chr1_106556367_106556520	Bpur00001-RBVS	transcript	Bpur00001-RBVS	protein_coding	(1/1)	c.155-4228_155-4227insA	--	--	--	--	--	Bpur00001-RBVS	--	--	--	--	--	--	--	--	--	--	--	--
chr1	106563703	TATTAA	T	INDEL	intron_variant	MODIFIER	EXON_chr1_106556367_106556520	Bpur00001-RBVS	transcript	Bpur00001-RBVS	protein_coding	(1/1)	c.155-3796_155-3792delATTAA	--	--	--	--	--	Bpur00001-RBVS	--	--	--	--	--	--	--	--	--	--	--	--
chr1	106563747	G	GA	INDEL	intron_variant	MODIFIER	EXON_chr1_106556367_106556520	Bpur00001-RBVS	transcript	Bpur00001-RBVS	protein_coding	(1/1)	c.155-3753_155-3752insA	--	--	--	--	--	Bpur00001-RBVS	--	--	--	--	--	--	--	--	--	--	--	--
chr1	106563785	TG	T	INDEL	intron_variant	MODIFIER	EXON_chr1_106556367_106556520	Bpur00001-RBVS	transcript	Bpur00001-RBVS	protein_coding	(1/1)	c.155-3714delG	--	--	--	--	--	Bpur00001-RBVS	--	--	--	--	--	--	--	--	--	--	--	--
chr1	106563899	TA	T	INDEL	intron_variant	MODIFIER	EXON_chr1_106556367_106556520	Bpur00001-RBVS	transcript	Bpur00001-RBVS	protein_coding	(1/1)	c.155-3600delA	--	--	--	--	--	Bpur00001-RBVS	--	--	--	--	--	--	--	--	--	--	--	--
chr1	106563901	TTTAAATCAAG	T	INDEL	intron_variant	MODIFIER	EXON_chr1_106556367_106556520	Bpur00001-RBVS	transcript	Bpur00001-RBVS	protein_coding	(1/1)	c.155-3598_155-3589delTTAAATCAAG	--	--	--	--	--	Bpur00001-RBVS	--	--	--	--	--	--	--	--	--	--	--	--
chr1	106564085	AT	A	INDEL	intron_variant	MODIFIER	EXON_chr1_106556367_106556520	Bpur00001-RBVS	transcript	Bpur00001-RBVS	protein_coding	(1/1)	c.155-3414delT	--	--	--	--	--	Bpur00001-RBVS	--	--	--	--	--	--	--	--	--	--	--	--
chr1	106564253	CTGTT	C	INDEL	intron_variant	MODIFIER	EXON_chr1_106556367_106556520	Bpur00001-RBVS	transcript	Bpur00001-RBVS	protein_coding	(1/1)	c.155-3246_155-3243delTGTT	--	--	--	--	--	Bpur00001-RBVS	--	--	--	--	--	--	--	--	--	--	--	--
chr1	106564258	AAT	A	INDEL	intron_variant	MODIFIER	EXON_chr1_106556367_106556520	Bpur00001-RBVS	transcript	Bpur00001-RBVS	protein_coding	(1/1)	c.155-3241_155-3240delAT	--	--	--	--	--	Bpur00001-RBVS	--	--	--	--	--	--	--	--	--	--	--	--
chr1	106565379	A	AG	INDEL	intron_variant	MODIFIER	EXON_chr1_106556367_106556520	Bpur00001-RBVS	transcript	Bpur00001-RBVS	protein_coding	(1/1)	c.155-2121_155-2120insG	--	--	--	--	--	Bpur00001-RBVS	--	--	--	--	--	--	--	--	--	--	--	--
chr1	106565416	AC	A	INDEL	intron_variant	MODIFIER	EXON_chr1_106556367_106556520	Bpur00001-RBVS	transcript	Bpur00001-RBVS	protein_coding	(1/1)	c.155-2083delC	--	--	--	--	--	Bpur00001-RBVS	--	--	--	--	--	--	--	--	--	--	--	--
chr1	106566137	TCA	T	INDEL	intron_variant	MODIFIER	EXON_chr1_106556367_106556520	Bpur00001-RBVS	transcript	Bpur00001-RBVS	protein_coding	(1/1)	c.155-1362_155-1361delCA	--	--	--	--	--	Bpur00001-RBVS	--	--	--	--	--	--	--	--	--	--	--	--
chr1	106566329	TAA	T	INDEL	intron_variant	MODIFIER	EXON_chr1_106556367_106556520	Bpur00001-RBVS	transcript	Bpur00001-RBVS	protein_coding	(1/1)	c.155-1170_155-1169delAA	--	--	--	--	--	Bpur00001-RBVS	--	--	--	--	--	--	--	--	--	--	--	--
chr1	106566746	C	CT	INDEL	intron_variant	MODIFIER	EXON_chr1_106556367_106556520	Bpur00001-RBVS	transcript	Bpur00001-RBVS	protein_coding	(1/1)	c.155-754_155-753insT	--	--	--	--	--	Bpur00001-RBVS	--	--	--	--	--	--	--	--	--	--	--	--
chr1	106566841	A	AT	INDEL	intron_variant	MODIFIER	EXON_chr1_106556367_106556520	Bpur00001-RBVS	transcript	Bpur00001-RBVS	protein_coding	(1/1)	c.155-659_155-658insT	--	--	--	--	--	Bpur00001-RBVS	--	--	--	--	--	--	--	--	--	--	--	--
chr1	106567219	AG	A	INDEL	intron_variant	MODIFIER	EXON_chr1_106556367_106556520	Bpur00001-RBVS	transcript	Bpur00001-RBVS	protein_coding	(1/1)	c.155-280delG	--	--	--	--	--	Bpur00001-RBVS	--	--	--	--	--	--	--	--	--	--	--	--
chr1	106567735	AT	A	INDEL	downstream_gene_variant	MODIFIER	EXON_chr1_106556367_106556520	Bpur00001-RBVS	transcript	Bpur00001-RBVS	protein_coding	--	c.*130delT	--	--	--	--	130	Bpur00001-RBVS	--	--	--	--	--	--	--	--	--	--	--	--
chr1	106567735	AT	A	INDEL	intergenic_region	MODIFIER	EXON_chr1_106556367_106556520-EXON_chr1_106575791_106575991	Bpur00001-RBVS-Bpur11311-RA	intergenic_region	Bpur00001-RBVS-Bpur11311-RA	--	--	n.106567736delT	--	--	--	--	--	Bpur00001-RBVS-Bpur11311-RA	--	--	--	--	--	--	--	--	--	--	--	--
chr1	106568569	GCTGTCTTACTTA	G	INDEL	downstream_gene_variant	MODIFIER	EXON_chr1_106556367_106556520	Bpur00001-RBVS	transcript	Bpur00001-RBVS	protein_coding	--	c.*964_*975delCTGTCTTACTTA	--	--	--	--	964	Bpur00001-RBVS	--	--	--	--	--	--	--	--	--	--	--	--
chr1	106568569	GCTGTCTTACTTA	G	INDEL	intergenic_region	MODIFIER	EXON_chr1_106556367_106556520-EXON_chr1_106575791_106575991	Bpur00001-RBVS-Bpur11311-RA	intergenic_region	Bpur00001-RBVS-Bpur11311-RA	--	--	n.106568570_106568581delCTGTCTTACTTA	--	--	--	--	--	Bpur00001-RBVS-Bpur11311-RA	--	--	--	--	--	--	--	--	--	--	--	--
chr1	106568744	G	GTAC	INDEL	intergenic_region	MODIFIER	EXON_chr1_106556367_106556520-EXON_chr1_106575791_106575991	Bpur00001-RBVS-Bpur11311-RA	intergenic_region	Bpur00001-RBVS-Bpur11311-RA	--	--	n.106568744_106568745insTAC	--	--	--	--	--	Bpur00001-RBVS-Bpur11311-RA	--	--	--	--	--	--	--	--	--	--	--	--
chr1	107555349	A	ATT	INDEL	intergenic_region	MODIFIER	EXON_chr1_107528168_107528382-EXON_chr1_107556772_107556902	Bpur11323-RA-Bpur11324-RA	intergenic_region	Bpur11323-RA-Bpur11324-RA	--	--	n.107555349_107555350insTT	--	--	--	--	--	Bpur11323-RA-Bpur11324-RA	--	--	--	--	--	--	--	--	--	--	--	--
chr1	107555351	A	AG	INDEL	intergenic_region	MODIFIER	EXON_chr1_107528168_107528382-EXON_chr1_107556772_107556902	Bpur11323-RA-Bpur11324-RA	intergenic_region	Bpur11323-RA-Bpur11324-RA	--	--	n.107555351_107555352insG	--	--	--	--	--	Bpur11323-RA-Bpur11324-RA	--	--	--	--	--	--	--	--	--	--	--	--
chr1	107555853	C	CT	INDEL	upstream_gene_variant	MODIFIER	EXON_chr1_107556772_107556902	Bpur11324-RA	transcript	Bpur11324-RA	protein_coding	--	c.-920_-919insT	--	--	--	--	918	Bpur11324-RA	XP_025083954.1	LOW QUALITY PROTEIN: cubilin-like [Pomacea canaliculata]	sp|O70244|CUBN_RAT	Cubilin OS=Rattus norvegicus OX=10116 GN=Cubn PE=1 SV=2	ko04977	Vitamin digestion and absorption	GO:0005509	calcium ion binding	O:Posttranslational modification, protein turnover, chaperones	ENOG410ZPX7(Meprin A)	PF00431.24	CUB domain
chr1	107555853	C	CT	INDEL	intergenic_region	MODIFIER	EXON_chr1_107528168_107528382-EXON_chr1_107556772_107556902	Bpur11323-RA-Bpur11324-RA	intergenic_region	Bpur11323-RA-Bpur11324-RA	--	--	n.107555853_107555854insT	--	--	--	--	--	Bpur11323-RA-Bpur11324-RA	--	--	--	--	--	--	--	--	--	--	--	--
chr1	107557444	TATAC	T	INDEL	intron_variant	MODIFIER	EXON_chr1_107556772_107556902	Bpur11324-RA	transcript	Bpur11324-RA	protein_coding	(1/17)	c.130+543_130+546delATAC	--	--	--	--	--	Bpur11324-RA	XP_025083954.1	LOW QUALITY PROTEIN: cubilin-like [Pomacea canaliculata]	sp|O70244|CUBN_RAT	Cubilin OS=Rattus norvegicus OX=10116 GN=Cubn PE=1 SV=2	ko04977	Vitamin digestion and absorption	GO:0005509	calcium ion binding	O:Posttranslational modification, protein turnover, chaperones	ENOG410ZPX7(Meprin A)	PF00431.24	CUB domain
chr1	107557451	TAATAATATGTACAATATGAATA	T	INDEL	intron_variant	MODIFIER	EXON_chr1_107556772_107556902	Bpur11324-RA	transcript	Bpur11324-RA	protein_coding	(1/17)	c.130+550_130+571delAATAATATGTACAATATGAATA	--	--	--	--	--	Bpur11324-RA	XP_025083954.1	LOW QUALITY PROTEIN: cubilin-like [Pomacea canaliculata]	sp|O70244|CUBN_RAT	Cubilin OS=Rattus norvegicus OX=10116 GN=Cubn PE=1 SV=2	ko04977	Vitamin digestion and absorption	GO:0005509	calcium ion binding	O:Posttranslational modification, protein turnover, chaperones	ENOG410ZPX7(Meprin A)	PF00431.24	CUB domain
chr1	107558241	CT	C	INDEL	intron_variant	MODIFIER	EXON_chr1_107556772_107556902	Bpur11324-RA	transcript	Bpur11324-RA	protein_coding	(1/17)	c.130+1340delT	--	--	--	--	--	Bpur11324-RA	XP_025083954.1	LOW QUALITY PROTEIN: cubilin-like [Pomacea canaliculata]	sp|O70244|CUBN_RAT	Cubilin OS=Rattus norvegicus OX=10116 GN=Cubn PE=1 SV=2	ko04977	Vitamin digestion and absorption	GO:0005509	calcium ion binding	O:Posttranslational modification, protein turnover, chaperones	ENOG410ZPX7(Meprin A)	PF00431.24	CUB domain
chr1	107559875	AGGAGATAG	A	INDEL	intron_variant	MODIFIER	EXON_chr1_107556772_107556902	Bpur11324-RA	transcript	Bpur11324-RA	protein_coding	(1/17)	c.130+2974_130+2981delGGAGATAG	--	--	--	--	--	Bpur11324-RA	XP_025083954.1	LOW QUALITY PROTEIN: cubilin-like [Pomacea canaliculata]	sp|O70244|CUBN_RAT	Cubilin OS=Rattus norvegicus OX=10116 GN=Cubn PE=1 SV=2	ko04977	Vitamin digestion and absorption	GO:0005509	calcium ion binding	O:Posttranslational modification, protein turnover, chaperones	ENOG410ZPX7(Meprin A)	PF00431.24	CUB domain
chr1	107560208	A	AG	INDEL	intron_variant	MODIFIER	EXON_chr1_107556772_107556902	Bpur11324-RA	transcript	Bpur11324-RA	protein_coding	(1/17)	c.130+3306_130+3307insG	--	--	--	--	--	Bpur11324-RA	XP_025083954.1	LOW QUALITY PROTEIN: cubilin-like [Pomacea canaliculata]	sp|O70244|CUBN_RAT	Cubilin OS=Rattus norvegicus OX=10116 GN=Cubn PE=1 SV=2	ko04977	Vitamin digestion and absorption	GO:0005509	calcium ion binding	O:Posttranslational modification, protein turnover, chaperones	ENOG410ZPX7(Meprin A)	PF00431.24	CUB domain
chr1	107561103	A	AC	INDEL	intron_variant	MODIFIER	EXON_chr1_107556772_107556902	Bpur11324-RA	transcript	Bpur11324-RA	protein_coding	(1/17)	c.131-2699_131-2698insC	--	--	--	--	--	Bpur11324-RA	XP_025083954.1	LOW QUALITY PROTEIN: cubilin-like [Pomacea canaliculata]	sp|O70244|CUBN_RAT	Cubilin OS=Rattus norvegicus OX=10116 GN=Cubn PE=1 SV=2	ko04977	Vitamin digestion and absorption	GO:0005509	calcium ion binding	O:Posttranslational modification, protein turnover, chaperones	ENOG410ZPX7(Meprin A)	PF00431.24	CUB domain
chr1	107561170	T	TATAA	INDEL	intron_variant	MODIFIER	EXON_chr1_107556772_107556902	Bpur11324-RA	transcript	Bpur11324-RA	protein_coding	(1/17)	c.131-2632_131-2631insATAA	--	--	--	--	--	Bpur11324-RA	XP_025083954.1	LOW QUALITY PROTEIN: cubilin-like [Pomacea canaliculata]	sp|O70244|CUBN_RAT	Cubilin OS=Rattus norvegicus OX=10116 GN=Cubn PE=1 SV=2	ko04977	Vitamin digestion and absorption	GO:0005509	calcium ion binding	O:Posttranslational modification, protein turnover, chaperones	ENOG410ZPX7(Meprin A)	PF00431.24	CUB domain
chr1	107561181	GCAAACCCCTTC	G	INDEL	intron_variant	MODIFIER	EXON_chr1_107556772_107556902	Bpur11324-RA	transcript	Bpur11324-RA	protein_coding	(1/17)	c.131-2620_131-2610delCAAACCCCTTC	--	--	--	--	--	Bpur11324-RA	XP_025083954.1	LOW QUALITY PROTEIN: cubilin-like [Pomacea canaliculata]	sp|O70244|CUBN_RAT	Cubilin OS=Rattus norvegicus OX=10116 GN=Cubn PE=1 SV=2	ko04977	Vitamin digestion and absorption	GO:0005509	calcium ion binding	O:Posttranslational modification, protein turnover, chaperones	ENOG410ZPX7(Meprin A)	PF00431.24	CUB domain
chr1	107562121	T	TA	INDEL	intron_variant	MODIFIER	EXON_chr1_107556772_107556902	Bpur11324-RA	transcript	Bpur11324-RA	protein_coding	(1/17)	c.131-1681_131-1680insA	--	--	--	--	--	Bpur11324-RA	XP_025083954.1	LOW QUALITY PROTEIN: cubilin-like [Pomacea canaliculata]	sp|O70244|CUBN_RAT	Cubilin OS=Rattus norvegicus OX=10116 GN=Cubn PE=1 SV=2	ko04977	Vitamin digestion and absorption	GO:0005509	calcium ion binding	O:Posttranslational modification, protein turnover, chaperones	ENOG410ZPX7(Meprin A)	PF00431.24	CUB domain
chr1	107562401	CT	C	INDEL	intron_variant	MODIFIER	EXON_chr1_107556772_107556902	Bpur11324-RA	transcript	Bpur11324-RA	protein_coding	(1/17)	c.131-1400delT	--	--	--	--	--	Bpur11324-RA	XP_025083954.1	LOW QUALITY PROTEIN: cubilin-like [Pomacea canaliculata]	sp|O70244|CUBN_RAT	Cubilin OS=Rattus norvegicus OX=10116 GN=Cubn PE=1 SV=2	ko04977	Vitamin digestion and absorption	GO:0005509	calcium ion binding	O:Posttranslational modification, protein turnover, chaperones	ENOG410ZPX7(Meprin A)	PF00431.24	CUB domain
chr1	107562403	AGTGGGCACAG	A	INDEL	intron_variant	MODIFIER	EXON_chr1_107556772_107556902	Bpur11324-RA	transcript	Bpur11324-RA	protein_coding	(1/17)	c.131-1398_131-1389delGTGGGCACAG	--	--	--	--	--	Bpur11324-RA	XP_025083954.1	LOW QUALITY PROTEIN: cubilin-like [Pomacea canaliculata]	sp|O70244|CUBN_RAT	Cubilin OS=Rattus norvegicus OX=10116 GN=Cubn PE=1 SV=2	ko04977	Vitamin digestion and absorption	GO:0005509	calcium ion binding	O:Posttranslational modification, protein turnover, chaperones	ENOG410ZPX7(Meprin A)	PF00431.24	CUB domain
chr1	107565394	GCTATAATTTAAAA	G	INDEL	intron_variant	MODIFIER	EXON_chr1_107556772_107556902	Bpur11324-RA	transcript	Bpur11324-RA	protein_coding	(2/17)	c.317+1407_317+1419delCTATAATTTAAAA	--	--	--	--	--	Bpur11324-RA	XP_025083954.1	LOW QUALITY PROTEIN: cubilin-like [Pomacea canaliculata]	sp|O70244|CUBN_RAT	Cubilin OS=Rattus norvegicus OX=10116 GN=Cubn PE=1 SV=2	ko04977	Vitamin digestion and absorption	GO:0005509	calcium ion binding	O:Posttranslational modification, protein turnover, chaperones	ENOG410ZPX7(Meprin A)	PF00431.24	CUB domain
chr1	107565426	T	TA	INDEL	intron_variant	MODIFIER	EXON_chr1_107556772_107556902	Bpur11324-RA	transcript	Bpur11324-RA	protein_coding	(2/17)	c.317+1438_317+1439insA	--	--	--	--	--	Bpur11324-RA	XP_025083954.1	LOW QUALITY PROTEIN: cubilin-like [Pomacea canaliculata]	sp|O70244|CUBN_RAT	Cubilin OS=Rattus norvegicus OX=10116 GN=Cubn PE=1 SV=2	ko04977	Vitamin digestion and absorption	GO:0005509	calcium ion binding	O:Posttranslational modification, protein turnover, chaperones	ENOG410ZPX7(Meprin A)	PF00431.24	CUB domain
chr1	107565428	T	TTAAGATTAA	INDEL	intron_variant	MODIFIER	EXON_chr1_107556772_107556902	Bpur11324-RA	transcript	Bpur11324-RA	protein_coding	(2/17)	c.317+1440_317+1441insTAAGATTAA	--	--	--	--	--	Bpur11324-RA	XP_025083954.1	LOW QUALITY PROTEIN: cubilin-like [Pomacea canaliculata]	sp|O70244|CUBN_RAT	Cubilin OS=Rattus norvegicus OX=10116 GN=Cubn PE=1 SV=2	ko04977	Vitamin digestion and absorption	GO:0005509	calcium ion binding	O:Posttranslational modification, protein turnover, chaperones	ENOG410ZPX7(Meprin A)	PF00431.24	CUB domain
chr1	107565528	T	TG	INDEL	intron_variant	MODIFIER	EXON_chr1_107556772_107556902	Bpur11324-RA	transcript	Bpur11324-RA	protein_coding	(2/17)	c.317+1540_317+1541insG	--	--	--	--	--	Bpur11324-RA	XP_025083954.1	LOW QUALITY PROTEIN: cubilin-like [Pomacea canaliculata]	sp|O70244|CUBN_RAT	Cubilin OS=Rattus norvegicus OX=10116 GN=Cubn PE=1 SV=2	ko04977	Vitamin digestion and absorption	GO:0005509	calcium ion binding	O:Posttranslational modification, protein turnover, chaperones	ENOG410ZPX7(Meprin A)	PF00431.24	CUB domain
chr1	107566424	TAACA	T	INDEL	intron_variant	MODIFIER	EXON_chr1_107556772_107556902	Bpur11324-RA	transcript	Bpur11324-RA	protein_coding	(2/17)	c.317+2437_317+2440delAACA	--	--	--	--	--	Bpur11324-RA	XP_025083954.1	LOW QUALITY PROTEIN: cubilin-like [Pomacea canaliculata]	sp|O70244|CUBN_RAT	Cubilin OS=Rattus norvegicus OX=10116 GN=Cubn PE=1 SV=2	ko04977	Vitamin digestion and absorption	GO:0005509	calcium ion binding	O:Posttranslational modification, protein turnover, chaperones	ENOG410ZPX7(Meprin A)	PF00431.24	CUB domain
chr1	107566551	AT	A	INDEL	intron_variant	MODIFIER	EXON_chr1_107556772_107556902	Bpur11324-RA	transcript	Bpur11324-RA	protein_coding	(2/17)	c.318-2546delT	--	--	--	--	--	Bpur11324-RA	XP_025083954.1	LOW QUALITY PROTEIN: cubilin-like [Pomacea canaliculata]	sp|O70244|CUBN_RAT	Cubilin OS=Rattus norvegicus OX=10116 GN=Cubn PE=1 SV=2	ko04977	Vitamin digestion and absorption	GO:0005509	calcium ion binding	O:Posttranslational modification, protein turnover, chaperones	ENOG410ZPX7(Meprin A)	PF00431.24	CUB domain
chr1	107566660	T	TA	INDEL	intron_variant	MODIFIER	EXON_chr1_107556772_107556902	Bpur11324-RA	transcript	Bpur11324-RA	protein_coding	(2/17)	c.318-2438_318-2437insA	--	--	--	--	--	Bpur11324-RA	XP_025083954.1	LOW QUALITY PROTEIN: cubilin-like [Pomacea canaliculata]	sp|O70244|CUBN_RAT	Cubilin OS=Rattus norvegicus OX=10116 GN=Cubn PE=1 SV=2	ko04977	Vitamin digestion and absorption	GO:0005509	calcium ion binding	O:Posttranslational modification, protein turnover, chaperones	ENOG410ZPX7(Meprin A)	PF00431.24	CUB domain
chr1	107566834	ATCATT	A	INDEL	intron_variant	MODIFIER	EXON_chr1_107556772_107556902	Bpur11324-RA	transcript	Bpur11324-RA	protein_coding	(2/17)	c.318-2263_318-2259delTCATT	--	--	--	--	--	Bpur11324-RA	XP_025083954.1	LOW QUALITY PROTEIN: cubilin-like [Pomacea canaliculata]	sp|O70244|CUBN_RAT	Cubilin OS=Rattus norvegicus OX=10116 GN=Cubn PE=1 SV=2	ko04977	Vitamin digestion and absorption	GO:0005509	calcium ion binding	O:Posttranslational modification, protein turnover, chaperones	ENOG410ZPX7(Meprin A)	PF00431.24	CUB domain
chr1	107566858	AATTAATG	A	INDEL	intron_variant	MODIFIER	EXON_chr1_107556772_107556902	Bpur11324-RA	transcript	Bpur11324-RA	protein_coding	(2/17)	c.318-2239_318-2233delATTAATG	--	--	--	--	--	Bpur11324-RA	XP_025083954.1	LOW QUALITY PROTEIN: cubilin-like [Pomacea canaliculata]	sp|O70244|CUBN_RAT	Cubilin OS=Rattus norvegicus OX=10116 GN=Cubn PE=1 SV=2	ko04977	Vitamin digestion and absorption	GO:0005509	calcium ion binding	O:Posttranslational modification, protein turnover, chaperones	ENOG410ZPX7(Meprin A)	PF00431.24	CUB domain
chr1	121492703	C	CA	INDEL	intergenic_region	MODIFIER	EXON_chr1_121390254_121390274-EXON_chr1_121508308_121508736	Bpur11681-RA-Bpur11682-RA	intergenic_region	Bpur11681-RA-Bpur11682-RA	--	--	n.121492703_121492704insA	--	--	--	--	--	Bpur11681-RA-Bpur11682-RA	--	--	--	--	--	--	--	--	--	--	--	--
chr1	121493752	ATTAT	A	INDEL	intergenic_region	MODIFIER	EXON_chr1_121390254_121390274-EXON_chr1_121508308_121508736	Bpur11681-RA-Bpur11682-RA	intergenic_region	Bpur11681-RA-Bpur11682-RA	--	--	n.121493753_121493756delTTAT	--	--	--	--	--	Bpur11681-RA-Bpur11682-RA	--	--	--	--	--	--	--	--	--	--	--	--
chr1	121596030	TTAAAG	T	INDEL	intergenic_region	MODIFIER	EXON_chr1_121564871_121566184-EXON_chr1_121714596_121715024	Bpur11684-RA-Bpur11685-RA	intergenic_region	Bpur11684-RA-Bpur11685-RA	--	--	n.121596031_121596035delTAAAG	--	--	--	--	--	Bpur11684-RA-Bpur11685-RA	--	--	--	--	--	--	--	--	--	--	--	--
chr1	121597381	T	TG	INDEL	intergenic_region	MODIFIER	EXON_chr1_121564871_121566184-EXON_chr1_121714596_121715024	Bpur11684-RA-Bpur11685-RA	intergenic_region	Bpur11684-RA-Bpur11685-RA	--	--	n.121597381_121597382insG	--	--	--	--	--	Bpur11684-RA-Bpur11685-RA	--	--	--	--	--	--	--	--	--	--	--	--
chr1	121599162	GA	G	INDEL	intergenic_region	MODIFIER	EXON_chr1_121564871_121566184-EXON_chr1_121714596_121715024	Bpur11684-RA-Bpur11685-RA	intergenic_region	Bpur11684-RA-Bpur11685-RA	--	--	n.121599163delA	--	--	--	--	--	Bpur11684-RA-Bpur11685-RA	--	--	--	--	--	--	--	--	--	--	--	--
chr1	121602681	TAATTC	T	INDEL	intergenic_region	MODIFIER	EXON_chr1_121564871_121566184-EXON_chr1_121714596_121715024	Bpur11684-RA-Bpur11685-RA	intergenic_region	Bpur11684-RA-Bpur11685-RA	--	--	n.121602682_121602686delAATTC	--	--	--	--	--	Bpur11684-RA-Bpur11685-RA	--	--	--	--	--	--	--	--	--	--	--	--
chr1	121603133	GA	G	INDEL	intergenic_region	MODIFIER	EXON_chr1_121564871_121566184-EXON_chr1_121714596_121715024	Bpur11684-RA-Bpur11685-RA	intergenic_region	Bpur11684-RA-Bpur11685-RA	--	--	n.121603134delA	--	--	--	--	--	Bpur11684-RA-Bpur11685-RA	--	--	--	--	--	--	--	--	--	--	--	--
chr1	121928192	CGCCAAACACA	C	INDEL	intergenic_region	MODIFIER	EXON_chr1_121847130_121847297-EXON_chr1_121967443_121967795	Bpur00001-RBYO-Bpur11686-RA	intergenic_region	Bpur00001-RBYO-Bpur11686-RA	--	--	n.121928193_121928202delGCCAAACACA	--	--	--	--	--	Bpur00001-RBYO-Bpur11686-RA	--	--	--	--	--	--	--	--	--	--	--	--
chr1	121928304	ACCCAAAATGGCGAT	A	INDEL	intergenic_region	MODIFIER	EXON_chr1_121847130_121847297-EXON_chr1_121967443_121967795	Bpur00001-RBYO-Bpur11686-RA	intergenic_region	Bpur00001-RBYO-Bpur11686-RA	--	--	n.121928305_121928318delCCCAAAATGGCGAT	--	--	--	--	--	Bpur00001-RBYO-Bpur11686-RA	--	--	--	--	--	--	--	--	--	--	--	--
chr1	121928405	A	AC	INDEL	intergenic_region	MODIFIER	EXON_chr1_121847130_121847297-EXON_chr1_121967443_121967795	Bpur00001-RBYO-Bpur11686-RA	intergenic_region	Bpur00001-RBYO-Bpur11686-RA	--	--	n.121928405_121928406insC	--	--	--	--	--	Bpur00001-RBYO-Bpur11686-RA	--	--	--	--	--	--	--	--	--	--	--	--
chr1	121928758	TA	T	INDEL	intergenic_region	MODIFIER	EXON_chr1_121847130_121847297-EXON_chr1_121967443_121967795	Bpur00001-RBYO-Bpur11686-RA	intergenic_region	Bpur00001-RBYO-Bpur11686-RA	--	--	n.121928759delA	--	--	--	--	--	Bpur00001-RBYO-Bpur11686-RA	--	--	--	--	--	--	--	--	--	--	--	--
chr1	121929058	AGTATTGGCTGTATTAATATTCATG	A	INDEL	intergenic_region	MODIFIER	EXON_chr1_121847130_121847297-EXON_chr1_121967443_121967795	Bpur00001-RBYO-Bpur11686-RA	intergenic_region	Bpur00001-RBYO-Bpur11686-RA	--	--	n.121929059_121929082delGTATTGGCTGTATTAATATTCATG	--	--	--	--	--	Bpur00001-RBYO-Bpur11686-RA	--	--	--	--	--	--	--	--	--	--	--	--
chr1	121929171	TAG	T	INDEL	intergenic_region	MODIFIER	EXON_chr1_121847130_121847297-EXON_chr1_121967443_121967795	Bpur00001-RBYO-Bpur11686-RA	intergenic_region	Bpur00001-RBYO-Bpur11686-RA	--	--	n.121929172_121929173delAG	--	--	--	--	--	Bpur00001-RBYO-Bpur11686-RA	--	--	--	--	--	--	--	--	--	--	--	--
chr1	121929176	T	TGA	INDEL	intergenic_region	MODIFIER	EXON_chr1_121847130_121847297-EXON_chr1_121967443_121967795	Bpur00001-RBYO-Bpur11686-RA	intergenic_region	Bpur00001-RBYO-Bpur11686-RA	--	--	n.121929176_121929177insGA	--	--	--	--	--	Bpur00001-RBYO-Bpur11686-RA	--	--	--	--	--	--	--	--	--	--	--	--
chr1	121929177	T	TGA	INDEL	intergenic_region	MODIFIER	EXON_chr1_121847130_121847297-EXON_chr1_121967443_121967795	Bpur00001-RBYO-Bpur11686-RA	intergenic_region	Bpur00001-RBYO-Bpur11686-RA	--	--	n.121929177_121929178insGA	--	--	--	--	--	Bpur00001-RBYO-Bpur11686-RA	--	--	--	--	--	--	--	--	--	--	--	--
chr1	121929183	TGGG	T	INDEL	intergenic_region	MODIFIER	EXON_chr1_121847130_121847297-EXON_chr1_121967443_121967795	Bpur00001-RBYO-Bpur11686-RA	intergenic_region	Bpur00001-RBYO-Bpur11686-RA	--	--	n.121929184_121929186delGGG	--	--	--	--	--	Bpur00001-RBYO-Bpur11686-RA	--	--	--	--	--	--	--	--	--	--	--	--
chr1	121929188	ATCTT	A	INDEL	intergenic_region	MODIFIER	EXON_chr1_121847130_121847297-EXON_chr1_121967443_121967795	Bpur00001-RBYO-Bpur11686-RA	intergenic_region	Bpur00001-RBYO-Bpur11686-RA	--	--	n.121929189_121929192delTCTT	--	--	--	--	--	Bpur00001-RBYO-Bpur11686-RA	--	--	--	--	--	--	--	--	--	--	--	--
chr1	121929482	C	CAGGTAGTTTGGT	INDEL	intergenic_region	MODIFIER	EXON_chr1_121847130_121847297-EXON_chr1_121967443_121967795	Bpur00001-RBYO-Bpur11686-RA	intergenic_region	Bpur00001-RBYO-Bpur11686-RA	--	--	n.121929482_121929483insAGGTAGTTTGGT	--	--	--	--	--	Bpur00001-RBYO-Bpur11686-RA	--	--	--	--	--	--	--	--	--	--	--	--
chr1	121929673	ATAC	A	INDEL	intergenic_region	MODIFIER	EXON_chr1_121847130_121847297-EXON_chr1_121967443_121967795	Bpur00001-RBYO-Bpur11686-RA	intergenic_region	Bpur00001-RBYO-Bpur11686-RA	--	--	n.121929674_121929676delTAC	--	--	--	--	--	Bpur00001-RBYO-Bpur11686-RA	--	--	--	--	--	--	--	--	--	--	--	--
chr1	121929730	A	AAT	INDEL	intergenic_region	MODIFIER	EXON_chr1_121847130_121847297-EXON_chr1_121967443_121967795	Bpur00001-RBYO-Bpur11686-RA	intergenic_region	Bpur00001-RBYO-Bpur11686-RA	--	--	n.121929730_121929731insAT	--	--	--	--	--	Bpur00001-RBYO-Bpur11686-RA	--	--	--	--	--	--	--	--	--	--	--	--
chr1	121929733	C	CTA	INDEL	intergenic_region	MODIFIER	EXON_chr1_121847130_121847297-EXON_chr1_121967443_121967795	Bpur00001-RBYO-Bpur11686-RA	intergenic_region	Bpur00001-RBYO-Bpur11686-RA	--	--	n.121929733_121929734insTA	--	--	--	--	--	Bpur00001-RBYO-Bpur11686-RA	--	--	--	--	--	--	--	--	--	--	--	--
chr1	121929827	C	CTTA	INDEL	intergenic_region	MODIFIER	EXON_chr1_121847130_121847297-EXON_chr1_121967443_121967795	Bpur00001-RBYO-Bpur11686-RA	intergenic_region	Bpur00001-RBYO-Bpur11686-RA	--	--	n.121929827_121929828insTTA	--	--	--	--	--	Bpur00001-RBYO-Bpur11686-RA	--	--	--	--	--	--	--	--	--	--	--	--
chr1	121930018	A	ATACTGAT	INDEL	intergenic_region	MODIFIER	EXON_chr1_121847130_121847297-EXON_chr1_121967443_121967795	Bpur00001-RBYO-Bpur11686-RA	intergenic_region	Bpur00001-RBYO-Bpur11686-RA	--	--	n.121930018_121930019insTACTGAT	--	--	--	--	--	Bpur00001-RBYO-Bpur11686-RA	--	--	--	--	--	--	--	--	--	--	--	--
chr1	121930185	C	CTTTTTTTACAG	INDEL	intergenic_region	MODIFIER	EXON_chr1_121847130_121847297-EXON_chr1_121967443_121967795	Bpur00001-RBYO-Bpur11686-RA	intergenic_region	Bpur00001-RBYO-Bpur11686-RA	--	--	n.121930185_121930186insTTTTTTTACAG	--	--	--	--	--	Bpur00001-RBYO-Bpur11686-RA	--	--	--	--	--	--	--	--	--	--	--	--
chr1	121930201	ATACCGG	A	INDEL	intergenic_region	MODIFIER	EXON_chr1_121847130_121847297-EXON_chr1_121967443_121967795	Bpur00001-RBYO-Bpur11686-RA	intergenic_region	Bpur00001-RBYO-Bpur11686-RA	--	--	n.121930202_121930207delTACCGG	--	--	--	--	--	Bpur00001-RBYO-Bpur11686-RA	--	--	--	--	--	--	--	--	--	--	--	--
chr1	121930309	A	AT	INDEL	intergenic_region	MODIFIER	EXON_chr1_121847130_121847297-EXON_chr1_121967443_121967795	Bpur00001-RBYO-Bpur11686-RA	intergenic_region	Bpur00001-RBYO-Bpur11686-RA	--	--	n.121930309_121930310insT	--	--	--	--	--	Bpur00001-RBYO-Bpur11686-RA	--	--	--	--	--	--	--	--	--	--	--	--
chr1	121930375	CA	C	INDEL	intergenic_region	MODIFIER	EXON_chr1_121847130_121847297-EXON_chr1_121967443_121967795	Bpur00001-RBYO-Bpur11686-RA	intergenic_region	Bpur00001-RBYO-Bpur11686-RA	--	--	n.121930376delA	--	--	--	--	--	Bpur00001-RBYO-Bpur11686-RA	--	--	--	--	--	--	--	--	--	--	--	--
chr1	121930466	ACAAAATTT	A	INDEL	intergenic_region	MODIFIER	EXON_chr1_121847130_121847297-EXON_chr1_121967443_121967795	Bpur00001-RBYO-Bpur11686-RA	intergenic_region	Bpur00001-RBYO-Bpur11686-RA	--	--	n.121930467_121930474delCAAAATTT	--	--	--	--	--	Bpur00001-RBYO-Bpur11686-RA	--	--	--	--	--	--	--	--	--	--	--	--
chr1	121930582	C	CTGCTTCT	INDEL	intergenic_region	MODIFIER	EXON_chr1_121847130_121847297-EXON_chr1_121967443_121967795	Bpur00001-RBYO-Bpur11686-RA	intergenic_region	Bpur00001-RBYO-Bpur11686-RA	--	--	n.121930582_121930583insTGCTTCT	--	--	--	--	--	Bpur00001-RBYO-Bpur11686-RA	--	--	--	--	--	--	--	--	--	--	--	--
chr1	121930598	AAAC	A	INDEL	intergenic_region	MODIFIER	EXON_chr1_121847130_121847297-EXON_chr1_121967443_121967795	Bpur00001-RBYO-Bpur11686-RA	intergenic_region	Bpur00001-RBYO-Bpur11686-RA	--	--	n.121930599_121930601delAAC	--	--	--	--	--	Bpur00001-RBYO-Bpur11686-RA	--	--	--	--	--	--	--	--	--	--	--	--
chr1	121930665	TA	T	INDEL	intergenic_region	MODIFIER	EXON_chr1_121847130_121847297-EXON_chr1_121967443_121967795	Bpur00001-RBYO-Bpur11686-RA	intergenic_region	Bpur00001-RBYO-Bpur11686-RA	--	--	n.121930666delA	--	--	--	--	--	Bpur00001-RBYO-Bpur11686-RA	--	--	--	--	--	--	--	--	--	--	--	--
chr1	121930672	CT	C	INDEL	intergenic_region	MODIFIER	EXON_chr1_121847130_121847297-EXON_chr1_121967443_121967795	Bpur00001-RBYO-Bpur11686-RA	intergenic_region	Bpur00001-RBYO-Bpur11686-RA	--	--	n.121930673delT	--	--	--	--	--	Bpur00001-RBYO-Bpur11686-RA	--	--	--	--	--	--	--	--	--	--	--	--
chr1	121930828	AGAT	A	INDEL	intergenic_region	MODIFIER	EXON_chr1_121847130_121847297-EXON_chr1_121967443_121967795	Bpur00001-RBYO-Bpur11686-RA	intergenic_region	Bpur00001-RBYO-Bpur11686-RA	--	--	n.121930829_121930831delGAT	--	--	--	--	--	Bpur00001-RBYO-Bpur11686-RA	--	--	--	--	--	--	--	--	--	--	--	--
chr1	121930864	A	ATTAAAC	INDEL	intergenic_region	MODIFIER	EXON_chr1_121847130_121847297-EXON_chr1_121967443_121967795	Bpur00001-RBYO-Bpur11686-RA	intergenic_region	Bpur00001-RBYO-Bpur11686-RA	--	--	n.121930864_121930865insTTAAAC	--	--	--	--	--	Bpur00001-RBYO-Bpur11686-RA	--	--	--	--	--	--	--	--	--	--	--	--
chr1	121930909	G	GGA	INDEL	intergenic_region	MODIFIER	EXON_chr1_121847130_121847297-EXON_chr1_121967443_121967795	Bpur00001-RBYO-Bpur11686-RA	intergenic_region	Bpur00001-RBYO-Bpur11686-RA	--	--	n.121930909_121930910insGA	--	--	--	--	--	Bpur00001-RBYO-Bpur11686-RA	--	--	--	--	--	--	--	--	--	--	--	--
chr1	121930946	A	ATACATG	INDEL	intergenic_region	MODIFIER	EXON_chr1_121847130_121847297-EXON_chr1_121967443_121967795	Bpur00001-RBYO-Bpur11686-RA	intergenic_region	Bpur00001-RBYO-Bpur11686-RA	--	--	n.121930946_121930947insTACATG	--	--	--	--	--	Bpur00001-RBYO-Bpur11686-RA	--	--	--	--	--	--	--	--	--	--	--	--
chr1	121931289	TACA	T	INDEL	intergenic_region	MODIFIER	EXON_chr1_121847130_121847297-EXON_chr1_121967443_121967795	Bpur00001-RBYO-Bpur11686-RA	intergenic_region	Bpur00001-RBYO-Bpur11686-RA	--	--	n.121931290_121931292delACA	--	--	--	--	--	Bpur00001-RBYO-Bpur11686-RA	--	--	--	--	--	--	--	--	--	--	--	--
chr1	121931976	AC	A	INDEL	intergenic_region	MODIFIER	EXON_chr1_121847130_121847297-EXON_chr1_121967443_121967795	Bpur00001-RBYO-Bpur11686-RA	intergenic_region	Bpur00001-RBYO-Bpur11686-RA	--	--	n.121931977delC	--	--	--	--	--	Bpur00001-RBYO-Bpur11686-RA	--	--	--	--	--	--	--	--	--	--	--	--
chr1	121932095	TAGAA	T	INDEL	intergenic_region	MODIFIER	EXON_chr1_121847130_121847297-EXON_chr1_121967443_121967795	Bpur00001-RBYO-Bpur11686-RA	intergenic_region	Bpur00001-RBYO-Bpur11686-RA	--	--	n.121932096_121932099delAGAA	--	--	--	--	--	Bpur00001-RBYO-Bpur11686-RA	--	--	--	--	--	--	--	--	--	--	--	--
chr1	121932919	CT	C	INDEL	intergenic_region	MODIFIER	EXON_chr1_121847130_121847297-EXON_chr1_121967443_121967795	Bpur00001-RBYO-Bpur11686-RA	intergenic_region	Bpur00001-RBYO-Bpur11686-RA	--	--	n.121932920delT	--	--	--	--	--	Bpur00001-RBYO-Bpur11686-RA	--	--	--	--	--	--	--	--	--	--	--	--
chr1	121932923	TA	T	INDEL	intergenic_region	MODIFIER	EXON_chr1_121847130_121847297-EXON_chr1_121967443_121967795	Bpur00001-RBYO-Bpur11686-RA	intergenic_region	Bpur00001-RBYO-Bpur11686-RA	--	--	n.121932924delA	--	--	--	--	--	Bpur00001-RBYO-Bpur11686-RA	--	--	--	--	--	--	--	--	--	--	--	--
chr1	121933082	A	AC	INDEL	intergenic_region	MODIFIER	EXON_chr1_121847130_121847297-EXON_chr1_121967443_121967795	Bpur00001-RBYO-Bpur11686-RA	intergenic_region	Bpur00001-RBYO-Bpur11686-RA	--	--	n.121933082_121933083insC	--	--	--	--	--	Bpur00001-RBYO-Bpur11686-RA	--	--	--	--	--	--	--	--	--	--	--	--
chr1	121933155	C	CTGTCAATA	INDEL	intergenic_region	MODIFIER	EXON_chr1_121847130_121847297-EXON_chr1_121967443_121967795	Bpur00001-RBYO-Bpur11686-RA	intergenic_region	Bpur00001-RBYO-Bpur11686-RA	--	--	n.121933155_121933156insTGTCAATA	--	--	--	--	--	Bpur00001-RBYO-Bpur11686-RA	--	--	--	--	--	--	--	--	--	--	--	--
chr1	121933291	TG	T	INDEL	intergenic_region	MODIFIER	EXON_chr1_121847130_121847297-EXON_chr1_121967443_121967795	Bpur00001-RBYO-Bpur11686-RA	intergenic_region	Bpur00001-RBYO-Bpur11686-RA	--	--	n.121933292delG	--	--	--	--	--	Bpur00001-RBYO-Bpur11686-RA	--	--	--	--	--	--	--	--	--	--	--	--
chr1	121933692	A	ATACTACTTT	INDEL	intergenic_region	MODIFIER	EXON_chr1_121847130_121847297-EXON_chr1_121967443_121967795	Bpur00001-RBYO-Bpur11686-RA	intergenic_region	Bpur00001-RBYO-Bpur11686-RA	--	--	n.121933692_121933693insTACTACTTT	--	--	--	--	--	Bpur00001-RBYO-Bpur11686-RA	--	--	--	--	--	--	--	--	--	--	--	--
chr1	121933916	T	TA	INDEL	intergenic_region	MODIFIER	EXON_chr1_121847130_121847297-EXON_chr1_121967443_121967795	Bpur00001-RBYO-Bpur11686-RA	intergenic_region	Bpur00001-RBYO-Bpur11686-RA	--	--	n.121933916_121933917insA	--	--	--	--	--	Bpur00001-RBYO-Bpur11686-RA	--	--	--	--	--	--	--	--	--	--	--	--
chr1	121934073	CATTATGTAAAG	C	INDEL	intergenic_region	MODIFIER	EXON_chr1_121847130_121847297-EXON_chr1_121967443_121967795	Bpur00001-RBYO-Bpur11686-RA	intergenic_region	Bpur00001-RBYO-Bpur11686-RA	--	--	n.121934074_121934084delATTATGTAAAG	--	--	--	--	--	Bpur00001-RBYO-Bpur11686-RA	--	--	--	--	--	--	--	--	--	--	--	--
chr1	121934151	ATTTACT	A	INDEL	intergenic_region	MODIFIER	EXON_chr1_121847130_121847297-EXON_chr1_121967443_121967795	Bpur00001-RBYO-Bpur11686-RA	intergenic_region	Bpur00001-RBYO-Bpur11686-RA	--	--	n.121934152_121934157delTTTACT	--	--	--	--	--	Bpur00001-RBYO-Bpur11686-RA	--	--	--	--	--	--	--	--	--	--	--	--
chr1	121934199	AT	A	INDEL	intergenic_region	MODIFIER	EXON_chr1_121847130_121847297-EXON_chr1_121967443_121967795	Bpur00001-RBYO-Bpur11686-RA	intergenic_region	Bpur00001-RBYO-Bpur11686-RA	--	--	n.121934200delT	--	--	--	--	--	Bpur00001-RBYO-Bpur11686-RA	--	--	--	--	--	--	--	--	--	--	--	--
chr1	121934216	TTC	T	INDEL	intergenic_region	MODIFIER	EXON_chr1_121847130_121847297-EXON_chr1_121967443_121967795	Bpur00001-RBYO-Bpur11686-RA	intergenic_region	Bpur00001-RBYO-Bpur11686-RA	--	--	n.121934217_121934218delTC	--	--	--	--	--	Bpur00001-RBYO-Bpur11686-RA	--	--	--	--	--	--	--	--	--	--	--	--
chr1	121934223	CAA	C	INDEL	intergenic_region	MODIFIER	EXON_chr1_121847130_121847297-EXON_chr1_121967443_121967795	Bpur00001-RBYO-Bpur11686-RA	intergenic_region	Bpur00001-RBYO-Bpur11686-RA	--	--	n.121934224_121934225delAA	--	--	--	--	--	Bpur00001-RBYO-Bpur11686-RA	--	--	--	--	--	--	--	--	--	--	--	--
chr1	121934228	A	ATTC	INDEL	intergenic_region	MODIFIER	EXON_chr1_121847130_121847297-EXON_chr1_121967443_121967795	Bpur00001-RBYO-Bpur11686-RA	intergenic_region	Bpur00001-RBYO-Bpur11686-RA	--	--	n.121934228_121934229insTTC	--	--	--	--	--	Bpur00001-RBYO-Bpur11686-RA	--	--	--	--	--	--	--	--	--	--	--	--
chr1	121934361	GTTAC	G	INDEL	intergenic_region	MODIFIER	EXON_chr1_121847130_121847297-EXON_chr1_121967443_121967795	Bpur00001-RBYO-Bpur11686-RA	intergenic_region	Bpur00001-RBYO-Bpur11686-RA	--	--	n.121934362_121934365delTTAC	--	--	--	--	--	Bpur00001-RBYO-Bpur11686-RA	--	--	--	--	--	--	--	--	--	--	--	--
chr1	121934758	TTA	T	INDEL	intergenic_region	MODIFIER	EXON_chr1_121847130_121847297-EXON_chr1_121967443_121967795	Bpur00001-RBYO-Bpur11686-RA	intergenic_region	Bpur00001-RBYO-Bpur11686-RA	--	--	n.121934759_121934760delTA	--	--	--	--	--	Bpur00001-RBYO-Bpur11686-RA	--	--	--	--	--	--	--	--	--	--	--	--
chr1	121934765	T	TGA	INDEL	intergenic_region	MODIFIER	EXON_chr1_121847130_121847297-EXON_chr1_121967443_121967795	Bpur00001-RBYO-Bpur11686-RA	intergenic_region	Bpur00001-RBYO-Bpur11686-RA	--	--	n.121934765_121934766insGA	--	--	--	--	--	Bpur00001-RBYO-Bpur11686-RA	--	--	--	--	--	--	--	--	--	--	--	--
chr1	121934777	AT	A	INDEL	intergenic_region	MODIFIER	EXON_chr1_121847130_121847297-EXON_chr1_121967443_121967795	Bpur00001-RBYO-Bpur11686-RA	intergenic_region	Bpur00001-RBYO-Bpur11686-RA	--	--	n.121934778delT	--	--	--	--	--	Bpur00001-RBYO-Bpur11686-RA	--	--	--	--	--	--	--	--	--	--	--	--
chr1	121935299	A	AT	INDEL	intergenic_region	MODIFIER	EXON_chr1_121847130_121847297-EXON_chr1_121967443_121967795	Bpur00001-RBYO-Bpur11686-RA	intergenic_region	Bpur00001-RBYO-Bpur11686-RA	--	--	n.121935299_121935300insT	--	--	--	--	--	Bpur00001-RBYO-Bpur11686-RA	--	--	--	--	--	--	--	--	--	--	--	--
chr1	121935457	A	AC	INDEL	intergenic_region	MODIFIER	EXON_chr1_121847130_121847297-EXON_chr1_121967443_121967795	Bpur00001-RBYO-Bpur11686-RA	intergenic_region	Bpur00001-RBYO-Bpur11686-RA	--	--	n.121935457_121935458insC	--	--	--	--	--	Bpur00001-RBYO-Bpur11686-RA	--	--	--	--	--	--	--	--	--	--	--	--
chr1	121935516	GAAT	G	INDEL	intergenic_region	MODIFIER	EXON_chr1_121847130_121847297-EXON_chr1_121967443_121967795	Bpur00001-RBYO-Bpur11686-RA	intergenic_region	Bpur00001-RBYO-Bpur11686-RA	--	--	n.121935517_121935519delAAT	--	--	--	--	--	Bpur00001-RBYO-Bpur11686-RA	--	--	--	--	--	--	--	--	--	--	--	--
chr1	121935626	AC	A	INDEL	intergenic_region	MODIFIER	EXON_chr1_121847130_121847297-EXON_chr1_121967443_121967795	Bpur00001-RBYO-Bpur11686-RA	intergenic_region	Bpur00001-RBYO-Bpur11686-RA	--	--	n.121935627delC	--	--	--	--	--	Bpur00001-RBYO-Bpur11686-RA	--	--	--	--	--	--	--	--	--	--	--	--
chr1	121935866	CTATGCACT	C	INDEL	intergenic_region	MODIFIER	EXON_chr1_121847130_121847297-EXON_chr1_121967443_121967795	Bpur00001-RBYO-Bpur11686-RA	intergenic_region	Bpur00001-RBYO-Bpur11686-RA	--	--	n.121935867_121935874delTATGCACT	--	--	--	--	--	Bpur00001-RBYO-Bpur11686-RA	--	--	--	--	--	--	--	--	--	--	--	--
chr1	121935876	AGGAGTTCAGACAAAAATATCACTTAAAATGTCACTTGCAGATTCATACTGGTGAAAAACCATTTAAATGTGAACCT	A	INDEL	intergenic_region	MODIFIER	EXON_chr1_121847130_121847297-EXON_chr1_121967443_121967795	Bpur00001-RBYO-Bpur11686-RA	intergenic_region	Bpur00001-RBYO-Bpur11686-RA	--	--	n.121935877_121935952delGGAGTTCAGACAAAAATATCACTTAAAATGTCACTTGCAGATTCATACTGGTGAAAAACCATTTAAATGTGAACCT	--	--	--	--	--	Bpur00001-RBYO-Bpur11686-RA	--	--	--	--	--	--	--	--	--	--	--	--
chr1	121935979	TA	T	INDEL	intergenic_region	MODIFIER	EXON_chr1_121847130_121847297-EXON_chr1_121967443_121967795	Bpur00001-RBYO-Bpur11686-RA	intergenic_region	Bpur00001-RBYO-Bpur11686-RA	--	--	n.121935980delA	--	--	--	--	--	Bpur00001-RBYO-Bpur11686-RA	--	--	--	--	--	--	--	--	--	--	--	--
chr1	121936255	T	TTC	INDEL	intergenic_region	MODIFIER	EXON_chr1_121847130_121847297-EXON_chr1_121967443_121967795	Bpur00001-RBYO-Bpur11686-RA	intergenic_region	Bpur00001-RBYO-Bpur11686-RA	--	--	n.121936255_121936256insTC	--	--	--	--	--	Bpur00001-RBYO-Bpur11686-RA	--	--	--	--	--	--	--	--	--	--	--	--
chr1	121936388	CAAAA	C	INDEL	intergenic_region	MODIFIER	EXON_chr1_121847130_121847297-EXON_chr1_121967443_121967795	Bpur00001-RBYO-Bpur11686-RA	intergenic_region	Bpur00001-RBYO-Bpur11686-RA	--	--	n.121936389_121936392delAAAA	--	--	--	--	--	Bpur00001-RBYO-Bpur11686-RA	--	--	--	--	--	--	--	--	--	--	--	--
chr1	121936898	TAAACATAAATTAAAAGAACATATGCGGACTCATACTGGTGAAAAACCATTTAAATGTGAACAATGCAGCAATGAGTTCTGTCTTAAATCTAGATTAAAAGAA	T	INDEL	intergenic_region	MODIFIER	EXON_chr1_121847130_121847297-EXON_chr1_121967443_121967795	Bpur00001-RBYO-Bpur11686-RA	intergenic_region	Bpur00001-RBYO-Bpur11686-RA	--	--	n.121936899_121937000del	--	--	--	--	--	Bpur00001-RBYO-Bpur11686-RA	--	--	--	--	--	--	--	--	--	--	--	--
chr1	121936925	GACTCATACTGGTGAAAAACCATTTAAATGTGAACAATGCAGCAATGAGTTCTGTCTTAAATCTAGATTAAAAGAACACTTGCAA	G	INDEL	intergenic_region	MODIFIER	EXON_chr1_121847130_121847297-EXON_chr1_121967443_121967795	Bpur00001-RBYO-Bpur11686-RA	intergenic_region	Bpur00001-RBYO-Bpur11686-RA	--	--	n.121936926_121937009delACTCATACTGGTGAAAAACCATTTAAATGTGAACAATGCAGCAATGAGTTCTGTCTTAAATCTAGATTAAAAGAACACTTGCAA	--	--	--	--	--	Bpur00001-RBYO-Bpur11686-RA	--	--	--	--	--	--	--	--	--	--	--	--
chr1	121937794	G	GTGAA	INDEL	intergenic_region	MODIFIER	EXON_chr1_121847130_121847297-EXON_chr1_121967443_121967795	Bpur00001-RBYO-Bpur11686-RA	intergenic_region	Bpur00001-RBYO-Bpur11686-RA	--	--	n.121937794_121937795insTGAA	--	--	--	--	--	Bpur00001-RBYO-Bpur11686-RA	--	--	--	--	--	--	--	--	--	--	--	--
chr1	121938030	T	TA	INDEL	intergenic_region	MODIFIER	EXON_chr1_121847130_121847297-EXON_chr1_121967443_121967795	Bpur00001-RBYO-Bpur11686-RA	intergenic_region	Bpur00001-RBYO-Bpur11686-RA	--	--	n.121938030_121938031insA	--	--	--	--	--	Bpur00001-RBYO-Bpur11686-RA	--	--	--	--	--	--	--	--	--	--	--	--
chr1	121938140	TTTAATAGTGTACATACAATAGTGTAATTC	T	INDEL	intergenic_region	MODIFIER	EXON_chr1_121847130_121847297-EXON_chr1_121967443_121967795	Bpur00001-RBYO-Bpur11686-RA	intergenic_region	Bpur00001-RBYO-Bpur11686-RA	--	--	n.121938141_121938169delTTAATAGTGTACATACAATAGTGTAATTC	--	--	--	--	--	Bpur00001-RBYO-Bpur11686-RA	--	--	--	--	--	--	--	--	--	--	--	--
chr1	121938191	CAT	C	INDEL	intergenic_region	MODIFIER	EXON_chr1_121847130_121847297-EXON_chr1_121967443_121967795	Bpur00001-RBYO-Bpur11686-RA	intergenic_region	Bpur00001-RBYO-Bpur11686-RA	--	--	n.121938192_121938193delAT	--	--	--	--	--	Bpur00001-RBYO-Bpur11686-RA	--	--	--	--	--	--	--	--	--	--	--	--
chr1	121938218	G	GTA	INDEL	intergenic_region	MODIFIER	EXON_chr1_121847130_121847297-EXON_chr1_121967443_121967795	Bpur00001-RBYO-Bpur11686-RA	intergenic_region	Bpur00001-RBYO-Bpur11686-RA	--	--	n.121938218_121938219insTA	--	--	--	--	--	Bpur00001-RBYO-Bpur11686-RA	--	--	--	--	--	--	--	--	--	--	--	--
chr1	121938228	GC	G	INDEL	intergenic_region	MODIFIER	EXON_chr1_121847130_121847297-EXON_chr1_121967443_121967795	Bpur00001-RBYO-Bpur11686-RA	intergenic_region	Bpur00001-RBYO-Bpur11686-RA	--	--	n.121938229delC	--	--	--	--	--	Bpur00001-RBYO-Bpur11686-RA	--	--	--	--	--	--	--	--	--	--	--	--
chr1	121938323	TTATAC	T	INDEL	intergenic_region	MODIFIER	EXON_chr1_121847130_121847297-EXON_chr1_121967443_121967795	Bpur00001-RBYO-Bpur11686-RA	intergenic_region	Bpur00001-RBYO-Bpur11686-RA	--	--	n.121938324_121938328delTATAC	--	--	--	--	--	Bpur00001-RBYO-Bpur11686-RA	--	--	--	--	--	--	--	--	--	--	--	--
chr1	121938539	AGTTTT	A	INDEL	intergenic_region	MODIFIER	EXON_chr1_121847130_121847297-EXON_chr1_121967443_121967795	Bpur00001-RBYO-Bpur11686-RA	intergenic_region	Bpur00001-RBYO-Bpur11686-RA	--	--	n.121938540_121938544delGTTTT	--	--	--	--	--	Bpur00001-RBYO-Bpur11686-RA	--	--	--	--	--	--	--	--	--	--	--	--
chr1	121938603	ATTAG	A	INDEL	intergenic_region	MODIFIER	EXON_chr1_121847130_121847297-EXON_chr1_121967443_121967795	Bpur00001-RBYO-Bpur11686-RA	intergenic_region	Bpur00001-RBYO-Bpur11686-RA	--	--	n.121938604_121938607delTTAG	--	--	--	--	--	Bpur00001-RBYO-Bpur11686-RA	--	--	--	--	--	--	--	--	--	--	--	--
chr1	121938621	AT	A	INDEL	intergenic_region	MODIFIER	EXON_chr1_121847130_121847297-EXON_chr1_121967443_121967795	Bpur00001-RBYO-Bpur11686-RA	intergenic_region	Bpur00001-RBYO-Bpur11686-RA	--	--	n.121938622delT	--	--	--	--	--	Bpur00001-RBYO-Bpur11686-RA	--	--	--	--	--	--	--	--	--	--	--	--
chr1	121938720	C	CTAGA	INDEL	intergenic_region	MODIFIER	EXON_chr1_121847130_121847297-EXON_chr1_121967443_121967795	Bpur00001-RBYO-Bpur11686-RA	intergenic_region	Bpur00001-RBYO-Bpur11686-RA	--	--	n.121938720_121938721insTAGA	--	--	--	--	--	Bpur00001-RBYO-Bpur11686-RA	--	--	--	--	--	--	--	--	--	--	--	--
chr1	121938945	TTA	T	INDEL	intergenic_region	MODIFIER	EXON_chr1_121847130_121847297-EXON_chr1_121967443_121967795	Bpur00001-RBYO-Bpur11686-RA	intergenic_region	Bpur00001-RBYO-Bpur11686-RA	--	--	n.121938946_121938947delTA	--	--	--	--	--	Bpur00001-RBYO-Bpur11686-RA	--	--	--	--	--	--	--	--	--	--	--	--
chr1	121938972	A	AG	INDEL	intergenic_region	MODIFIER	EXON_chr1_121847130_121847297-EXON_chr1_121967443_121967795	Bpur00001-RBYO-Bpur11686-RA	intergenic_region	Bpur00001-RBYO-Bpur11686-RA	--	--	n.121938972_121938973insG	--	--	--	--	--	Bpur00001-RBYO-Bpur11686-RA	--	--	--	--	--	--	--	--	--	--	--	--
chr1	121938974	C	CAAATGCA	INDEL	intergenic_region	MODIFIER	EXON_chr1_121847130_121847297-EXON_chr1_121967443_121967795	Bpur00001-RBYO-Bpur11686-RA	intergenic_region	Bpur00001-RBYO-Bpur11686-RA	--	--	n.121938974_121938975insAAATGCA	--	--	--	--	--	Bpur00001-RBYO-Bpur11686-RA	--	--	--	--	--	--	--	--	--	--	--	--
chr1	121939156	AT	A	INDEL	intergenic_region	MODIFIER	EXON_chr1_121847130_121847297-EXON_chr1_121967443_121967795	Bpur00001-RBYO-Bpur11686-RA	intergenic_region	Bpur00001-RBYO-Bpur11686-RA	--	--	n.121939157delT	--	--	--	--	--	Bpur00001-RBYO-Bpur11686-RA	--	--	--	--	--	--	--	--	--	--	--	--
chr1	121939176	GACAA	G	INDEL	intergenic_region	MODIFIER	EXON_chr1_121847130_121847297-EXON_chr1_121967443_121967795	Bpur00001-RBYO-Bpur11686-RA	intergenic_region	Bpur00001-RBYO-Bpur11686-RA	--	--	n.121939177_121939180delACAA	--	--	--	--	--	Bpur00001-RBYO-Bpur11686-RA	--	--	--	--	--	--	--	--	--	--	--	--
chr1	121939333	TTAG	T	INDEL	intergenic_region	MODIFIER	EXON_chr1_121847130_121847297-EXON_chr1_121967443_121967795	Bpur00001-RBYO-Bpur11686-RA	intergenic_region	Bpur00001-RBYO-Bpur11686-RA	--	--	n.121939334_121939336delTAG	--	--	--	--	--	Bpur00001-RBYO-Bpur11686-RA	--	--	--	--	--	--	--	--	--	--	--	--
chr1	121939879	G	GA	INDEL	intergenic_region	MODIFIER	EXON_chr1_121847130_121847297-EXON_chr1_121967443_121967795	Bpur00001-RBYO-Bpur11686-RA	intergenic_region	Bpur00001-RBYO-Bpur11686-RA	--	--	n.121939879_121939880insA	--	--	--	--	--	Bpur00001-RBYO-Bpur11686-RA	--	--	--	--	--	--	--	--	--	--	--	--
chr1	121940134	T	TCATATTTTGCCA	INDEL	intergenic_region	MODIFIER	EXON_chr1_121847130_121847297-EXON_chr1_121967443_121967795	Bpur00001-RBYO-Bpur11686-RA	intergenic_region	Bpur00001-RBYO-Bpur11686-RA	--	--	n.121940134_121940135inchrTATTTTGCCA	--	--	--	--	--	Bpur00001-RBYO-Bpur11686-RA	--	--	--	--	--	--	--	--	--	--	--	--
chr1	121940199	C	CT	INDEL	intergenic_region	MODIFIER	EXON_chr1_121847130_121847297-EXON_chr1_121967443_121967795	Bpur00001-RBYO-Bpur11686-RA	intergenic_region	Bpur00001-RBYO-Bpur11686-RA	--	--	n.121940199_121940200insT	--	--	--	--	--	Bpur00001-RBYO-Bpur11686-RA	--	--	--	--	--	--	--	--	--	--	--	--
chr1	121940287	T	TAC	INDEL	intergenic_region	MODIFIER	EXON_chr1_121847130_121847297-EXON_chr1_121967443_121967795	Bpur00001-RBYO-Bpur11686-RA	intergenic_region	Bpur00001-RBYO-Bpur11686-RA	--	--	n.121940287_121940288insAC	--	--	--	--	--	Bpur00001-RBYO-Bpur11686-RA	--	--	--	--	--	--	--	--	--	--	--	--
chr1	121940330	C	CT	INDEL	intergenic_region	MODIFIER	EXON_chr1_121847130_121847297-EXON_chr1_121967443_121967795	Bpur00001-RBYO-Bpur11686-RA	intergenic_region	Bpur00001-RBYO-Bpur11686-RA	--	--	n.121940330_121940331insT	--	--	--	--	--	Bpur00001-RBYO-Bpur11686-RA	--	--	--	--	--	--	--	--	--	--	--	--
chr1	121940374	CT	C	INDEL	intergenic_region	MODIFIER	EXON_chr1_121847130_121847297-EXON_chr1_121967443_121967795	Bpur00001-RBYO-Bpur11686-RA	intergenic_region	Bpur00001-RBYO-Bpur11686-RA	--	--	n.121940375delT	--	--	--	--	--	Bpur00001-RBYO-Bpur11686-RA	--	--	--	--	--	--	--	--	--	--	--	--
chr1	121940822	T	TA	INDEL	intergenic_region	MODIFIER	EXON_chr1_121847130_121847297-EXON_chr1_121967443_121967795	Bpur00001-RBYO-Bpur11686-RA	intergenic_region	Bpur00001-RBYO-Bpur11686-RA	--	--	n.121940822_121940823insA	--	--	--	--	--	Bpur00001-RBYO-Bpur11686-RA	--	--	--	--	--	--	--	--	--	--	--	--
chr1	121941248	AG	A	INDEL	intergenic_region	MODIFIER	EXON_chr1_121847130_121847297-EXON_chr1_121967443_121967795	Bpur00001-RBYO-Bpur11686-RA	intergenic_region	Bpur00001-RBYO-Bpur11686-RA	--	--	n.121941249delG	--	--	--	--	--	Bpur00001-RBYO-Bpur11686-RA	--	--	--	--	--	--	--	--	--	--	--	--
chr1	121941292	C	CT	INDEL	intergenic_region	MODIFIER	EXON_chr1_121847130_121847297-EXON_chr1_121967443_121967795	Bpur00001-RBYO-Bpur11686-RA	intergenic_region	Bpur00001-RBYO-Bpur11686-RA	--	--	n.121941292_121941293insT	--	--	--	--	--	Bpur00001-RBYO-Bpur11686-RA	--	--	--	--	--	--	--	--	--	--	--	--
chr1	121941442	AT	A	INDEL	intergenic_region	MODIFIER	EXON_chr1_121847130_121847297-EXON_chr1_121967443_121967795	Bpur00001-RBYO-Bpur11686-RA	intergenic_region	Bpur00001-RBYO-Bpur11686-RA	--	--	n.121941443delT	--	--	--	--	--	Bpur00001-RBYO-Bpur11686-RA	--	--	--	--	--	--	--	--	--	--	--	--
chr1	121941534	ATT	A	INDEL	intergenic_region	MODIFIER	EXON_chr1_121847130_121847297-EXON_chr1_121967443_121967795	Bpur00001-RBYO-Bpur11686-RA	intergenic_region	Bpur00001-RBYO-Bpur11686-RA	--	--	n.121941535_121941536delTT	--	--	--	--	--	Bpur00001-RBYO-Bpur11686-RA	--	--	--	--	--	--	--	--	--	--	--	--
chr1	121941617	CA	C	INDEL	intergenic_region	MODIFIER	EXON_chr1_121847130_121847297-EXON_chr1_121967443_121967795	Bpur00001-RBYO-Bpur11686-RA	intergenic_region	Bpur00001-RBYO-Bpur11686-RA	--	--	n.121941618delA	--	--	--	--	--	Bpur00001-RBYO-Bpur11686-RA	--	--	--	--	--	--	--	--	--	--	--	--
chr1	121941635	T	TTAG	INDEL	intergenic_region	MODIFIER	EXON_chr1_121847130_121847297-EXON_chr1_121967443_121967795	Bpur00001-RBYO-Bpur11686-RA	intergenic_region	Bpur00001-RBYO-Bpur11686-RA	--	--	n.121941635_121941636insTAG	--	--	--	--	--	Bpur00001-RBYO-Bpur11686-RA	--	--	--	--	--	--	--	--	--	--	--	--
chr1	121941892	T	TTTA	INDEL	intergenic_region	MODIFIER	EXON_chr1_121847130_121847297-EXON_chr1_121967443_121967795	Bpur00001-RBYO-Bpur11686-RA	intergenic_region	Bpur00001-RBYO-Bpur11686-RA	--	--	n.121941892_121941893insTTA	--	--	--	--	--	Bpur00001-RBYO-Bpur11686-RA	--	--	--	--	--	--	--	--	--	--	--	--
chr1	121942103	CTCAATT	C	INDEL	intergenic_region	MODIFIER	EXON_chr1_121847130_121847297-EXON_chr1_121967443_121967795	Bpur00001-RBYO-Bpur11686-RA	intergenic_region	Bpur00001-RBYO-Bpur11686-RA	--	--	n.121942104_121942109delTCAATT	--	--	--	--	--	Bpur00001-RBYO-Bpur11686-RA	--	--	--	--	--	--	--	--	--	--	--	--
chr1	121942112	T	TGA	INDEL	intergenic_region	MODIFIER	EXON_chr1_121847130_121847297-EXON_chr1_121967443_121967795	Bpur00001-RBYO-Bpur11686-RA	intergenic_region	Bpur00001-RBYO-Bpur11686-RA	--	--	n.121942112_121942113insGA	--	--	--	--	--	Bpur00001-RBYO-Bpur11686-RA	--	--	--	--	--	--	--	--	--	--	--	--
chr1	121942346	T	TA	INDEL	intergenic_region	MODIFIER	EXON_chr1_121847130_121847297-EXON_chr1_121967443_121967795	Bpur00001-RBYO-Bpur11686-RA	intergenic_region	Bpur00001-RBYO-Bpur11686-RA	--	--	n.121942346_121942347insA	--	--	--	--	--	Bpur00001-RBYO-Bpur11686-RA	--	--	--	--	--	--	--	--	--	--	--	--
chr1	121942386	ACCTTTG	A	INDEL	intergenic_region	MODIFIER	EXON_chr1_121847130_121847297-EXON_chr1_121967443_121967795	Bpur00001-RBYO-Bpur11686-RA	intergenic_region	Bpur00001-RBYO-Bpur11686-RA	--	--	n.121942387_121942392delCCTTTG	--	--	--	--	--	Bpur00001-RBYO-Bpur11686-RA	--	--	--	--	--	--	--	--	--	--	--	--
chr1	121942407	TG	T	INDEL	intergenic_region	MODIFIER	EXON_chr1_121847130_121847297-EXON_chr1_121967443_121967795	Bpur00001-RBYO-Bpur11686-RA	intergenic_region	Bpur00001-RBYO-Bpur11686-RA	--	--	n.121942408delG	--	--	--	--	--	Bpur00001-RBYO-Bpur11686-RA	--	--	--	--	--	--	--	--	--	--	--	--
chr1	121942418	A	AAT	INDEL	intergenic_region	MODIFIER	EXON_chr1_121847130_121847297-EXON_chr1_121967443_121967795	Bpur00001-RBYO-Bpur11686-RA	intergenic_region	Bpur00001-RBYO-Bpur11686-RA	--	--	n.121942418_121942419insAT	--	--	--	--	--	Bpur00001-RBYO-Bpur11686-RA	--	--	--	--	--	--	--	--	--	--	--	--
chr1	121942443	AT	A	INDEL	intergenic_region	MODIFIER	EXON_chr1_121847130_121847297-EXON_chr1_121967443_121967795	Bpur00001-RBYO-Bpur11686-RA	intergenic_region	Bpur00001-RBYO-Bpur11686-RA	--	--	n.121942444delT	--	--	--	--	--	Bpur00001-RBYO-Bpur11686-RA	--	--	--	--	--	--	--	--	--	--	--	--
chr1	121942494	T	TTA	INDEL	intergenic_region	MODIFIER	EXON_chr1_121847130_121847297-EXON_chr1_121967443_121967795	Bpur00001-RBYO-Bpur11686-RA	intergenic_region	Bpur00001-RBYO-Bpur11686-RA	--	--	n.121942494_121942495insTA	--	--	--	--	--	Bpur00001-RBYO-Bpur11686-RA	--	--	--	--	--	--	--	--	--	--	--	--
chr1	121942578	ACAG	A	INDEL	intergenic_region	MODIFIER	EXON_chr1_121847130_121847297-EXON_chr1_121967443_121967795	Bpur00001-RBYO-Bpur11686-RA	intergenic_region	Bpur00001-RBYO-Bpur11686-RA	--	--	n.121942579_121942581delCAG	--	--	--	--	--	Bpur00001-RBYO-Bpur11686-RA	--	--	--	--	--	--	--	--	--	--	--	--
chr1	121942582	T	TG	INDEL	intergenic_region	MODIFIER	EXON_chr1_121847130_121847297-EXON_chr1_121967443_121967795	Bpur00001-RBYO-Bpur11686-RA	intergenic_region	Bpur00001-RBYO-Bpur11686-RA	--	--	n.121942582_121942583insG	--	--	--	--	--	Bpur00001-RBYO-Bpur11686-RA	--	--	--	--	--	--	--	--	--	--	--	--
chr1	121942755	TGA	T	INDEL	intergenic_region	MODIFIER	EXON_chr1_121847130_121847297-EXON_chr1_121967443_121967795	Bpur00001-RBYO-Bpur11686-RA	intergenic_region	Bpur00001-RBYO-Bpur11686-RA	--	--	n.121942756_121942757delGA	--	--	--	--	--	Bpur00001-RBYO-Bpur11686-RA	--	--	--	--	--	--	--	--	--	--	--	--
chr1	121942953	CAT	C	INDEL	intergenic_region	MODIFIER	EXON_chr1_121847130_121847297-EXON_chr1_121967443_121967795	Bpur00001-RBYO-Bpur11686-RA	intergenic_region	Bpur00001-RBYO-Bpur11686-RA	--	--	n.121942954_121942955delAT	--	--	--	--	--	Bpur00001-RBYO-Bpur11686-RA	--	--	--	--	--	--	--	--	--	--	--	--
chr1	121942967	G	GCTC	INDEL	intergenic_region	MODIFIER	EXON_chr1_121847130_121847297-EXON_chr1_121967443_121967795	Bpur00001-RBYO-Bpur11686-RA	intergenic_region	Bpur00001-RBYO-Bpur11686-RA	--	--	n.121942967_121942968insCTC	--	--	--	--	--	Bpur00001-RBYO-Bpur11686-RA	--	--	--	--	--	--	--	--	--	--	--	--
chr1	121943183	AAATGTCTCTTTT	A	INDEL	intergenic_region	MODIFIER	EXON_chr1_121847130_121847297-EXON_chr1_121967443_121967795	Bpur00001-RBYO-Bpur11686-RA	intergenic_region	Bpur00001-RBYO-Bpur11686-RA	--	--	n.121943184_121943195delAATGTCTCTTTT	--	--	--	--	--	Bpur00001-RBYO-Bpur11686-RA	--	--	--	--	--	--	--	--	--	--	--	--
chr1	121943254	ATG	A	INDEL	intergenic_region	MODIFIER	EXON_chr1_121847130_121847297-EXON_chr1_121967443_121967795	Bpur00001-RBYO-Bpur11686-RA	intergenic_region	Bpur00001-RBYO-Bpur11686-RA	--	--	n.121943255_121943256delTG	--	--	--	--	--	Bpur00001-RBYO-Bpur11686-RA	--	--	--	--	--	--	--	--	--	--	--	--
chr1	121943260	A	AG	INDEL	intergenic_region	MODIFIER	EXON_chr1_121847130_121847297-EXON_chr1_121967443_121967795	Bpur00001-RBYO-Bpur11686-RA	intergenic_region	Bpur00001-RBYO-Bpur11686-RA	--	--	n.121943260_121943261insG	--	--	--	--	--	Bpur00001-RBYO-Bpur11686-RA	--	--	--	--	--	--	--	--	--	--	--	--
chr1	121943375	ATTT	A	INDEL	intergenic_region	MODIFIER	EXON_chr1_121847130_121847297-EXON_chr1_121967443_121967795	Bpur00001-RBYO-Bpur11686-RA	intergenic_region	Bpur00001-RBYO-Bpur11686-RA	--	--	n.121943376_121943378delTTT	--	--	--	--	--	Bpur00001-RBYO-Bpur11686-RA	--	--	--	--	--	--	--	--	--	--	--	--
chr1	121943460	CT	C	INDEL	intergenic_region	MODIFIER	EXON_chr1_121847130_121847297-EXON_chr1_121967443_121967795	Bpur00001-RBYO-Bpur11686-RA	intergenic_region	Bpur00001-RBYO-Bpur11686-RA	--	--	n.121943461delT	--	--	--	--	--	Bpur00001-RBYO-Bpur11686-RA	--	--	--	--	--	--	--	--	--	--	--	--
chr1	121943467	AACATATATTGGT	A	INDEL	intergenic_region	MODIFIER	EXON_chr1_121847130_121847297-EXON_chr1_121967443_121967795	Bpur00001-RBYO-Bpur11686-RA	intergenic_region	Bpur00001-RBYO-Bpur11686-RA	--	--	n.121943468_121943479delACATATATTGGT	--	--	--	--	--	Bpur00001-RBYO-Bpur11686-RA	--	--	--	--	--	--	--	--	--	--	--	--
chr1	121943484	A	AT	INDEL	intergenic_region	MODIFIER	EXON_chr1_121847130_121847297-EXON_chr1_121967443_121967795	Bpur00001-RBYO-Bpur11686-RA	intergenic_region	Bpur00001-RBYO-Bpur11686-RA	--	--	n.121943484_121943485insT	--	--	--	--	--	Bpur00001-RBYO-Bpur11686-RA	--	--	--	--	--	--	--	--	--	--	--	--
chr1	121943654	AAAT	A	INDEL	intergenic_region	MODIFIER	EXON_chr1_121847130_121847297-EXON_chr1_121967443_121967795	Bpur00001-RBYO-Bpur11686-RA	intergenic_region	Bpur00001-RBYO-Bpur11686-RA	--	--	n.121943655_121943657delAAT	--	--	--	--	--	Bpur00001-RBYO-Bpur11686-RA	--	--	--	--	--	--	--	--	--	--	--	--
chr1	121943912	TTTGTCAC	T	INDEL	intergenic_region	MODIFIER	EXON_chr1_121847130_121847297-EXON_chr1_121967443_121967795	Bpur00001-RBYO-Bpur11686-RA	intergenic_region	Bpur00001-RBYO-Bpur11686-RA	--	--	n.121943913_121943919delTTGTCAC	--	--	--	--	--	Bpur00001-RBYO-Bpur11686-RA	--	--	--	--	--	--	--	--	--	--	--	--
chr1	121943962	A	AT	INDEL	intergenic_region	MODIFIER	EXON_chr1_121847130_121847297-EXON_chr1_121967443_121967795	Bpur00001-RBYO-Bpur11686-RA	intergenic_region	Bpur00001-RBYO-Bpur11686-RA	--	--	n.121943962_121943963insT	--	--	--	--	--	Bpur00001-RBYO-Bpur11686-RA	--	--	--	--	--	--	--	--	--	--	--	--
chr1	121943964	T	TA	INDEL	intergenic_region	MODIFIER	EXON_chr1_121847130_121847297-EXON_chr1_121967443_121967795	Bpur00001-RBYO-Bpur11686-RA	intergenic_region	Bpur00001-RBYO-Bpur11686-RA	--	--	n.121943964_121943965insA	--	--	--	--	--	Bpur00001-RBYO-Bpur11686-RA	--	--	--	--	--	--	--	--	--	--	--	--
chr1	121944139	C	CATAGT	INDEL	intergenic_region	MODIFIER	EXON_chr1_121847130_121847297-EXON_chr1_121967443_121967795	Bpur00001-RBYO-Bpur11686-RA	intergenic_region	Bpur00001-RBYO-Bpur11686-RA	--	--	n.121944139_121944140insATAGT	--	--	--	--	--	Bpur00001-RBYO-Bpur11686-RA	--	--	--	--	--	--	--	--	--	--	--	--
chr1	121944386	GCAAA	G	INDEL	intergenic_region	MODIFIER	EXON_chr1_121847130_121847297-EXON_chr1_121967443_121967795	Bpur00001-RBYO-Bpur11686-RA	intergenic_region	Bpur00001-RBYO-Bpur11686-RA	--	--	n.121944387_121944390delCAAA	--	--	--	--	--	Bpur00001-RBYO-Bpur11686-RA	--	--	--	--	--	--	--	--	--	--	--	--
chr1	121944593	TCTCTA	T	INDEL	intergenic_region	MODIFIER	EXON_chr1_121847130_121847297-EXON_chr1_121967443_121967795	Bpur00001-RBYO-Bpur11686-RA	intergenic_region	Bpur00001-RBYO-Bpur11686-RA	--	--	n.121944594_121944598delCTCTA	--	--	--	--	--	Bpur00001-RBYO-Bpur11686-RA	--	--	--	--	--	--	--	--	--	--	--	--
chr1	121944623	A	AT	INDEL	intergenic_region	MODIFIER	EXON_chr1_121847130_121847297-EXON_chr1_121967443_121967795	Bpur00001-RBYO-Bpur11686-RA	intergenic_region	Bpur00001-RBYO-Bpur11686-RA	--	--	n.121944623_121944624insT	--	--	--	--	--	Bpur00001-RBYO-Bpur11686-RA	--	--	--	--	--	--	--	--	--	--	--	--
chr1	121945191	AGGGC	A	INDEL	intergenic_region	MODIFIER	EXON_chr1_121847130_121847297-EXON_chr1_121967443_121967795	Bpur00001-RBYO-Bpur11686-RA	intergenic_region	Bpur00001-RBYO-Bpur11686-RA	--	--	n.121945192_121945195delGGGC	--	--	--	--	--	Bpur00001-RBYO-Bpur11686-RA	--	--	--	--	--	--	--	--	--	--	--	--
chr1	121945724	TTACTTCCCC	T	INDEL	intergenic_region	MODIFIER	EXON_chr1_121847130_121847297-EXON_chr1_121967443_121967795	Bpur00001-RBYO-Bpur11686-RA	intergenic_region	Bpur00001-RBYO-Bpur11686-RA	--	--	n.121945725_121945733delTACTTCCCC	--	--	--	--	--	Bpur00001-RBYO-Bpur11686-RA	--	--	--	--	--	--	--	--	--	--	--	--
chr1	121945934	GA	G	INDEL	intergenic_region	MODIFIER	EXON_chr1_121847130_121847297-EXON_chr1_121967443_121967795	Bpur00001-RBYO-Bpur11686-RA	intergenic_region	Bpur00001-RBYO-Bpur11686-RA	--	--	n.121945935delA	--	--	--	--	--	Bpur00001-RBYO-Bpur11686-RA	--	--	--	--	--	--	--	--	--	--	--	--
chr1	121945977	AG	A	INDEL	intergenic_region	MODIFIER	EXON_chr1_121847130_121847297-EXON_chr1_121967443_121967795	Bpur00001-RBYO-Bpur11686-RA	intergenic_region	Bpur00001-RBYO-Bpur11686-RA	--	--	n.121945978delG	--	--	--	--	--	Bpur00001-RBYO-Bpur11686-RA	--	--	--	--	--	--	--	--	--	--	--	--
chr1	121945989	GT	G	INDEL	intergenic_region	MODIFIER	EXON_chr1_121847130_121847297-EXON_chr1_121967443_121967795	Bpur00001-RBYO-Bpur11686-RA	intergenic_region	Bpur00001-RBYO-Bpur11686-RA	--	--	n.121945990delT	--	--	--	--	--	Bpur00001-RBYO-Bpur11686-RA	--	--	--	--	--	--	--	--	--	--	--	--
chr1	121946164	T	TTGTC	INDEL	intergenic_region	MODIFIER	EXON_chr1_121847130_121847297-EXON_chr1_121967443_121967795	Bpur00001-RBYO-Bpur11686-RA	intergenic_region	Bpur00001-RBYO-Bpur11686-RA	--	--	n.121946164_121946165insTGTC	--	--	--	--	--	Bpur00001-RBYO-Bpur11686-RA	--	--	--	--	--	--	--	--	--	--	--	--
chr1	121946427	C	CACACAATG	INDEL	intergenic_region	MODIFIER	EXON_chr1_121847130_121847297-EXON_chr1_121967443_121967795	Bpur00001-RBYO-Bpur11686-RA	intergenic_region	Bpur00001-RBYO-Bpur11686-RA	--	--	n.121946427_121946428insACACAATG	--	--	--	--	--	Bpur00001-RBYO-Bpur11686-RA	--	--	--	--	--	--	--	--	--	--	--	--
chr1	121946695	ATTGAACTGAAATCTGGATTTCCCCCC	A	INDEL	intergenic_region	MODIFIER	EXON_chr1_121847130_121847297-EXON_chr1_121967443_121967795	Bpur00001-RBYO-Bpur11686-RA	intergenic_region	Bpur00001-RBYO-Bpur11686-RA	--	--	n.121946696_121946721delTTGAACTGAAATCTGGATTTCCCCCC	--	--	--	--	--	Bpur00001-RBYO-Bpur11686-RA	--	--	--	--	--	--	--	--	--	--	--	--
chr1	121946912	C	CAGTAGTAATTT	INDEL	intergenic_region	MODIFIER	EXON_chr1_121847130_121847297-EXON_chr1_121967443_121967795	Bpur00001-RBYO-Bpur11686-RA	intergenic_region	Bpur00001-RBYO-Bpur11686-RA	--	--	n.121946912_121946913insAGTAGTAATTT	--	--	--	--	--	Bpur00001-RBYO-Bpur11686-RA	--	--	--	--	--	--	--	--	--	--	--	--
chr1	121947914	GGAATCACCACAGGCAGTGACTGAGTAGGAT	G	INDEL	intergenic_region	MODIFIER	EXON_chr1_121847130_121847297-EXON_chr1_121967443_121967795	Bpur00001-RBYO-Bpur11686-RA	intergenic_region	Bpur00001-RBYO-Bpur11686-RA	--	--	n.121947915_121947944delGAATCACCACAGGCAGTGACTGAGTAGGAT	--	--	--	--	--	Bpur00001-RBYO-Bpur11686-RA	--	--	--	--	--	--	--	--	--	--	--	--
chr1	121948255	C	CTATTT	INDEL	intergenic_region	MODIFIER	EXON_chr1_121847130_121847297-EXON_chr1_121967443_121967795	Bpur00001-RBYO-Bpur11686-RA	intergenic_region	Bpur00001-RBYO-Bpur11686-RA	--	--	n.121948255_121948256insTATTT	--	--	--	--	--	Bpur00001-RBYO-Bpur11686-RA	--	--	--	--	--	--	--	--	--	--	--	--
chr1	121948279	A	AAAC	INDEL	intergenic_region	MODIFIER	EXON_chr1_121847130_121847297-EXON_chr1_121967443_121967795	Bpur00001-RBYO-Bpur11686-RA	intergenic_region	Bpur00001-RBYO-Bpur11686-RA	--	--	n.121948279_121948280insAAC	--	--	--	--	--	Bpur00001-RBYO-Bpur11686-RA	--	--	--	--	--	--	--	--	--	--	--	--
chr1	121948283	AATGGTTCACTT	A	INDEL	intergenic_region	MODIFIER	EXON_chr1_121847130_121847297-EXON_chr1_121967443_121967795	Bpur00001-RBYO-Bpur11686-RA	intergenic_region	Bpur00001-RBYO-Bpur11686-RA	--	--	n.121948284_121948294delATGGTTCACTT	--	--	--	--	--	Bpur00001-RBYO-Bpur11686-RA	--	--	--	--	--	--	--	--	--	--	--	--
chr1	121948336	TTTTTAAAATAC	T	INDEL	intergenic_region	MODIFIER	EXON_chr1_121847130_121847297-EXON_chr1_121967443_121967795	Bpur00001-RBYO-Bpur11686-RA	intergenic_region	Bpur00001-RBYO-Bpur11686-RA	--	--	n.121948337_121948347delTTTTAAAATAC	--	--	--	--	--	Bpur00001-RBYO-Bpur11686-RA	--	--	--	--	--	--	--	--	--	--	--	--
chr1	121948505	TAGGAC	T	INDEL	intergenic_region	MODIFIER	EXON_chr1_121847130_121847297-EXON_chr1_121967443_121967795	Bpur00001-RBYO-Bpur11686-RA	intergenic_region	Bpur00001-RBYO-Bpur11686-RA	--	--	n.121948506_121948510delAGGAC	--	--	--	--	--	Bpur00001-RBYO-Bpur11686-RA	--	--	--	--	--	--	--	--	--	--	--	--
chr1	121948573	C	CTCCCT	INDEL	intergenic_region	MODIFIER	EXON_chr1_121847130_121847297-EXON_chr1_121967443_121967795	Bpur00001-RBYO-Bpur11686-RA	intergenic_region	Bpur00001-RBYO-Bpur11686-RA	--	--	n.121948573_121948574insTCCCT	--	--	--	--	--	Bpur00001-RBYO-Bpur11686-RA	--	--	--	--	--	--	--	--	--	--	--	--
chr1	121948720	T	TGG	INDEL	intergenic_region	MODIFIER	EXON_chr1_121847130_121847297-EXON_chr1_121967443_121967795	Bpur00001-RBYO-Bpur11686-RA	intergenic_region	Bpur00001-RBYO-Bpur11686-RA	--	--	n.121948720_121948721insGG	--	--	--	--	--	Bpur00001-RBYO-Bpur11686-RA	--	--	--	--	--	--	--	--	--	--	--	--
chr1	121948794	TAA	T	INDEL	intergenic_region	MODIFIER	EXON_chr1_121847130_121847297-EXON_chr1_121967443_121967795	Bpur00001-RBYO-Bpur11686-RA	intergenic_region	Bpur00001-RBYO-Bpur11686-RA	--	--	n.121948795_121948796delAA	--	--	--	--	--	Bpur00001-RBYO-Bpur11686-RA	--	--	--	--	--	--	--	--	--	--	--	--
chr1	121948888	T	TC	INDEL	intergenic_region	MODIFIER	EXON_chr1_121847130_121847297-EXON_chr1_121967443_121967795	Bpur00001-RBYO-Bpur11686-RA	intergenic_region	Bpur00001-RBYO-Bpur11686-RA	--	--	n.121948888_121948889insC	--	--	--	--	--	Bpur00001-RBYO-Bpur11686-RA	--	--	--	--	--	--	--	--	--	--	--	--
chr1	121949707	T	TACTTTA	INDEL	intergenic_region	MODIFIER	EXON_chr1_121847130_121847297-EXON_chr1_121967443_121967795	Bpur00001-RBYO-Bpur11686-RA	intergenic_region	Bpur00001-RBYO-Bpur11686-RA	--	--	n.121949707_121949708insACTTTA	--	--	--	--	--	Bpur00001-RBYO-Bpur11686-RA	--	--	--	--	--	--	--	--	--	--	--	--
chr1	121949818	TA	T	INDEL	intergenic_region	MODIFIER	EXON_chr1_121847130_121847297-EXON_chr1_121967443_121967795	Bpur00001-RBYO-Bpur11686-RA	intergenic_region	Bpur00001-RBYO-Bpur11686-RA	--	--	n.121949819delA	--	--	--	--	--	Bpur00001-RBYO-Bpur11686-RA	--	--	--	--	--	--	--	--	--	--	--	--
chr1	121949878	A	AATT	INDEL	intergenic_region	MODIFIER	EXON_chr1_121847130_121847297-EXON_chr1_121967443_121967795	Bpur00001-RBYO-Bpur11686-RA	intergenic_region	Bpur00001-RBYO-Bpur11686-RA	--	--	n.121949878_121949879insATT	--	--	--	--	--	Bpur00001-RBYO-Bpur11686-RA	--	--	--	--	--	--	--	--	--	--	--	--
chr1	121949981	ATAG	A	INDEL	intergenic_region	MODIFIER	EXON_chr1_121847130_121847297-EXON_chr1_121967443_121967795	Bpur00001-RBYO-Bpur11686-RA	intergenic_region	Bpur00001-RBYO-Bpur11686-RA	--	--	n.121949982_121949984delTAG	--	--	--	--	--	Bpur00001-RBYO-Bpur11686-RA	--	--	--	--	--	--	--	--	--	--	--	--
chr1	121950325	A	ATT	INDEL	intergenic_region	MODIFIER	EXON_chr1_121847130_121847297-EXON_chr1_121967443_121967795	Bpur00001-RBYO-Bpur11686-RA	intergenic_region	Bpur00001-RBYO-Bpur11686-RA	--	--	n.121950325_121950326insTT	--	--	--	--	--	Bpur00001-RBYO-Bpur11686-RA	--	--	--	--	--	--	--	--	--	--	--	--
chr1	121950511	A	ATACTGTATATCATCTGT	INDEL	intergenic_region	MODIFIER	EXON_chr1_121847130_121847297-EXON_chr1_121967443_121967795	Bpur00001-RBYO-Bpur11686-RA	intergenic_region	Bpur00001-RBYO-Bpur11686-RA	--	--	n.121950511_121950512insTACTGTATATCATCTGT	--	--	--	--	--	Bpur00001-RBYO-Bpur11686-RA	--	--	--	--	--	--	--	--	--	--	--	--
chr1	121950631	TGA	T	INDEL	intergenic_region	MODIFIER	EXON_chr1_121847130_121847297-EXON_chr1_121967443_121967795	Bpur00001-RBYO-Bpur11686-RA	intergenic_region	Bpur00001-RBYO-Bpur11686-RA	--	--	n.121950632_121950633delGA	--	--	--	--	--	Bpur00001-RBYO-Bpur11686-RA	--	--	--	--	--	--	--	--	--	--	--	--
chr1	121950876	A	ATT	INDEL	intergenic_region	MODIFIER	EXON_chr1_121847130_121847297-EXON_chr1_121967443_121967795	Bpur00001-RBYO-Bpur11686-RA	intergenic_region	Bpur00001-RBYO-Bpur11686-RA	--	--	n.121950876_121950877insTT	--	--	--	--	--	Bpur00001-RBYO-Bpur11686-RA	--	--	--	--	--	--	--	--	--	--	--	--
chr1	121951083	AC	A	INDEL	intergenic_region	MODIFIER	EXON_chr1_121847130_121847297-EXON_chr1_121967443_121967795	Bpur00001-RBYO-Bpur11686-RA	intergenic_region	Bpur00001-RBYO-Bpur11686-RA	--	--	n.121951084delC	--	--	--	--	--	Bpur00001-RBYO-Bpur11686-RA	--	--	--	--	--	--	--	--	--	--	--	--
chr1	121951093	T	TA	INDEL	intergenic_region	MODIFIER	EXON_chr1_121847130_121847297-EXON_chr1_121967443_121967795	Bpur00001-RBYO-Bpur11686-RA	intergenic_region	Bpur00001-RBYO-Bpur11686-RA	--	--	n.121951093_121951094insA	--	--	--	--	--	Bpur00001-RBYO-Bpur11686-RA	--	--	--	--	--	--	--	--	--	--	--	--
chr1	121951149	CT	C	INDEL	intergenic_region	MODIFIER	EXON_chr1_121847130_121847297-EXON_chr1_121967443_121967795	Bpur00001-RBYO-Bpur11686-RA	intergenic_region	Bpur00001-RBYO-Bpur11686-RA	--	--	n.121951150delT	--	--	--	--	--	Bpur00001-RBYO-Bpur11686-RA	--	--	--	--	--	--	--	--	--	--	--	--
chr1	121951216	AATGAATAATATTAATAATC	A	INDEL	intergenic_region	MODIFIER	EXON_chr1_121847130_121847297-EXON_chr1_121967443_121967795	Bpur00001-RBYO-Bpur11686-RA	intergenic_region	Bpur00001-RBYO-Bpur11686-RA	--	--	n.121951217_121951235delATGAATAATATTAATAATC	--	--	--	--	--	Bpur00001-RBYO-Bpur11686-RA	--	--	--	--	--	--	--	--	--	--	--	--
chr1	121951255	A	AT	INDEL	intergenic_region	MODIFIER	EXON_chr1_121847130_121847297-EXON_chr1_121967443_121967795	Bpur00001-RBYO-Bpur11686-RA	intergenic_region	Bpur00001-RBYO-Bpur11686-RA	--	--	n.121951255_121951256insT	--	--	--	--	--	Bpur00001-RBYO-Bpur11686-RA	--	--	--	--	--	--	--	--	--	--	--	--
chr1	121951423	G	GTA	INDEL	intergenic_region	MODIFIER	EXON_chr1_121847130_121847297-EXON_chr1_121967443_121967795	Bpur00001-RBYO-Bpur11686-RA	intergenic_region	Bpur00001-RBYO-Bpur11686-RA	--	--	n.121951423_121951424insTA	--	--	--	--	--	Bpur00001-RBYO-Bpur11686-RA	--	--	--	--	--	--	--	--	--	--	--	--
chr1	121951457	T	TA	INDEL	intergenic_region	MODIFIER	EXON_chr1_121847130_121847297-EXON_chr1_121967443_121967795	Bpur00001-RBYO-Bpur11686-RA	intergenic_region	Bpur00001-RBYO-Bpur11686-RA	--	--	n.121951457_121951458insA	--	--	--	--	--	Bpur00001-RBYO-Bpur11686-RA	--	--	--	--	--	--	--	--	--	--	--	--
chr1	121951462	T	TGCATATAAAA	INDEL	intergenic_region	MODIFIER	EXON_chr1_121847130_121847297-EXON_chr1_121967443_121967795	Bpur00001-RBYO-Bpur11686-RA	intergenic_region	Bpur00001-RBYO-Bpur11686-RA	--	--	n.121951462_121951463insGCATATAAAA	--	--	--	--	--	Bpur00001-RBYO-Bpur11686-RA	--	--	--	--	--	--	--	--	--	--	--	--
chr1	121951581	C	CT	INDEL	intergenic_region	MODIFIER	EXON_chr1_121847130_121847297-EXON_chr1_121967443_121967795	Bpur00001-RBYO-Bpur11686-RA	intergenic_region	Bpur00001-RBYO-Bpur11686-RA	--	--	n.121951581_121951582insT	--	--	--	--	--	Bpur00001-RBYO-Bpur11686-RA	--	--	--	--	--	--	--	--	--	--	--	--
chr1	121951633	TATC	T	INDEL	intergenic_region	MODIFIER	EXON_chr1_121847130_121847297-EXON_chr1_121967443_121967795	Bpur00001-RBYO-Bpur11686-RA	intergenic_region	Bpur00001-RBYO-Bpur11686-RA	--	--	n.121951634_121951636delATC	--	--	--	--	--	Bpur00001-RBYO-Bpur11686-RA	--	--	--	--	--	--	--	--	--	--	--	--
chr1	121951718	CAGGGATCCAGATAA	C	INDEL	intergenic_region	MODIFIER	EXON_chr1_121847130_121847297-EXON_chr1_121967443_121967795	Bpur00001-RBYO-Bpur11686-RA	intergenic_region	Bpur00001-RBYO-Bpur11686-RA	--	--	n.121951719_121951732delAGGGATCCAGATAA	--	--	--	--	--	Bpur00001-RBYO-Bpur11686-RA	--	--	--	--	--	--	--	--	--	--	--	--
chr1	121951755	T	TC	INDEL	intergenic_region	MODIFIER	EXON_chr1_121847130_121847297-EXON_chr1_121967443_121967795	Bpur00001-RBYO-Bpur11686-RA	intergenic_region	Bpur00001-RBYO-Bpur11686-RA	--	--	n.121951755_121951756insC	--	--	--	--	--	Bpur00001-RBYO-Bpur11686-RA	--	--	--	--	--	--	--	--	--	--	--	--
chr1	121951861	A	ACT	INDEL	intergenic_region	MODIFIER	EXON_chr1_121847130_121847297-EXON_chr1_121967443_121967795	Bpur00001-RBYO-Bpur11686-RA	intergenic_region	Bpur00001-RBYO-Bpur11686-RA	--	--	n.121951861_121951862insCT	--	--	--	--	--	Bpur00001-RBYO-Bpur11686-RA	--	--	--	--	--	--	--	--	--	--	--	--
chr1	121951871	T	TATTA	INDEL	intergenic_region	MODIFIER	EXON_chr1_121847130_121847297-EXON_chr1_121967443_121967795	Bpur00001-RBYO-Bpur11686-RA	intergenic_region	Bpur00001-RBYO-Bpur11686-RA	--	--	n.121951871_121951872insATTA	--	--	--	--	--	Bpur00001-RBYO-Bpur11686-RA	--	--	--	--	--	--	--	--	--	--	--	--
chr1	121952229	CAT	C	INDEL	intergenic_region	MODIFIER	EXON_chr1_121847130_121847297-EXON_chr1_121967443_121967795	Bpur00001-RBYO-Bpur11686-RA	intergenic_region	Bpur00001-RBYO-Bpur11686-RA	--	--	n.121952230_121952231delAT	--	--	--	--	--	Bpur00001-RBYO-Bpur11686-RA	--	--	--	--	--	--	--	--	--	--	--	--
chr1	121952253	T	TC	INDEL	intergenic_region	MODIFIER	EXON_chr1_121847130_121847297-EXON_chr1_121967443_121967795	Bpur00001-RBYO-Bpur11686-RA	intergenic_region	Bpur00001-RBYO-Bpur11686-RA	--	--	n.121952253_121952254insC	--	--	--	--	--	Bpur00001-RBYO-Bpur11686-RA	--	--	--	--	--	--	--	--	--	--	--	--
chr1	121952259	AAT	A	INDEL	intergenic_region	MODIFIER	EXON_chr1_121847130_121847297-EXON_chr1_121967443_121967795	Bpur00001-RBYO-Bpur11686-RA	intergenic_region	Bpur00001-RBYO-Bpur11686-RA	--	--	n.121952260_121952261delAT	--	--	--	--	--	Bpur00001-RBYO-Bpur11686-RA	--	--	--	--	--	--	--	--	--	--	--	--
chr1	121952297	GTGCCAAAGGT	G	INDEL	intergenic_region	MODIFIER	EXON_chr1_121847130_121847297-EXON_chr1_121967443_121967795	Bpur00001-RBYO-Bpur11686-RA	intergenic_region	Bpur00001-RBYO-Bpur11686-RA	--	--	n.121952298_121952307delTGCCAAAGGT	--	--	--	--	--	Bpur00001-RBYO-Bpur11686-RA	--	--	--	--	--	--	--	--	--	--	--	--
chr1	121952360	AAAC	A	INDEL	intergenic_region	MODIFIER	EXON_chr1_121847130_121847297-EXON_chr1_121967443_121967795	Bpur00001-RBYO-Bpur11686-RA	intergenic_region	Bpur00001-RBYO-Bpur11686-RA	--	--	n.121952361_121952363delAAC	--	--	--	--	--	Bpur00001-RBYO-Bpur11686-RA	--	--	--	--	--	--	--	--	--	--	--	--
chr1	121952434	CT	C	INDEL	intergenic_region	MODIFIER	EXON_chr1_121847130_121847297-EXON_chr1_121967443_121967795	Bpur00001-RBYO-Bpur11686-RA	intergenic_region	Bpur00001-RBYO-Bpur11686-RA	--	--	n.121952435delT	--	--	--	--	--	Bpur00001-RBYO-Bpur11686-RA	--	--	--	--	--	--	--	--	--	--	--	--
chr1	121952467	T	TTACATG	INDEL	intergenic_region	MODIFIER	EXON_chr1_121847130_121847297-EXON_chr1_121967443_121967795	Bpur00001-RBYO-Bpur11686-RA	intergenic_region	Bpur00001-RBYO-Bpur11686-RA	--	--	n.121952467_121952468insTACATG	--	--	--	--	--	Bpur00001-RBYO-Bpur11686-RA	--	--	--	--	--	--	--	--	--	--	--	--
chr1	121952576	A	AC	INDEL	intergenic_region	MODIFIER	EXON_chr1_121847130_121847297-EXON_chr1_121967443_121967795	Bpur00001-RBYO-Bpur11686-RA	intergenic_region	Bpur00001-RBYO-Bpur11686-RA	--	--	n.121952576_121952577insC	--	--	--	--	--	Bpur00001-RBYO-Bpur11686-RA	--	--	--	--	--	--	--	--	--	--	--	--
chr1	121952683	TTTG	T	INDEL	intergenic_region	MODIFIER	EXON_chr1_121847130_121847297-EXON_chr1_121967443_121967795	Bpur00001-RBYO-Bpur11686-RA	intergenic_region	Bpur00001-RBYO-Bpur11686-RA	--	--	n.121952684_121952686delTTG	--	--	--	--	--	Bpur00001-RBYO-Bpur11686-RA	--	--	--	--	--	--	--	--	--	--	--	--
chr1	121952797	G	GA	INDEL	intergenic_region	MODIFIER	EXON_chr1_121847130_121847297-EXON_chr1_121967443_121967795	Bpur00001-RBYO-Bpur11686-RA	intergenic_region	Bpur00001-RBYO-Bpur11686-RA	--	--	n.121952797_121952798insA	--	--	--	--	--	Bpur00001-RBYO-Bpur11686-RA	--	--	--	--	--	--	--	--	--	--	--	--
chr1	121952798	TGG	T	INDEL	intergenic_region	MODIFIER	EXON_chr1_121847130_121847297-EXON_chr1_121967443_121967795	Bpur00001-RBYO-Bpur11686-RA	intergenic_region	Bpur00001-RBYO-Bpur11686-RA	--	--	n.121952799_121952800delGG	--	--	--	--	--	Bpur00001-RBYO-Bpur11686-RA	--	--	--	--	--	--	--	--	--	--	--	--
chr1	121952847	GGGTT	G	INDEL	intergenic_region	MODIFIER	EXON_chr1_121847130_121847297-EXON_chr1_121967443_121967795	Bpur00001-RBYO-Bpur11686-RA	intergenic_region	Bpur00001-RBYO-Bpur11686-RA	--	--	n.121952848_121952851delGGTT	--	--	--	--	--	Bpur00001-RBYO-Bpur11686-RA	--	--	--	--	--	--	--	--	--	--	--	--
chr1	121952863	T	TA	INDEL	intergenic_region	MODIFIER	EXON_chr1_121847130_121847297-EXON_chr1_121967443_121967795	Bpur00001-RBYO-Bpur11686-RA	intergenic_region	Bpur00001-RBYO-Bpur11686-RA	--	--	n.121952863_121952864insA	--	--	--	--	--	Bpur00001-RBYO-Bpur11686-RA	--	--	--	--	--	--	--	--	--	--	--	--
chr1	121952886	TC	T	INDEL	intergenic_region	MODIFIER	EXON_chr1_121847130_121847297-EXON_chr1_121967443_121967795	Bpur00001-RBYO-Bpur11686-RA	intergenic_region	Bpur00001-RBYO-Bpur11686-RA	--	--	n.121952887delC	--	--	--	--	--	Bpur00001-RBYO-Bpur11686-RA	--	--	--	--	--	--	--	--	--	--	--	--
chr1	121953345	C	CTGTCAATA	INDEL	intergenic_region	MODIFIER	EXON_chr1_121847130_121847297-EXON_chr1_121967443_121967795	Bpur00001-RBYO-Bpur11686-RA	intergenic_region	Bpur00001-RBYO-Bpur11686-RA	--	--	n.121953345_121953346insTGTCAATA	--	--	--	--	--	Bpur00001-RBYO-Bpur11686-RA	--	--	--	--	--	--	--	--	--	--	--	--
chr1	121953633	T	TTAA	INDEL	intergenic_region	MODIFIER	EXON_chr1_121847130_121847297-EXON_chr1_121967443_121967795	Bpur00001-RBYO-Bpur11686-RA	intergenic_region	Bpur00001-RBYO-Bpur11686-RA	--	--	n.121953633_121953634insTAA	--	--	--	--	--	Bpur00001-RBYO-Bpur11686-RA	--	--	--	--	--	--	--	--	--	--	--	--
chr1	121954026	AG	A	INDEL	intergenic_region	MODIFIER	EXON_chr1_121847130_121847297-EXON_chr1_121967443_121967795	Bpur00001-RBYO-Bpur11686-RA	intergenic_region	Bpur00001-RBYO-Bpur11686-RA	--	--	n.121954027delG	--	--	--	--	--	Bpur00001-RBYO-Bpur11686-RA	--	--	--	--	--	--	--	--	--	--	--	--
chr1	121955121	TGTTGATGTG	T	INDEL	intergenic_region	MODIFIER	EXON_chr1_121847130_121847297-EXON_chr1_121967443_121967795	Bpur00001-RBYO-Bpur11686-RA	intergenic_region	Bpur00001-RBYO-Bpur11686-RA	--	--	n.121955122_121955130delGTTGATGTG	--	--	--	--	--	Bpur00001-RBYO-Bpur11686-RA	--	--	--	--	--	--	--	--	--	--	--	--
chr1	121955251	ATACATG	A	INDEL	intergenic_region	MODIFIER	EXON_chr1_121847130_121847297-EXON_chr1_121967443_121967795	Bpur00001-RBYO-Bpur11686-RA	intergenic_region	Bpur00001-RBYO-Bpur11686-RA	--	--	n.121955252_121955257delTACATG	--	--	--	--	--	Bpur00001-RBYO-Bpur11686-RA	--	--	--	--	--	--	--	--	--	--	--	--
chr1	121955341	T	TA	INDEL	intergenic_region	MODIFIER	EXON_chr1_121847130_121847297-EXON_chr1_121967443_121967795	Bpur00001-RBYO-Bpur11686-RA	intergenic_region	Bpur00001-RBYO-Bpur11686-RA	--	--	n.121955341_121955342insA	--	--	--	--	--	Bpur00001-RBYO-Bpur11686-RA	--	--	--	--	--	--	--	--	--	--	--	--
chr1	121955663	G	GATACTGGTGAAAAGCC	INDEL	intergenic_region	MODIFIER	EXON_chr1_121847130_121847297-EXON_chr1_121967443_121967795	Bpur00001-RBYO-Bpur11686-RA	intergenic_region	Bpur00001-RBYO-Bpur11686-RA	--	--	n.121955663_121955664insATACTGGTGAAAAGCC	--	--	--	--	--	Bpur00001-RBYO-Bpur11686-RA	--	--	--	--	--	--	--	--	--	--	--	--
chr1	121955813	A	AAAC	INDEL	intergenic_region	MODIFIER	EXON_chr1_121847130_121847297-EXON_chr1_121967443_121967795	Bpur00001-RBYO-Bpur11686-RA	intergenic_region	Bpur00001-RBYO-Bpur11686-RA	--	--	n.121955813_121955814insAAC	--	--	--	--	--	Bpur00001-RBYO-Bpur11686-RA	--	--	--	--	--	--	--	--	--	--	--	--
chr1	121956037	C	CA	INDEL	intergenic_region	MODIFIER	EXON_chr1_121847130_121847297-EXON_chr1_121967443_121967795	Bpur00001-RBYO-Bpur11686-RA	intergenic_region	Bpur00001-RBYO-Bpur11686-RA	--	--	n.121956037_121956038insA	--	--	--	--	--	Bpur00001-RBYO-Bpur11686-RA	--	--	--	--	--	--	--	--	--	--	--	--
chr1	123276275	A	ATACTG	INDEL	intergenic_region	MODIFIER	EXON_chr1_123249459_123249587-EXON_chr1_123282811_123283553	Bpur00001-RBYU-Bpur00001-RBYV	intergenic_region	Bpur00001-RBYU-Bpur00001-RBYV	--	--	n.123276275_123276276insTACTG	--	--	--	--	--	Bpur00001-RBYU-Bpur00001-RBYV	--	--	--	--	--	--	--	--	--	--	--	--
chr1	123276854	AT	A	INDEL	intergenic_region	MODIFIER	EXON_chr1_123249459_123249587-EXON_chr1_123282811_123283553	Bpur00001-RBYU-Bpur00001-RBYV	intergenic_region	Bpur00001-RBYU-Bpur00001-RBYV	--	--	n.123276855delT	--	--	--	--	--	Bpur00001-RBYU-Bpur00001-RBYV	--	--	--	--	--	--	--	--	--	--	--	--
chr1	123280909	AAC	A	INDEL	intergenic_region	MODIFIER	EXON_chr1_123249459_123249587-EXON_chr1_123282811_123283553	Bpur00001-RBYU-Bpur00001-RBYV	intergenic_region	Bpur00001-RBYU-Bpur00001-RBYV	--	--	n.123280910_123280911delAC	--	--	--	--	--	Bpur00001-RBYU-Bpur00001-RBYV	--	--	--	--	--	--	--	--	--	--	--	--
chr1	123330803	T	TA	INDEL	intron_variant	MODIFIER	EXON_chr1_123322042_123322073	Bpur11728-RA	transcript	Bpur11728-RA	protein_coding	(1/4)	c.70-204_70-203insT	--	--	--	--	--	Bpur11728-RA	XP_025105541.1	LOW QUALITY PROTEIN: tRNA (guanine(37)-N1)-methyltransferase-like [Pomacea canaliculata]	sp|Q9D0C4|TRM5_MOUSE	tRNA (guanine(37)-N1)-methyltransferase OS=Mus musculus OX=10090 GN=Trmt5 PE=1 SV=1	--	--	GO:0005759,GO:0005634,GO:0052906	mitochondrial matrix:nucleus:tRNA (guanine(37)-N(1))-methyltransferase activity	S:Function unknown	COG2520(Specifically methylates the N1 position of guanosine-37 in various cytoplasmic and mitochondrial tRNAs. Methylation is not dependent on the nature of the nucleoside 5' of the target nucleoside. This is the first step in the biosynthesis of wybutosine (yW), a modified base adjacent to the anticodon of tRNAs and required for accurate decoding (By similarity))	PF02475.20	Met-10+ like-protein
chr1	123331197	TTTACAAGTGGTAATCATCTCAGATTTAACATGCCAAATTGGATATTGTAC	T	INDEL	intron_variant	MODIFIER	EXON_chr1_123322042_123322073	Bpur11728-RA	transcript	Bpur11728-RA	protein_coding	(1/4)	c.70-647_70-598delGTACAATATCCAATTTGGCATGTTAAATCTGAGATGATTACCACTTGTAA	--	--	--	--	--	Bpur11728-RA	XP_025105541.1	LOW QUALITY PROTEIN: tRNA (guanine(37)-N1)-methyltransferase-like [Pomacea canaliculata]	sp|Q9D0C4|TRM5_MOUSE	tRNA (guanine(37)-N1)-methyltransferase OS=Mus musculus OX=10090 GN=Trmt5 PE=1 SV=1	--	--	GO:0005759,GO:0005634,GO:0052906	mitochondrial matrix:nucleus:tRNA (guanine(37)-N(1))-methyltransferase activity	S:Function unknown	COG2520(Specifically methylates the N1 position of guanosine-37 in various cytoplasmic and mitochondrial tRNAs. Methylation is not dependent on the nature of the nucleoside 5' of the target nucleoside. This is the first step in the biosynthesis of wybutosine (yW), a modified base adjacent to the anticodon of tRNAs and required for accurate decoding (By similarity))	PF02475.20	Met-10+ like-protein
chr1	123331602	G	GC	INDEL	intron_variant	MODIFIER	EXON_chr1_123322042_123322073	Bpur11728-RA	transcript	Bpur11728-RA	protein_coding	(1/4)	c.70-1003_70-1002insG	--	--	--	--	--	Bpur11728-RA	XP_025105541.1	LOW QUALITY PROTEIN: tRNA (guanine(37)-N1)-methyltransferase-like [Pomacea canaliculata]	sp|Q9D0C4|TRM5_MOUSE	tRNA (guanine(37)-N1)-methyltransferase OS=Mus musculus OX=10090 GN=Trmt5 PE=1 SV=1	--	--	GO:0005759,GO:0005634,GO:0052906	mitochondrial matrix:nucleus:tRNA (guanine(37)-N(1))-methyltransferase activity	S:Function unknown	COG2520(Specifically methylates the N1 position of guanosine-37 in various cytoplasmic and mitochondrial tRNAs. Methylation is not dependent on the nature of the nucleoside 5' of the target nucleoside. This is the first step in the biosynthesis of wybutosine (yW), a modified base adjacent to the anticodon of tRNAs and required for accurate decoding (By similarity))	PF02475.20	Met-10+ like-protein
chr1	123331606	T	TATGAGTGAC	INDEL	intron_variant	MODIFIER	EXON_chr1_123322042_123322073	Bpur11728-RA	transcript	Bpur11728-RA	protein_coding	(1/4)	c.70-1007_70-1006insGTCACTCAT	--	--	--	--	--	Bpur11728-RA	XP_025105541.1	LOW QUALITY PROTEIN: tRNA (guanine(37)-N1)-methyltransferase-like [Pomacea canaliculata]	sp|Q9D0C4|TRM5_MOUSE	tRNA (guanine(37)-N1)-methyltransferase OS=Mus musculus OX=10090 GN=Trmt5 PE=1 SV=1	--	--	GO:0005759,GO:0005634,GO:0052906	mitochondrial matrix:nucleus:tRNA (guanine(37)-N(1))-methyltransferase activity	S:Function unknown	COG2520(Specifically methylates the N1 position of guanosine-37 in various cytoplasmic and mitochondrial tRNAs. Methylation is not dependent on the nature of the nucleoside 5' of the target nucleoside. This is the first step in the biosynthesis of wybutosine (yW), a modified base adjacent to the anticodon of tRNAs and required for accurate decoding (By similarity))	PF02475.20	Met-10+ like-protein
chr1	123332828	T	TC	INDEL	intron_variant	MODIFIER	EXON_chr1_123322042_123322073	Bpur11728-RA	transcript	Bpur11728-RA	protein_coding	(1/4)	c.69+1360_69+1361insG	--	--	--	--	--	Bpur11728-RA	XP_025105541.1	LOW QUALITY PROTEIN: tRNA (guanine(37)-N1)-methyltransferase-like [Pomacea canaliculata]	sp|Q9D0C4|TRM5_MOUSE	tRNA (guanine(37)-N1)-methyltransferase OS=Mus musculus OX=10090 GN=Trmt5 PE=1 SV=1	--	--	GO:0005759,GO:0005634,GO:0052906	mitochondrial matrix:nucleus:tRNA (guanine(37)-N(1))-methyltransferase activity	S:Function unknown	COG2520(Specifically methylates the N1 position of guanosine-37 in various cytoplasmic and mitochondrial tRNAs. Methylation is not dependent on the nature of the nucleoside 5' of the target nucleoside. This is the first step in the biosynthesis of wybutosine (yW), a modified base adjacent to the anticodon of tRNAs and required for accurate decoding (By similarity))	PF02475.20	Met-10+ like-protein
chr1	123332914	C	CTTT	INDEL	intron_variant	MODIFIER	EXON_chr1_123322042_123322073	Bpur11728-RA	transcript	Bpur11728-RA	protein_coding	(1/4)	c.69+1274_69+1275insAAA	--	--	--	--	--	Bpur11728-RA	XP_025105541.1	LOW QUALITY PROTEIN: tRNA (guanine(37)-N1)-methyltransferase-like [Pomacea canaliculata]	sp|Q9D0C4|TRM5_MOUSE	tRNA (guanine(37)-N1)-methyltransferase OS=Mus musculus OX=10090 GN=Trmt5 PE=1 SV=1	--	--	GO:0005759,GO:0005634,GO:0052906	mitochondrial matrix:nucleus:tRNA (guanine(37)-N(1))-methyltransferase activity	S:Function unknown	COG2520(Specifically methylates the N1 position of guanosine-37 in various cytoplasmic and mitochondrial tRNAs. Methylation is not dependent on the nature of the nucleoside 5' of the target nucleoside. This is the first step in the biosynthesis of wybutosine (yW), a modified base adjacent to the anticodon of tRNAs and required for accurate decoding (By similarity))	PF02475.20	Met-10+ like-protein
chr1	123334416	AT	A	INDEL	upstream_gene_variant	MODIFIER	EXON_chr1_123322042_123322073	Bpur11728-RA	transcript	Bpur11728-RA	protein_coding	--	c.-160delA	--	--	--	--	160	Bpur11728-RA	XP_025105541.1	LOW QUALITY PROTEIN: tRNA (guanine(37)-N1)-methyltransferase-like [Pomacea canaliculata]	sp|Q9D0C4|TRM5_MOUSE	tRNA (guanine(37)-N1)-methyltransferase OS=Mus musculus OX=10090 GN=Trmt5 PE=1 SV=1	--	--	GO:0005759,GO:0005634,GO:0052906	mitochondrial matrix:nucleus:tRNA (guanine(37)-N(1))-methyltransferase activity	S:Function unknown	COG2520(Specifically methylates the N1 position of guanosine-37 in various cytoplasmic and mitochondrial tRNAs. Methylation is not dependent on the nature of the nucleoside 5' of the target nucleoside. This is the first step in the biosynthesis of wybutosine (yW), a modified base adjacent to the anticodon of tRNAs and required for accurate decoding (By similarity))	PF02475.20	Met-10+ like-protein
chr1	123334416	AT	A	INDEL	intergenic_region	MODIFIER	EXON_chr1_123322042_123322073-EXON_chr1_123400136_123400273	Bpur11728-RA-Bpur11729-RA	intergenic_region	Bpur11728-RA-Bpur11729-RA	--	--	n.123334417delT	--	--	--	--	--	Bpur11728-RA-Bpur11729-RA	--	--	--	--	--	--	--	--	--	--	--	--
chr1	123334566	A	AAT	INDEL	upstream_gene_variant	MODIFIER	EXON_chr1_123322042_123322073	Bpur11728-RA	transcript	Bpur11728-RA	protein_coding	--	c.-310_-309insAT	--	--	--	--	310	Bpur11728-RA	XP_025105541.1	LOW QUALITY PROTEIN: tRNA (guanine(37)-N1)-methyltransferase-like [Pomacea canaliculata]	sp|Q9D0C4|TRM5_MOUSE	tRNA (guanine(37)-N1)-methyltransferase OS=Mus musculus OX=10090 GN=Trmt5 PE=1 SV=1	--	--	GO:0005759,GO:0005634,GO:0052906	mitochondrial matrix:nucleus:tRNA (guanine(37)-N(1))-methyltransferase activity	S:Function unknown	COG2520(Specifically methylates the N1 position of guanosine-37 in various cytoplasmic and mitochondrial tRNAs. Methylation is not dependent on the nature of the nucleoside 5' of the target nucleoside. This is the first step in the biosynthesis of wybutosine (yW), a modified base adjacent to the anticodon of tRNAs and required for accurate decoding (By similarity))	PF02475.20	Met-10+ like-protein
chr1	123334566	A	AAT	INDEL	intergenic_region	MODIFIER	EXON_chr1_123322042_123322073-EXON_chr1_123400136_123400273	Bpur11728-RA-Bpur11729-RA	intergenic_region	Bpur11728-RA-Bpur11729-RA	--	--	n.123334566_123334567insAT	--	--	--	--	--	Bpur11728-RA-Bpur11729-RA	--	--	--	--	--	--	--	--	--	--	--	--
chr1	123336165	C	CTG	INDEL	intergenic_region	MODIFIER	EXON_chr1_123322042_123322073-EXON_chr1_123400136_123400273	Bpur11728-RA-Bpur11729-RA	intergenic_region	Bpur11728-RA-Bpur11729-RA	--	--	n.123336165_123336166insTG	--	--	--	--	--	Bpur11728-RA-Bpur11729-RA	--	--	--	--	--	--	--	--	--	--	--	--
chr1	123336170	T	TGC	INDEL	intergenic_region	MODIFIER	EXON_chr1_123322042_123322073-EXON_chr1_123400136_123400273	Bpur11728-RA-Bpur11729-RA	intergenic_region	Bpur11728-RA-Bpur11729-RA	--	--	n.123336170_123336171insGC	--	--	--	--	--	Bpur11728-RA-Bpur11729-RA	--	--	--	--	--	--	--	--	--	--	--	--
chr1	123336186	T	TCTAAGTGAACGCACTG	INDEL	intergenic_region	MODIFIER	EXON_chr1_123322042_123322073-EXON_chr1_123400136_123400273	Bpur11728-RA-Bpur11729-RA	intergenic_region	Bpur11728-RA-Bpur11729-RA	--	--	n.123336186_123336187insCTAAGTGAACGCACTG	--	--	--	--	--	Bpur11728-RA-Bpur11729-RA	--	--	--	--	--	--	--	--	--	--	--	--
chr1	123336261	A	AG	INDEL	intergenic_region	MODIFIER	EXON_chr1_123322042_123322073-EXON_chr1_123400136_123400273	Bpur11728-RA-Bpur11729-RA	intergenic_region	Bpur11728-RA-Bpur11729-RA	--	--	n.123336261_123336262insG	--	--	--	--	--	Bpur11728-RA-Bpur11729-RA	--	--	--	--	--	--	--	--	--	--	--	--
chr1	123337032	CA	C	INDEL	intergenic_region	MODIFIER	EXON_chr1_123322042_123322073-EXON_chr1_123400136_123400273	Bpur11728-RA-Bpur11729-RA	intergenic_region	Bpur11728-RA-Bpur11729-RA	--	--	n.123337033delA	--	--	--	--	--	Bpur11728-RA-Bpur11729-RA	--	--	--	--	--	--	--	--	--	--	--	--
chr1	123337763	AGAGTGTT	A	INDEL	intergenic_region	MODIFIER	EXON_chr1_123322042_123322073-EXON_chr1_123400136_123400273	Bpur11728-RA-Bpur11729-RA	intergenic_region	Bpur11728-RA-Bpur11729-RA	--	--	n.123337764_123337770delGAGTGTT	--	--	--	--	--	Bpur11728-RA-Bpur11729-RA	--	--	--	--	--	--	--	--	--	--	--	--
chr1	123338821	AC	A	INDEL	intergenic_region	MODIFIER	EXON_chr1_123322042_123322073-EXON_chr1_123400136_123400273	Bpur11728-RA-Bpur11729-RA	intergenic_region	Bpur11728-RA-Bpur11729-RA	--	--	n.123338822delC	--	--	--	--	--	Bpur11728-RA-Bpur11729-RA	--	--	--	--	--	--	--	--	--	--	--	--
chr1	123339503	TA	T	INDEL	intergenic_region	MODIFIER	EXON_chr1_123322042_123322073-EXON_chr1_123400136_123400273	Bpur11728-RA-Bpur11729-RA	intergenic_region	Bpur11728-RA-Bpur11729-RA	--	--	n.123339504delA	--	--	--	--	--	Bpur11728-RA-Bpur11729-RA	--	--	--	--	--	--	--	--	--	--	--	--
chr1	123340030	T	TGATTAA	INDEL	intergenic_region	MODIFIER	EXON_chr1_123322042_123322073-EXON_chr1_123400136_123400273	Bpur11728-RA-Bpur11729-RA	intergenic_region	Bpur11728-RA-Bpur11729-RA	--	--	n.123340030_123340031insGATTAA	--	--	--	--	--	Bpur11728-RA-Bpur11729-RA	--	--	--	--	--	--	--	--	--	--	--	--
chr1	123340843	GTCAAACACTTATTAGATAATGTGAACATAGCA	G	INDEL	intergenic_region	MODIFIER	EXON_chr1_123322042_123322073-EXON_chr1_123400136_123400273	Bpur11728-RA-Bpur11729-RA	intergenic_region	Bpur11728-RA-Bpur11729-RA	--	--	n.123340844_123340875delTCAAACACTTATTAGATAATGTGAACATAGCA	--	--	--	--	--	Bpur11728-RA-Bpur11729-RA	--	--	--	--	--	--	--	--	--	--	--	--
chr1	123341034	AAAAAT	A	INDEL	intergenic_region	MODIFIER	EXON_chr1_123322042_123322073-EXON_chr1_123400136_123400273	Bpur11728-RA-Bpur11729-RA	intergenic_region	Bpur11728-RA-Bpur11729-RA	--	--	n.123341035_123341039delAAAAT	--	--	--	--	--	Bpur11728-RA-Bpur11729-RA	--	--	--	--	--	--	--	--	--	--	--	--
chr1	123819441	C	CA	INDEL	intergenic_region	MODIFIER	EXON_chr1_123806360_123806444-EXON_chr1_123825593_123825811	Bpur11739-RA-Bpur11740-RA	intergenic_region	Bpur11739-RA-Bpur11740-RA	--	--	n.123819441_123819442insA	--	--	--	--	--	Bpur11739-RA-Bpur11740-RA	--	--	--	--	--	--	--	--	--	--	--	--
chr1	123819467	CT	C	INDEL	intergenic_region	MODIFIER	EXON_chr1_123806360_123806444-EXON_chr1_123825593_123825811	Bpur11739-RA-Bpur11740-RA	intergenic_region	Bpur11739-RA-Bpur11740-RA	--	--	n.123819468delT	--	--	--	--	--	Bpur11739-RA-Bpur11740-RA	--	--	--	--	--	--	--	--	--	--	--	--
chr1	123819491	ATCT	A	INDEL	intergenic_region	MODIFIER	EXON_chr1_123806360_123806444-EXON_chr1_123825593_123825811	Bpur11739-RA-Bpur11740-RA	intergenic_region	Bpur11739-RA-Bpur11740-RA	--	--	n.123819492_123819494delTCT	--	--	--	--	--	Bpur11739-RA-Bpur11740-RA	--	--	--	--	--	--	--	--	--	--	--	--
chr1	123819619	A	AT	INDEL	intergenic_region	MODIFIER	EXON_chr1_123806360_123806444-EXON_chr1_123825593_123825811	Bpur11739-RA-Bpur11740-RA	intergenic_region	Bpur11739-RA-Bpur11740-RA	--	--	n.123819619_123819620insT	--	--	--	--	--	Bpur11739-RA-Bpur11740-RA	--	--	--	--	--	--	--	--	--	--	--	--
chr1	123819870	TGTTCTAATGAACTGCATATACATCTTATAAATTGCATTAGTAATAAATGTACATACAAACTGTA	T	INDEL	intergenic_region	MODIFIER	EXON_chr1_123806360_123806444-EXON_chr1_123825593_123825811	Bpur11739-RA-Bpur11740-RA	intergenic_region	Bpur11739-RA-Bpur11740-RA	--	--	n.123819871_123819934delGTTCTAATGAACTGCATATACATCTTATAAATTGCATTAGTAATAAATGTACATACAAACTGTA	--	--	--	--	--	Bpur11739-RA-Bpur11740-RA	--	--	--	--	--	--	--	--	--	--	--	--
chr1	123820214	GA	G	INDEL	intergenic_region	MODIFIER	EXON_chr1_123806360_123806444-EXON_chr1_123825593_123825811	Bpur11739-RA-Bpur11740-RA	intergenic_region	Bpur11739-RA-Bpur11740-RA	--	--	n.123820215delA	--	--	--	--	--	Bpur11739-RA-Bpur11740-RA	--	--	--	--	--	--	--	--	--	--	--	--
chr1	123820566	AT	A	INDEL	intergenic_region	MODIFIER	EXON_chr1_123806360_123806444-EXON_chr1_123825593_123825811	Bpur11739-RA-Bpur11740-RA	intergenic_region	Bpur11739-RA-Bpur11740-RA	--	--	n.123820567delT	--	--	--	--	--	Bpur11739-RA-Bpur11740-RA	--	--	--	--	--	--	--	--	--	--	--	--
chr1	123820789	G	GTATA	INDEL	intergenic_region	MODIFIER	EXON_chr1_123806360_123806444-EXON_chr1_123825593_123825811	Bpur11739-RA-Bpur11740-RA	intergenic_region	Bpur11739-RA-Bpur11740-RA	--	--	n.123820789_123820790insTATA	--	--	--	--	--	Bpur11739-RA-Bpur11740-RA	--	--	--	--	--	--	--	--	--	--	--	--
chr1	123822024	ACTTCTTAATGG	A	INDEL	intergenic_region	MODIFIER	EXON_chr1_123806360_123806444-EXON_chr1_123825593_123825811	Bpur11739-RA-Bpur11740-RA	intergenic_region	Bpur11739-RA-Bpur11740-RA	--	--	n.123822025_123822035delCTTCTTAATGG	--	--	--	--	--	Bpur11739-RA-Bpur11740-RA	--	--	--	--	--	--	--	--	--	--	--	--
chr1	123822233	TAC	T	INDEL	intergenic_region	MODIFIER	EXON_chr1_123806360_123806444-EXON_chr1_123825593_123825811	Bpur11739-RA-Bpur11740-RA	intergenic_region	Bpur11739-RA-Bpur11740-RA	--	--	n.123822234_123822235delAC	--	--	--	--	--	Bpur11739-RA-Bpur11740-RA	--	--	--	--	--	--	--	--	--	--	--	--
chr1	123822410	T	TATA	INDEL	intergenic_region	MODIFIER	EXON_chr1_123806360_123806444-EXON_chr1_123825593_123825811	Bpur11739-RA-Bpur11740-RA	intergenic_region	Bpur11739-RA-Bpur11740-RA	--	--	n.123822410_123822411insATA	--	--	--	--	--	Bpur11739-RA-Bpur11740-RA	--	--	--	--	--	--	--	--	--	--	--	--
chr1	123822554	TTA	T	INDEL	intergenic_region	MODIFIER	EXON_chr1_123806360_123806444-EXON_chr1_123825593_123825811	Bpur11739-RA-Bpur11740-RA	intergenic_region	Bpur11739-RA-Bpur11740-RA	--	--	n.123822555_123822556delTA	--	--	--	--	--	Bpur11739-RA-Bpur11740-RA	--	--	--	--	--	--	--	--	--	--	--	--
chr1	123823153	TTGATGATAGCTTTAGATTAAAGGTTTTAGTATTTA	T	INDEL	intergenic_region	MODIFIER	EXON_chr1_123806360_123806444-EXON_chr1_123825593_123825811	Bpur11739-RA-Bpur11740-RA	intergenic_region	Bpur11739-RA-Bpur11740-RA	--	--	n.123823154_123823188delTGATGATAGCTTTAGATTAAAGGTTTTAGTATTTA	--	--	--	--	--	Bpur11739-RA-Bpur11740-RA	--	--	--	--	--	--	--	--	--	--	--	--
chr1	123823285	C	CTTTTATTAG	INDEL	intergenic_region	MODIFIER	EXON_chr1_123806360_123806444-EXON_chr1_123825593_123825811	Bpur11739-RA-Bpur11740-RA	intergenic_region	Bpur11739-RA-Bpur11740-RA	--	--	n.123823285_123823286insTTTTATTAG	--	--	--	--	--	Bpur11739-RA-Bpur11740-RA	--	--	--	--	--	--	--	--	--	--	--	--
chr1	123824161	TAGAAAATAATA	T	INDEL	intergenic_region	MODIFIER	EXON_chr1_123806360_123806444-EXON_chr1_123825593_123825811	Bpur11739-RA-Bpur11740-RA	intergenic_region	Bpur11739-RA-Bpur11740-RA	--	--	n.123824162_123824172delAGAAAATAATA	--	--	--	--	--	Bpur11739-RA-Bpur11740-RA	--	--	--	--	--	--	--	--	--	--	--	--
chr1	123824318	ATC	A	INDEL	intergenic_region	MODIFIER	EXON_chr1_123806360_123806444-EXON_chr1_123825593_123825811	Bpur11739-RA-Bpur11740-RA	intergenic_region	Bpur11739-RA-Bpur11740-RA	--	--	n.123824319_123824320delTC	--	--	--	--	--	Bpur11739-RA-Bpur11740-RA	--	--	--	--	--	--	--	--	--	--	--	--
chr1	123824400	GT	G	INDEL	intergenic_region	MODIFIER	EXON_chr1_123806360_123806444-EXON_chr1_123825593_123825811	Bpur11739-RA-Bpur11740-RA	intergenic_region	Bpur11739-RA-Bpur11740-RA	--	--	n.123824401delT	--	--	--	--	--	Bpur11739-RA-Bpur11740-RA	--	--	--	--	--	--	--	--	--	--	--	--
chr1	123824602	G	GAC	INDEL	upstream_gene_variant	MODIFIER	EXON_chr1_123825593_123825811	Bpur11740-RA	transcript	Bpur11740-RA	protein_coding	--	c.-991_-990insAC	--	--	--	--	990	Bpur11740-RA	--	--	--	--	--	--	--	--	--	--	--	--
chr1	123824602	G	GAC	INDEL	intergenic_region	MODIFIER	EXON_chr1_123806360_123806444-EXON_chr1_123825593_123825811	Bpur11739-RA-Bpur11740-RA	intergenic_region	Bpur11739-RA-Bpur11740-RA	--	--	n.123824602_123824603insAC	--	--	--	--	--	Bpur11739-RA-Bpur11740-RA	--	--	--	--	--	--	--	--	--	--	--	--
chr1	123824859	GAAGA	G	INDEL	upstream_gene_variant	MODIFIER	EXON_chr1_123825593_123825811	Bpur11740-RA	transcript	Bpur11740-RA	protein_coding	--	c.-733_-730delAAGA	--	--	--	--	733	Bpur11740-RA	--	--	--	--	--	--	--	--	--	--	--	--
chr1	123824859	GAAGA	G	INDEL	intergenic_region	MODIFIER	EXON_chr1_123806360_123806444-EXON_chr1_123825593_123825811	Bpur11739-RA-Bpur11740-RA	intergenic_region	Bpur11739-RA-Bpur11740-RA	--	--	n.123824860_123824863delAAGA	--	--	--	--	--	Bpur11739-RA-Bpur11740-RA	--	--	--	--	--	--	--	--	--	--	--	--
chr1	123825135	GAGTGAAAATATTAAAT	G	INDEL	upstream_gene_variant	MODIFIER	EXON_chr1_123825593_123825811	Bpur11740-RA	transcript	Bpur11740-RA	protein_coding	--	c.-457_-442delAGTGAAAATATTAAAT	--	--	--	--	457	Bpur11740-RA	--	--	--	--	--	--	--	--	--	--	--	--
chr1	123825135	GAGTGAAAATATTAAAT	G	INDEL	intergenic_region	MODIFIER	EXON_chr1_123806360_123806444-EXON_chr1_123825593_123825811	Bpur11739-RA-Bpur11740-RA	intergenic_region	Bpur11739-RA-Bpur11740-RA	--	--	n.123825136_123825151delAGTGAAAATATTAAAT	--	--	--	--	--	Bpur11739-RA-Bpur11740-RA	--	--	--	--	--	--	--	--	--	--	--	--
chr1	123825181	TC	T	INDEL	upstream_gene_variant	MODIFIER	EXON_chr1_123825593_123825811	Bpur11740-RA	transcript	Bpur11740-RA	protein_coding	--	c.-411delC	--	--	--	--	411	Bpur11740-RA	--	--	--	--	--	--	--	--	--	--	--	--
chr1	123825181	TC	T	INDEL	intergenic_region	MODIFIER	EXON_chr1_123806360_123806444-EXON_chr1_123825593_123825811	Bpur11739-RA-Bpur11740-RA	intergenic_region	Bpur11739-RA-Bpur11740-RA	--	--	n.123825182delC	--	--	--	--	--	Bpur11739-RA-Bpur11740-RA	--	--	--	--	--	--	--	--	--	--	--	--
chr1	123825184	AC	A	INDEL	upstream_gene_variant	MODIFIER	EXON_chr1_123825593_123825811	Bpur11740-RA	transcript	Bpur11740-RA	protein_coding	--	c.-408delC	--	--	--	--	408	Bpur11740-RA	--	--	--	--	--	--	--	--	--	--	--	--
chr1	123825184	AC	A	INDEL	intergenic_region	MODIFIER	EXON_chr1_123806360_123806444-EXON_chr1_123825593_123825811	Bpur11739-RA-Bpur11740-RA	intergenic_region	Bpur11739-RA-Bpur11740-RA	--	--	n.123825185delC	--	--	--	--	--	Bpur11739-RA-Bpur11740-RA	--	--	--	--	--	--	--	--	--	--	--	--
chr1	123825400	TAATTTAAACAATTTTCCAAAATCTTTCATA	T	INDEL	upstream_gene_variant	MODIFIER	EXON_chr1_123825593_123825811	Bpur11740-RA	transcript	Bpur11740-RA	protein_coding	--	c.-192_-163delAATTTAAACAATTTTCCAAAATCTTTCATA	--	--	--	--	192	Bpur11740-RA	--	--	--	--	--	--	--	--	--	--	--	--
chr1	123825400	TAATTTAAACAATTTTCCAAAATCTTTCATA	T	INDEL	intergenic_region	MODIFIER	EXON_chr1_123806360_123806444-EXON_chr1_123825593_123825811	Bpur11739-RA-Bpur11740-RA	intergenic_region	Bpur11739-RA-Bpur11740-RA	--	--	n.123825401_123825430delAATTTAAACAATTTTCCAAAATCTTTCATA	--	--	--	--	--	Bpur11739-RA-Bpur11740-RA	--	--	--	--	--	--	--	--	--	--	--	--
chr1	123825434	A	AT	INDEL	upstream_gene_variant	MODIFIER	EXON_chr1_123825593_123825811	Bpur11740-RA	transcript	Bpur11740-RA	protein_coding	--	c.-159_-158insT	--	--	--	--	158	Bpur11740-RA	--	--	--	--	--	--	--	--	--	--	--	--
chr1	123825434	A	AT	INDEL	intergenic_region	MODIFIER	EXON_chr1_123806360_123806444-EXON_chr1_123825593_123825811	Bpur11739-RA-Bpur11740-RA	intergenic_region	Bpur11739-RA-Bpur11740-RA	--	--	n.123825434_123825435insT	--	--	--	--	--	Bpur11739-RA-Bpur11740-RA	--	--	--	--	--	--	--	--	--	--	--	--
chr1	123825448	CT	C	INDEL	upstream_gene_variant	MODIFIER	EXON_chr1_123825593_123825811	Bpur11740-RA	transcript	Bpur11740-RA	protein_coding	--	c.-144delT	--	--	--	--	144	Bpur11740-RA	--	--	--	--	--	--	--	--	--	--	--	--
chr1	123825448	CT	C	INDEL	intergenic_region	MODIFIER	EXON_chr1_123806360_123806444-EXON_chr1_123825593_123825811	Bpur11739-RA-Bpur11740-RA	intergenic_region	Bpur11739-RA-Bpur11740-RA	--	--	n.123825449delT	--	--	--	--	--	Bpur11739-RA-Bpur11740-RA	--	--	--	--	--	--	--	--	--	--	--	--
chr1	123825505	AT	A	INDEL	upstream_gene_variant	MODIFIER	EXON_chr1_123825593_123825811	Bpur11740-RA	transcript	Bpur11740-RA	protein_coding	--	c.-87delT	--	--	--	--	87	Bpur11740-RA	--	--	--	--	--	--	--	--	--	--	--	--
chr1	123825505	AT	A	INDEL	intergenic_region	MODIFIER	EXON_chr1_123806360_123806444-EXON_chr1_123825593_123825811	Bpur11739-RA-Bpur11740-RA	intergenic_region	Bpur11739-RA-Bpur11740-RA	--	--	n.123825506delT	--	--	--	--	--	Bpur11739-RA-Bpur11740-RA	--	--	--	--	--	--	--	--	--	--	--	--
chr1	123825508	GAA	G	INDEL	upstream_gene_variant	MODIFIER	EXON_chr1_123825593_123825811	Bpur11740-RA	transcript	Bpur11740-RA	protein_coding	--	c.-84_-83delAA	--	--	--	--	84	Bpur11740-RA	--	--	--	--	--	--	--	--	--	--	--	--
chr1	123825508	GAA	G	INDEL	intergenic_region	MODIFIER	EXON_chr1_123806360_123806444-EXON_chr1_123825593_123825811	Bpur11739-RA-Bpur11740-RA	intergenic_region	Bpur11739-RA-Bpur11740-RA	--	--	n.123825509_123825510delAA	--	--	--	--	--	Bpur11739-RA-Bpur11740-RA	--	--	--	--	--	--	--	--	--	--	--	--
chr1	123825584	TATAGATTC	T	INDEL	upstream_gene_variant	MODIFIER	EXON_chr1_123825593_123825811	Bpur11740-RA	transcript	Bpur11740-RA	protein_coding	--	c.-8_-1delATAGATTC	--	--	--	--	8	Bpur11740-RA	--	--	--	--	--	--	--	--	--	--	--	--
chr1	123825584	TATAGATTC	T	INDEL	intergenic_region	MODIFIER	EXON_chr1_123806360_123806444-EXON_chr1_123825593_123825811	Bpur11739-RA-Bpur11740-RA	intergenic_region	Bpur11739-RA-Bpur11740-RA	--	--	n.123825585_123825592delATAGATTC	--	--	--	--	--	Bpur11739-RA-Bpur11740-RA	--	--	--	--	--	--	--	--	--	--	--	--
chr1	123825609	ATGTTCGATGCCAAACGCAC	A	INDEL	frameshift_variant	HIGH	EXON_chr1_123825593_123825811	Bpur11740-RA	transcript	Bpur11740-RA	protein_coding	(1/3)	c.18_36delTGTTCGATGCCAAACGCAC	p.Asn6fs	(18/267)	(18/267)	(6/88)	--	Bpur11740-RA	--	--	--	--	--	--	--	--	--	--	--	--
chr1	123826225	GAAATTTTA	G	INDEL	intron_variant	MODIFIER	EXON_chr1_123825593_123825811	Bpur11740-RA	transcript	Bpur11740-RA	protein_coding	(2/2)	c.253+245_253+252delAAATTTTA	--	--	--	--	--	Bpur11740-RA	--	--	--	--	--	--	--	--	--	--	--	--
chr1	123826256	T	TA	INDEL	intron_variant	MODIFIER	EXON_chr1_123825593_123825811	Bpur11740-RA	transcript	Bpur11740-RA	protein_coding	(2/2)	c.253+275_253+276insA	--	--	--	--	--	Bpur11740-RA	--	--	--	--	--	--	--	--	--	--	--	--
chr1	123826491	T	TTAGATCAA	INDEL	intron_variant	MODIFIER	EXON_chr1_123825593_123825811	Bpur11740-RA	transcript	Bpur11740-RA	protein_coding	(2/2)	c.253+510_253+511insTAGATCAA	--	--	--	--	--	Bpur11740-RA	--	--	--	--	--	--	--	--	--	--	--	--
chr1	123826536	GAC	G	INDEL	intron_variant	MODIFIER	EXON_chr1_123825593_123825811	Bpur11740-RA	transcript	Bpur11740-RA	protein_coding	(2/2)	c.253+556_253+557delAC	--	--	--	--	--	Bpur11740-RA	--	--	--	--	--	--	--	--	--	--	--	--
chr1	123826635	C	CTGTTTGAATTTTTGCTTAG	INDEL	intron_variant	MODIFIER	EXON_chr1_123825593_123825811	Bpur11740-RA	transcript	Bpur11740-RA	protein_coding	(2/2)	c.253+654_253+655insTGTTTGAATTTTTGCTTAG	--	--	--	--	--	Bpur11740-RA	--	--	--	--	--	--	--	--	--	--	--	--
chr1	123826645	A	ATAACAT	INDEL	intron_variant	MODIFIER	EXON_chr1_123825593_123825811	Bpur11740-RA	transcript	Bpur11740-RA	protein_coding	(2/2)	c.253+664_253+665insTAACAT	--	--	--	--	--	Bpur11740-RA	--	--	--	--	--	--	--	--	--	--	--	--
chr1	123826866	T	TG	INDEL	intron_variant	MODIFIER	EXON_chr1_123825593_123825811	Bpur11740-RA	transcript	Bpur11740-RA	protein_coding	(2/2)	c.253+885_253+886insG	--	--	--	--	--	Bpur11740-RA	--	--	--	--	--	--	--	--	--	--	--	--
chr1	123826944	CA	C	INDEL	intron_variant	MODIFIER	EXON_chr1_123825593_123825811	Bpur11740-RA	transcript	Bpur11740-RA	protein_coding	(2/2)	c.253+964delA	--	--	--	--	--	Bpur11740-RA	--	--	--	--	--	--	--	--	--	--	--	--
chr1	123827018	GTTT	G	INDEL	intron_variant	MODIFIER	EXON_chr1_123825593_123825811	Bpur11740-RA	transcript	Bpur11740-RA	protein_coding	(2/2)	c.253+1038_253+1040delTTT	--	--	--	--	--	Bpur11740-RA	--	--	--	--	--	--	--	--	--	--	--	--
chr1	123827155	TAGTGACCCAATGTTTTAGTGACCCAGTGTTTC	T	INDEL	intron_variant	MODIFIER	EXON_chr1_123825593_123825811	Bpur11740-RA	transcript	Bpur11740-RA	protein_coding	(2/2)	c.253+1175_253+1206delAGTGACCCAATGTTTTAGTGACCCAGTGTTTC	--	--	--	--	--	Bpur11740-RA	--	--	--	--	--	--	--	--	--	--	--	--
chr1	123827202	GTTAGTTAC	G	INDEL	intron_variant	MODIFIER	EXON_chr1_123825593_123825811	Bpur11740-RA	transcript	Bpur11740-RA	protein_coding	(2/2)	c.253+1222_253+1229delTTAGTTAC	--	--	--	--	--	Bpur11740-RA	--	--	--	--	--	--	--	--	--	--	--	--
chr1	123827283	CCCTTGTCTCATAAAG	C	INDEL	intron_variant	MODIFIER	EXON_chr1_123825593_123825811	Bpur11740-RA	transcript	Bpur11740-RA	protein_coding	(2/2)	c.253+1303_253+1317delCCTTGTCTCATAAAG	--	--	--	--	--	Bpur11740-RA	--	--	--	--	--	--	--	--	--	--	--	--
chr1	123827345	AAAAAG	A	INDEL	intron_variant	MODIFIER	EXON_chr1_123825593_123825811	Bpur11740-RA	transcript	Bpur11740-RA	protein_coding	(2/2)	c.253+1365_253+1369delAAAAG	--	--	--	--	--	Bpur11740-RA	--	--	--	--	--	--	--	--	--	--	--	--
chr1	123827597	TGATTAAATAA	T	INDEL	intron_variant	MODIFIER	EXON_chr1_123825593_123825811	Bpur11740-RA	transcript	Bpur11740-RA	protein_coding	(2/2)	c.254-1496_254-1487delGATTAAATAA	--	--	--	--	--	Bpur11740-RA	--	--	--	--	--	--	--	--	--	--	--	--
chr1	123827673	ATACT	A	INDEL	intron_variant	MODIFIER	EXON_chr1_123825593_123825811	Bpur11740-RA	transcript	Bpur11740-RA	protein_coding	(2/2)	c.254-1420_254-1417delTACT	--	--	--	--	--	Bpur11740-RA	--	--	--	--	--	--	--	--	--	--	--	--
chr1	123827700	T	TA	INDEL	intron_variant	MODIFIER	EXON_chr1_123825593_123825811	Bpur11740-RA	transcript	Bpur11740-RA	protein_coding	(2/2)	c.254-1394_254-1393insA	--	--	--	--	--	Bpur11740-RA	--	--	--	--	--	--	--	--	--	--	--	--
chr1	123828283	A	ATAGAAC	INDEL	intron_variant	MODIFIER	EXON_chr1_123825593_123825811	Bpur11740-RA	transcript	Bpur11740-RA	protein_coding	(2/2)	c.254-811_254-810insTAGAAC	--	--	--	--	--	Bpur11740-RA	--	--	--	--	--	--	--	--	--	--	--	--
chr1	123828290	TG	T	INDEL	intron_variant	MODIFIER	EXON_chr1_123825593_123825811	Bpur11740-RA	transcript	Bpur11740-RA	protein_coding	(2/2)	c.254-803delG	--	--	--	--	--	Bpur11740-RA	--	--	--	--	--	--	--	--	--	--	--	--
chr1	123828457	TTA	T	INDEL	intron_variant	MODIFIER	EXON_chr1_123825593_123825811	Bpur11740-RA	transcript	Bpur11740-RA	protein_coding	(2/2)	c.254-636_254-635delTA	--	--	--	--	--	Bpur11740-RA	--	--	--	--	--	--	--	--	--	--	--	--
chr1	123828549	CCTCT	C	INDEL	intron_variant	MODIFIER	EXON_chr1_123825593_123825811	Bpur11740-RA	transcript	Bpur11740-RA	protein_coding	(2/2)	c.254-544_254-541delCTCT	--	--	--	--	--	Bpur11740-RA	--	--	--	--	--	--	--	--	--	--	--	--
chr1	123828658	G	GT	INDEL	intron_variant	MODIFIER	EXON_chr1_123825593_123825811	Bpur11740-RA	transcript	Bpur11740-RA	protein_coding	(2/2)	c.254-436_254-435insT	--	--	--	--	--	Bpur11740-RA	--	--	--	--	--	--	--	--	--	--	--	--
chr1	123828821	GGTTAGAAC	G	INDEL	intron_variant	MODIFIER	EXON_chr1_123825593_123825811	Bpur11740-RA	transcript	Bpur11740-RA	protein_coding	(2/2)	c.254-272_254-265delGTTAGAAC	--	--	--	--	--	Bpur11740-RA	--	--	--	--	--	--	--	--	--	--	--	--
chr1	123828864	AAGC	A	INDEL	intron_variant	MODIFIER	EXON_chr1_123825593_123825811	Bpur11740-RA	transcript	Bpur11740-RA	protein_coding	(2/2)	c.254-229_254-227delAGC	--	--	--	--	--	Bpur11740-RA	--	--	--	--	--	--	--	--	--	--	--	--
chr1	123828964	A	AAATTT	INDEL	intron_variant	MODIFIER	EXON_chr1_123825593_123825811	Bpur11740-RA	transcript	Bpur11740-RA	protein_coding	(2/2)	c.254-130_254-129insAATTT	--	--	--	--	--	Bpur11740-RA	--	--	--	--	--	--	--	--	--	--	--	--
chr1	123829261	T	TCTTA	INDEL	downstream_gene_variant	MODIFIER	EXON_chr1_123825593_123825811	Bpur11740-RA	transcript	Bpur11740-RA	protein_coding	--	c.*154_*155insCTTA	--	--	--	--	155	Bpur11740-RA	--	--	--	--	--	--	--	--	--	--	--	--
chr1	123829261	T	TCTTA	INDEL	intergenic_region	MODIFIER	EXON_chr1_123825593_123825811-EXON_chr1_123843463_123844231	Bpur11740-RA-Bpur11741-RA	intergenic_region	Bpur11740-RA-Bpur11741-RA	--	--	n.123829261_123829262insCTTA	--	--	--	--	--	Bpur11740-RA-Bpur11741-RA	--	--	--	--	--	--	--	--	--	--	--	--
chr1	123829362	A	ATT	INDEL	downstream_gene_variant	MODIFIER	EXON_chr1_123825593_123825811	Bpur11740-RA	transcript	Bpur11740-RA	protein_coding	--	c.*255_*256insTT	--	--	--	--	256	Bpur11740-RA	--	--	--	--	--	--	--	--	--	--	--	--
chr1	123829362	A	ATT	INDEL	intergenic_region	MODIFIER	EXON_chr1_123825593_123825811-EXON_chr1_123843463_123844231	Bpur11740-RA-Bpur11741-RA	intergenic_region	Bpur11740-RA-Bpur11741-RA	--	--	n.123829362_123829363insTT	--	--	--	--	--	Bpur11740-RA-Bpur11741-RA	--	--	--	--	--	--	--	--	--	--	--	--
chr1	123829536	T	TGC	INDEL	downstream_gene_variant	MODIFIER	EXON_chr1_123825593_123825811	Bpur11740-RA	transcript	Bpur11740-RA	protein_coding	--	c.*429_*430insGC	--	--	--	--	430	Bpur11740-RA	--	--	--	--	--	--	--	--	--	--	--	--
chr1	123829536	T	TGC	INDEL	intergenic_region	MODIFIER	EXON_chr1_123825593_123825811-EXON_chr1_123843463_123844231	Bpur11740-RA-Bpur11741-RA	intergenic_region	Bpur11740-RA-Bpur11741-RA	--	--	n.123829536_123829537insGC	--	--	--	--	--	Bpur11740-RA-Bpur11741-RA	--	--	--	--	--	--	--	--	--	--	--	--
chr1	123829618	CTCAA	C	INDEL	downstream_gene_variant	MODIFIER	EXON_chr1_123825593_123825811	Bpur11740-RA	transcript	Bpur11740-RA	protein_coding	--	c.*512_*515delTCAA	--	--	--	--	512	Bpur11740-RA	--	--	--	--	--	--	--	--	--	--	--	--
chr1	123829618	CTCAA	C	INDEL	intergenic_region	MODIFIER	EXON_chr1_123825593_123825811-EXON_chr1_123843463_123844231	Bpur11740-RA-Bpur11741-RA	intergenic_region	Bpur11740-RA-Bpur11741-RA	--	--	n.123829619_123829622delTCAA	--	--	--	--	--	Bpur11740-RA-Bpur11741-RA	--	--	--	--	--	--	--	--	--	--	--	--
chr1	123829720	TG	T	INDEL	downstream_gene_variant	MODIFIER	EXON_chr1_123825593_123825811	Bpur11740-RA	transcript	Bpur11740-RA	protein_coding	--	c.*614delG	--	--	--	--	614	Bpur11740-RA	--	--	--	--	--	--	--	--	--	--	--	--
chr1	123829720	TG	T	INDEL	intergenic_region	MODIFIER	EXON_chr1_123825593_123825811-EXON_chr1_123843463_123844231	Bpur11740-RA-Bpur11741-RA	intergenic_region	Bpur11740-RA-Bpur11741-RA	--	--	n.123829721delG	--	--	--	--	--	Bpur11740-RA-Bpur11741-RA	--	--	--	--	--	--	--	--	--	--	--	--
chr1	123829935	A	AT	INDEL	downstream_gene_variant	MODIFIER	EXON_chr1_123825593_123825811	Bpur11740-RA	transcript	Bpur11740-RA	protein_coding	--	c.*828_*829insT	--	--	--	--	829	Bpur11740-RA	--	--	--	--	--	--	--	--	--	--	--	--
chr1	123829935	A	AT	INDEL	intergenic_region	MODIFIER	EXON_chr1_123825593_123825811-EXON_chr1_123843463_123844231	Bpur11740-RA-Bpur11741-RA	intergenic_region	Bpur11740-RA-Bpur11741-RA	--	--	n.123829935_123829936insT	--	--	--	--	--	Bpur11740-RA-Bpur11741-RA	--	--	--	--	--	--	--	--	--	--	--	--
chr1	123829943	T	TTA	INDEL	downstream_gene_variant	MODIFIER	EXON_chr1_123825593_123825811	Bpur11740-RA	transcript	Bpur11740-RA	protein_coding	--	c.*836_*837insTA	--	--	--	--	837	Bpur11740-RA	--	--	--	--	--	--	--	--	--	--	--	--
chr1	123829943	T	TTA	INDEL	intergenic_region	MODIFIER	EXON_chr1_123825593_123825811-EXON_chr1_123843463_123844231	Bpur11740-RA-Bpur11741-RA	intergenic_region	Bpur11740-RA-Bpur11741-RA	--	--	n.123829943_123829944insTA	--	--	--	--	--	Bpur11740-RA-Bpur11741-RA	--	--	--	--	--	--	--	--	--	--	--	--
chr1	123829947	ATC	A	INDEL	downstream_gene_variant	MODIFIER	EXON_chr1_123825593_123825811	Bpur11740-RA	transcript	Bpur11740-RA	protein_coding	--	c.*841_*842delTC	--	--	--	--	841	Bpur11740-RA	--	--	--	--	--	--	--	--	--	--	--	--
chr1	123829947	ATC	A	INDEL	intergenic_region	MODIFIER	EXON_chr1_123825593_123825811-EXON_chr1_123843463_123844231	Bpur11740-RA-Bpur11741-RA	intergenic_region	Bpur11740-RA-Bpur11741-RA	--	--	n.123829948_123829949delTC	--	--	--	--	--	Bpur11740-RA-Bpur11741-RA	--	--	--	--	--	--	--	--	--	--	--	--
chr1	123829957	C	CATG	INDEL	downstream_gene_variant	MODIFIER	EXON_chr1_123825593_123825811	Bpur11740-RA	transcript	Bpur11740-RA	protein_coding	--	c.*850_*851insATG	--	--	--	--	851	Bpur11740-RA	--	--	--	--	--	--	--	--	--	--	--	--
chr1	123829957	C	CATG	INDEL	intergenic_region	MODIFIER	EXON_chr1_123825593_123825811-EXON_chr1_123843463_123844231	Bpur11740-RA-Bpur11741-RA	intergenic_region	Bpur11740-RA-Bpur11741-RA	--	--	n.123829957_123829958insATG	--	--	--	--	--	Bpur11740-RA-Bpur11741-RA	--	--	--	--	--	--	--	--	--	--	--	--
chr1	123830251	AGG	A	INDEL	intergenic_region	MODIFIER	EXON_chr1_123825593_123825811-EXON_chr1_123843463_123844231	Bpur11740-RA-Bpur11741-RA	intergenic_region	Bpur11740-RA-Bpur11741-RA	--	--	n.123830252_123830253delGG	--	--	--	--	--	Bpur11740-RA-Bpur11741-RA	--	--	--	--	--	--	--	--	--	--	--	--
chr1	123830530	TGA	T	INDEL	intergenic_region	MODIFIER	EXON_chr1_123825593_123825811-EXON_chr1_123843463_123844231	Bpur11740-RA-Bpur11741-RA	intergenic_region	Bpur11740-RA-Bpur11741-RA	--	--	n.123830531_123830532delGA	--	--	--	--	--	Bpur11740-RA-Bpur11741-RA	--	--	--	--	--	--	--	--	--	--	--	--
chr1	123831091	A	ATGTT	INDEL	intergenic_region	MODIFIER	EXON_chr1_123825593_123825811-EXON_chr1_123843463_123844231	Bpur11740-RA-Bpur11741-RA	intergenic_region	Bpur11740-RA-Bpur11741-RA	--	--	n.123831091_123831092insTGTT	--	--	--	--	--	Bpur11740-RA-Bpur11741-RA	--	--	--	--	--	--	--	--	--	--	--	--
chr1	123831118	TTATC	T	INDEL	intergenic_region	MODIFIER	EXON_chr1_123825593_123825811-EXON_chr1_123843463_123844231	Bpur11740-RA-Bpur11741-RA	intergenic_region	Bpur11740-RA-Bpur11741-RA	--	--	n.123831119_123831122delTATC	--	--	--	--	--	Bpur11740-RA-Bpur11741-RA	--	--	--	--	--	--	--	--	--	--	--	--
chr1	123831299	CA	C	INDEL	intergenic_region	MODIFIER	EXON_chr1_123825593_123825811-EXON_chr1_123843463_123844231	Bpur11740-RA-Bpur11741-RA	intergenic_region	Bpur11740-RA-Bpur11741-RA	--	--	n.123831300delA	--	--	--	--	--	Bpur11740-RA-Bpur11741-RA	--	--	--	--	--	--	--	--	--	--	--	--
chr1	123831457	A	AAAAC	INDEL	intergenic_region	MODIFIER	EXON_chr1_123825593_123825811-EXON_chr1_123843463_123844231	Bpur11740-RA-Bpur11741-RA	intergenic_region	Bpur11740-RA-Bpur11741-RA	--	--	n.123831457_123831458insAAAC	--	--	--	--	--	Bpur11740-RA-Bpur11741-RA	--	--	--	--	--	--	--	--	--	--	--	--
chr1	123831513	A	ATTC	INDEL	intergenic_region	MODIFIER	EXON_chr1_123825593_123825811-EXON_chr1_123843463_123844231	Bpur11740-RA-Bpur11741-RA	intergenic_region	Bpur11740-RA-Bpur11741-RA	--	--	n.123831513_123831514insTTC	--	--	--	--	--	Bpur11740-RA-Bpur11741-RA	--	--	--	--	--	--	--	--	--	--	--	--
chr1	123831516	TCCA	T	INDEL	intergenic_region	MODIFIER	EXON_chr1_123825593_123825811-EXON_chr1_123843463_123844231	Bpur11740-RA-Bpur11741-RA	intergenic_region	Bpur11740-RA-Bpur11741-RA	--	--	n.123831517_123831519delCCA	--	--	--	--	--	Bpur11740-RA-Bpur11741-RA	--	--	--	--	--	--	--	--	--	--	--	--
chr1	123831592	AATCACAGG	A	INDEL	intergenic_region	MODIFIER	EXON_chr1_123825593_123825811-EXON_chr1_123843463_123844231	Bpur11740-RA-Bpur11741-RA	intergenic_region	Bpur11740-RA-Bpur11741-RA	--	--	n.123831593_123831600delATCACAGG	--	--	--	--	--	Bpur11740-RA-Bpur11741-RA	--	--	--	--	--	--	--	--	--	--	--	--
chr1	123831639	A	ATTTGAT	INDEL	intergenic_region	MODIFIER	EXON_chr1_123825593_123825811-EXON_chr1_123843463_123844231	Bpur11740-RA-Bpur11741-RA	intergenic_region	Bpur11740-RA-Bpur11741-RA	--	--	n.123831639_123831640insTTTGAT	--	--	--	--	--	Bpur11740-RA-Bpur11741-RA	--	--	--	--	--	--	--	--	--	--	--	--
chr1	123831766	A	AT	INDEL	intergenic_region	MODIFIER	EXON_chr1_123825593_123825811-EXON_chr1_123843463_123844231	Bpur11740-RA-Bpur11741-RA	intergenic_region	Bpur11740-RA-Bpur11741-RA	--	--	n.123831766_123831767insT	--	--	--	--	--	Bpur11740-RA-Bpur11741-RA	--	--	--	--	--	--	--	--	--	--	--	--
chr1	123831777	GT	G	INDEL	intergenic_region	MODIFIER	EXON_chr1_123825593_123825811-EXON_chr1_123843463_123844231	Bpur11740-RA-Bpur11741-RA	intergenic_region	Bpur11740-RA-Bpur11741-RA	--	--	n.123831778delT	--	--	--	--	--	Bpur11740-RA-Bpur11741-RA	--	--	--	--	--	--	--	--	--	--	--	--
chr1	123831852	T	TC	INDEL	intergenic_region	MODIFIER	EXON_chr1_123825593_123825811-EXON_chr1_123843463_123844231	Bpur11740-RA-Bpur11741-RA	intergenic_region	Bpur11740-RA-Bpur11741-RA	--	--	n.123831852_123831853insC	--	--	--	--	--	Bpur11740-RA-Bpur11741-RA	--	--	--	--	--	--	--	--	--	--	--	--
chr1	123831897	G	GAAACA	INDEL	intergenic_region	MODIFIER	EXON_chr1_123825593_123825811-EXON_chr1_123843463_123844231	Bpur11740-RA-Bpur11741-RA	intergenic_region	Bpur11740-RA-Bpur11741-RA	--	--	n.123831897_123831898insAAACA	--	--	--	--	--	Bpur11740-RA-Bpur11741-RA	--	--	--	--	--	--	--	--	--	--	--	--
chr1	123831996	GT	G	INDEL	intergenic_region	MODIFIER	EXON_chr1_123825593_123825811-EXON_chr1_123843463_123844231	Bpur11740-RA-Bpur11741-RA	intergenic_region	Bpur11740-RA-Bpur11741-RA	--	--	n.123831997delT	--	--	--	--	--	Bpur11740-RA-Bpur11741-RA	--	--	--	--	--	--	--	--	--	--	--	--
chr1	123832662	AT	A	INDEL	intergenic_region	MODIFIER	EXON_chr1_123825593_123825811-EXON_chr1_123843463_123844231	Bpur11740-RA-Bpur11741-RA	intergenic_region	Bpur11740-RA-Bpur11741-RA	--	--	n.123832663delT	--	--	--	--	--	Bpur11740-RA-Bpur11741-RA	--	--	--	--	--	--	--	--	--	--	--	--
chr1	123832726	A	AT	INDEL	intergenic_region	MODIFIER	EXON_chr1_123825593_123825811-EXON_chr1_123843463_123844231	Bpur11740-RA-Bpur11741-RA	intergenic_region	Bpur11740-RA-Bpur11741-RA	--	--	n.123832726_123832727insT	--	--	--	--	--	Bpur11740-RA-Bpur11741-RA	--	--	--	--	--	--	--	--	--	--	--	--
chr1	123832729	T	TA	INDEL	intergenic_region	MODIFIER	EXON_chr1_123825593_123825811-EXON_chr1_123843463_123844231	Bpur11740-RA-Bpur11741-RA	intergenic_region	Bpur11740-RA-Bpur11741-RA	--	--	n.123832729_123832730insA	--	--	--	--	--	Bpur11740-RA-Bpur11741-RA	--	--	--	--	--	--	--	--	--	--	--	--
chr1	123832757	T	TTTG	INDEL	intergenic_region	MODIFIER	EXON_chr1_123825593_123825811-EXON_chr1_123843463_123844231	Bpur11740-RA-Bpur11741-RA	intergenic_region	Bpur11740-RA-Bpur11741-RA	--	--	n.123832757_123832758insTTG	--	--	--	--	--	Bpur11740-RA-Bpur11741-RA	--	--	--	--	--	--	--	--	--	--	--	--
chr1	123834328	A	ATTCTG	INDEL	intergenic_region	MODIFIER	EXON_chr1_123825593_123825811-EXON_chr1_123843463_123844231	Bpur11740-RA-Bpur11741-RA	intergenic_region	Bpur11740-RA-Bpur11741-RA	--	--	n.123834328_123834329insTTCTG	--	--	--	--	--	Bpur11740-RA-Bpur11741-RA	--	--	--	--	--	--	--	--	--	--	--	--
chr1	123834549	ATT	A	INDEL	intergenic_region	MODIFIER	EXON_chr1_123825593_123825811-EXON_chr1_123843463_123844231	Bpur11740-RA-Bpur11741-RA	intergenic_region	Bpur11740-RA-Bpur11741-RA	--	--	n.123834550_123834551delTT	--	--	--	--	--	Bpur11740-RA-Bpur11741-RA	--	--	--	--	--	--	--	--	--	--	--	--
chr1	123834580	T	TA	INDEL	intergenic_region	MODIFIER	EXON_chr1_123825593_123825811-EXON_chr1_123843463_123844231	Bpur11740-RA-Bpur11741-RA	intergenic_region	Bpur11740-RA-Bpur11741-RA	--	--	n.123834580_123834581insA	--	--	--	--	--	Bpur11740-RA-Bpur11741-RA	--	--	--	--	--	--	--	--	--	--	--	--
chr1	123834607	ATC	A	INDEL	intergenic_region	MODIFIER	EXON_chr1_123825593_123825811-EXON_chr1_123843463_123844231	Bpur11740-RA-Bpur11741-RA	intergenic_region	Bpur11740-RA-Bpur11741-RA	--	--	n.123834608_123834609delTC	--	--	--	--	--	Bpur11740-RA-Bpur11741-RA	--	--	--	--	--	--	--	--	--	--	--	--
chr1	123834723	T	TTG	INDEL	intergenic_region	MODIFIER	EXON_chr1_123825593_123825811-EXON_chr1_123843463_123844231	Bpur11740-RA-Bpur11741-RA	intergenic_region	Bpur11740-RA-Bpur11741-RA	--	--	n.123834723_123834724insTG	--	--	--	--	--	Bpur11740-RA-Bpur11741-RA	--	--	--	--	--	--	--	--	--	--	--	--
chr1	123834980	T	TC	INDEL	intergenic_region	MODIFIER	EXON_chr1_123825593_123825811-EXON_chr1_123843463_123844231	Bpur11740-RA-Bpur11741-RA	intergenic_region	Bpur11740-RA-Bpur11741-RA	--	--	n.123834980_123834981insC	--	--	--	--	--	Bpur11740-RA-Bpur11741-RA	--	--	--	--	--	--	--	--	--	--	--	--
chr1	123835368	C	CAG	INDEL	intergenic_region	MODIFIER	EXON_chr1_123825593_123825811-EXON_chr1_123843463_123844231	Bpur11740-RA-Bpur11741-RA	intergenic_region	Bpur11740-RA-Bpur11741-RA	--	--	n.123835368_123835369insAG	--	--	--	--	--	Bpur11740-RA-Bpur11741-RA	--	--	--	--	--	--	--	--	--	--	--	--
chr1	132288314	TG	T	INDEL	intron_variant	MODIFIER	EXON_chr1_132261558_132261626	Bpur12022-RA	transcript	Bpur12022-RA	protein_coding	(9/12)	c.2180+167delG	--	--	--	--	--	Bpur12022-RA	XP_053376683.1	LOW QUALITY PROTEIN: C-type mannose receptor 2-like [Mercenaria mercenaria]	sp|Q9UBG0|MRC2_HUMAN	C-type mannose receptor 2 OS=Homo sapiens OX=9606 GN=MRC2 PE=1 SV=2	--	--	--	--	U:Intracellular trafficking, secretion, and vesicular transport,S:Function unknown	ENOG410XRS3(mannose receptor, C type 1):ENOG410ZMTB(-)	PF00059.25,PF05473.16,PF00250.22	Lectin C-type domain:UL45 protein, carbohydrate-binding C-type lectin-like:Forkhead domain
chr1	132289691	AAAGTCTGAAGACAGAAGTAGTATTATGT	A	INDEL	intron_variant	MODIFIER	EXON_chr1_132261558_132261626	Bpur12022-RA	transcript	Bpur12022-RA	protein_coding	(10/12)	c.2223+1104_2223+1131delAAGTCTGAAGACAGAAGTAGTATTATGT	--	--	--	--	--	Bpur12022-RA	XP_053376683.1	LOW QUALITY PROTEIN: C-type mannose receptor 2-like [Mercenaria mercenaria]	sp|Q9UBG0|MRC2_HUMAN	C-type mannose receptor 2 OS=Homo sapiens OX=9606 GN=MRC2 PE=1 SV=2	--	--	--	--	U:Intracellular trafficking, secretion, and vesicular transport,S:Function unknown	ENOG410XRS3(mannose receptor, C type 1):ENOG410ZMTB(-)	PF00059.25,PF05473.16,PF00250.22	Lectin C-type domain:UL45 protein, carbohydrate-binding C-type lectin-like:Forkhead domain
chr1	132290095	G	GTTATTT	INDEL	intron_variant	MODIFIER	EXON_chr1_132261558_132261626	Bpur12022-RA	transcript	Bpur12022-RA	protein_coding	(10/12)	c.2224-1171_2224-1170insTTATTT	--	--	--	--	--	Bpur12022-RA	XP_053376683.1	LOW QUALITY PROTEIN: C-type mannose receptor 2-like [Mercenaria mercenaria]	sp|Q9UBG0|MRC2_HUMAN	C-type mannose receptor 2 OS=Homo sapiens OX=9606 GN=MRC2 PE=1 SV=2	--	--	--	--	U:Intracellular trafficking, secretion, and vesicular transport,S:Function unknown	ENOG410XRS3(mannose receptor, C type 1):ENOG410ZMTB(-)	PF00059.25,PF05473.16,PF00250.22	Lectin C-type domain:UL45 protein, carbohydrate-binding C-type lectin-like:Forkhead domain
chr1	132290122	T	TAAAG	INDEL	intron_variant	MODIFIER	EXON_chr1_132261558_132261626	Bpur12022-RA	transcript	Bpur12022-RA	protein_coding	(10/12)	c.2224-1144_2224-1143insAAAG	--	--	--	--	--	Bpur12022-RA	XP_053376683.1	LOW QUALITY PROTEIN: C-type mannose receptor 2-like [Mercenaria mercenaria]	sp|Q9UBG0|MRC2_HUMAN	C-type mannose receptor 2 OS=Homo sapiens OX=9606 GN=MRC2 PE=1 SV=2	--	--	--	--	U:Intracellular trafficking, secretion, and vesicular transport,S:Function unknown	ENOG410XRS3(mannose receptor, C type 1):ENOG410ZMTB(-)	PF00059.25,PF05473.16,PF00250.22	Lectin C-type domain:UL45 protein, carbohydrate-binding C-type lectin-like:Forkhead domain
chr1	132290125	TA	T	INDEL	intron_variant	MODIFIER	EXON_chr1_132261558_132261626	Bpur12022-RA	transcript	Bpur12022-RA	protein_coding	(10/12)	c.2224-1140delA	--	--	--	--	--	Bpur12022-RA	XP_053376683.1	LOW QUALITY PROTEIN: C-type mannose receptor 2-like [Mercenaria mercenaria]	sp|Q9UBG0|MRC2_HUMAN	C-type mannose receptor 2 OS=Homo sapiens OX=9606 GN=MRC2 PE=1 SV=2	--	--	--	--	U:Intracellular trafficking, secretion, and vesicular transport,S:Function unknown	ENOG410XRS3(mannose receptor, C type 1):ENOG410ZMTB(-)	PF00059.25,PF05473.16,PF00250.22	Lectin C-type domain:UL45 protein, carbohydrate-binding C-type lectin-like:Forkhead domain
chr1	132290211	C	CATG	INDEL	intron_variant	MODIFIER	EXON_chr1_132261558_132261626	Bpur12022-RA	transcript	Bpur12022-RA	protein_coding	(10/12)	c.2224-1055_2224-1054insATG	--	--	--	--	--	Bpur12022-RA	XP_053376683.1	LOW QUALITY PROTEIN: C-type mannose receptor 2-like [Mercenaria mercenaria]	sp|Q9UBG0|MRC2_HUMAN	C-type mannose receptor 2 OS=Homo sapiens OX=9606 GN=MRC2 PE=1 SV=2	--	--	--	--	U:Intracellular trafficking, secretion, and vesicular transport,S:Function unknown	ENOG410XRS3(mannose receptor, C type 1):ENOG410ZMTB(-)	PF00059.25,PF05473.16,PF00250.22	Lectin C-type domain:UL45 protein, carbohydrate-binding C-type lectin-like:Forkhead domain
chr1	132290622	T	TGTAATATTATATAATA	INDEL	intron_variant	MODIFIER	EXON_chr1_132261558_132261626	Bpur12022-RA	transcript	Bpur12022-RA	protein_coding	(10/12)	c.2224-644_2224-643insGTAATATTATATAATA	--	--	--	--	--	Bpur12022-RA	XP_053376683.1	LOW QUALITY PROTEIN: C-type mannose receptor 2-like [Mercenaria mercenaria]	sp|Q9UBG0|MRC2_HUMAN	C-type mannose receptor 2 OS=Homo sapiens OX=9606 GN=MRC2 PE=1 SV=2	--	--	--	--	U:Intracellular trafficking, secretion, and vesicular transport,S:Function unknown	ENOG410XRS3(mannose receptor, C type 1):ENOG410ZMTB(-)	PF00059.25,PF05473.16,PF00250.22	Lectin C-type domain:UL45 protein, carbohydrate-binding C-type lectin-like:Forkhead domain
chr1	132293581	AC	A	INDEL	intron_variant	MODIFIER	EXON_chr1_132261558_132261626	Bpur12022-RA	transcript	Bpur12022-RA	protein_coding	(12/12)	c.2783+1142delC	--	--	--	--	--	Bpur12022-RA	XP_053376683.1	LOW QUALITY PROTEIN: C-type mannose receptor 2-like [Mercenaria mercenaria]	sp|Q9UBG0|MRC2_HUMAN	C-type mannose receptor 2 OS=Homo sapiens OX=9606 GN=MRC2 PE=1 SV=2	--	--	--	--	U:Intracellular trafficking, secretion, and vesicular transport,S:Function unknown	ENOG410XRS3(mannose receptor, C type 1):ENOG410ZMTB(-)	PF00059.25,PF05473.16,PF00250.22	Lectin C-type domain:UL45 protein, carbohydrate-binding C-type lectin-like:Forkhead domain
chr1	132293935	GCTGTCATAA	G	INDEL	intron_variant	MODIFIER	EXON_chr1_132261558_132261626	Bpur12022-RA	transcript	Bpur12022-RA	protein_coding	(12/12)	c.2784-1100_2784-1092delCTGTCATAA	--	--	--	--	--	Bpur12022-RA	XP_053376683.1	LOW QUALITY PROTEIN: C-type mannose receptor 2-like [Mercenaria mercenaria]	sp|Q9UBG0|MRC2_HUMAN	C-type mannose receptor 2 OS=Homo sapiens OX=9606 GN=MRC2 PE=1 SV=2	--	--	--	--	U:Intracellular trafficking, secretion, and vesicular transport,S:Function unknown	ENOG410XRS3(mannose receptor, C type 1):ENOG410ZMTB(-)	PF00059.25,PF05473.16,PF00250.22	Lectin C-type domain:UL45 protein, carbohydrate-binding C-type lectin-like:Forkhead domain
chr1	132293998	A	ATT	INDEL	intron_variant	MODIFIER	EXON_chr1_132261558_132261626	Bpur12022-RA	transcript	Bpur12022-RA	protein_coding	(12/12)	c.2784-1038_2784-1037insTT	--	--	--	--	--	Bpur12022-RA	XP_053376683.1	LOW QUALITY PROTEIN: C-type mannose receptor 2-like [Mercenaria mercenaria]	sp|Q9UBG0|MRC2_HUMAN	C-type mannose receptor 2 OS=Homo sapiens OX=9606 GN=MRC2 PE=1 SV=2	--	--	--	--	U:Intracellular trafficking, secretion, and vesicular transport,S:Function unknown	ENOG410XRS3(mannose receptor, C type 1):ENOG410ZMTB(-)	PF00059.25,PF05473.16,PF00250.22	Lectin C-type domain:UL45 protein, carbohydrate-binding C-type lectin-like:Forkhead domain
chr1	132294515	AT	A	INDEL	intron_variant	MODIFIER	EXON_chr1_132261558_132261626	Bpur12022-RA	transcript	Bpur12022-RA	protein_coding	(12/12)	c.2784-520delT	--	--	--	--	--	Bpur12022-RA	XP_053376683.1	LOW QUALITY PROTEIN: C-type mannose receptor 2-like [Mercenaria mercenaria]	sp|Q9UBG0|MRC2_HUMAN	C-type mannose receptor 2 OS=Homo sapiens OX=9606 GN=MRC2 PE=1 SV=2	--	--	--	--	U:Intracellular trafficking, secretion, and vesicular transport,S:Function unknown	ENOG410XRS3(mannose receptor, C type 1):ENOG410ZMTB(-)	PF00059.25,PF05473.16,PF00250.22	Lectin C-type domain:UL45 protein, carbohydrate-binding C-type lectin-like:Forkhead domain
chr1	132427859	A	AGTG	INDEL	intergenic_region	MODIFIER	EXON_chr1_132402233_132402293-EXON_chr1_132446188_132446196	Bpur00001-RCAN-Bpur12026-RA	intergenic_region	Bpur00001-RCAN-Bpur12026-RA	--	--	n.132427859_132427860insGTG	--	--	--	--	--	Bpur00001-RCAN-Bpur12026-RA	--	--	--	--	--	--	--	--	--	--	--	--
chr1	132427869	AT	A	INDEL	intergenic_region	MODIFIER	EXON_chr1_132402233_132402293-EXON_chr1_132446188_132446196	Bpur00001-RCAN-Bpur12026-RA	intergenic_region	Bpur00001-RCAN-Bpur12026-RA	--	--	n.132427870delT	--	--	--	--	--	Bpur00001-RCAN-Bpur12026-RA	--	--	--	--	--	--	--	--	--	--	--	--
chr1	132428032	C	CAA	INDEL	intergenic_region	MODIFIER	EXON_chr1_132402233_132402293-EXON_chr1_132446188_132446196	Bpur00001-RCAN-Bpur12026-RA	intergenic_region	Bpur00001-RCAN-Bpur12026-RA	--	--	n.132428032_132428033insAA	--	--	--	--	--	Bpur00001-RCAN-Bpur12026-RA	--	--	--	--	--	--	--	--	--	--	--	--
chr1	132428154	AT	A	INDEL	intergenic_region	MODIFIER	EXON_chr1_132402233_132402293-EXON_chr1_132446188_132446196	Bpur00001-RCAN-Bpur12026-RA	intergenic_region	Bpur00001-RCAN-Bpur12026-RA	--	--	n.132428155delT	--	--	--	--	--	Bpur00001-RCAN-Bpur12026-RA	--	--	--	--	--	--	--	--	--	--	--	--
chr1	132428240	ATAT	A	INDEL	intergenic_region	MODIFIER	EXON_chr1_132402233_132402293-EXON_chr1_132446188_132446196	Bpur00001-RCAN-Bpur12026-RA	intergenic_region	Bpur00001-RCAN-Bpur12026-RA	--	--	n.132428241_132428243delTAT	--	--	--	--	--	Bpur00001-RCAN-Bpur12026-RA	--	--	--	--	--	--	--	--	--	--	--	--
chr1	132428830	GC	G	INDEL	intergenic_region	MODIFIER	EXON_chr1_132402233_132402293-EXON_chr1_132446188_132446196	Bpur00001-RCAN-Bpur12026-RA	intergenic_region	Bpur00001-RCAN-Bpur12026-RA	--	--	n.132428831delC	--	--	--	--	--	Bpur00001-RCAN-Bpur12026-RA	--	--	--	--	--	--	--	--	--	--	--	--
chr1	132429113	C	CGCTAA	INDEL	intergenic_region	MODIFIER	EXON_chr1_132402233_132402293-EXON_chr1_132446188_132446196	Bpur00001-RCAN-Bpur12026-RA	intergenic_region	Bpur00001-RCAN-Bpur12026-RA	--	--	n.132429113_132429114insGCTAA	--	--	--	--	--	Bpur00001-RCAN-Bpur12026-RA	--	--	--	--	--	--	--	--	--	--	--	--
chr1	132429261	AC	A	INDEL	intergenic_region	MODIFIER	EXON_chr1_132402233_132402293-EXON_chr1_132446188_132446196	Bpur00001-RCAN-Bpur12026-RA	intergenic_region	Bpur00001-RCAN-Bpur12026-RA	--	--	n.132429262delC	--	--	--	--	--	Bpur00001-RCAN-Bpur12026-RA	--	--	--	--	--	--	--	--	--	--	--	--
chr1	132429296	AT	A	INDEL	intergenic_region	MODIFIER	EXON_chr1_132402233_132402293-EXON_chr1_132446188_132446196	Bpur00001-RCAN-Bpur12026-RA	intergenic_region	Bpur00001-RCAN-Bpur12026-RA	--	--	n.132429297delT	--	--	--	--	--	Bpur00001-RCAN-Bpur12026-RA	--	--	--	--	--	--	--	--	--	--	--	--
chr1	132429337	A	AT	INDEL	intergenic_region	MODIFIER	EXON_chr1_132402233_132402293-EXON_chr1_132446188_132446196	Bpur00001-RCAN-Bpur12026-RA	intergenic_region	Bpur00001-RCAN-Bpur12026-RA	--	--	n.132429337_132429338insT	--	--	--	--	--	Bpur00001-RCAN-Bpur12026-RA	--	--	--	--	--	--	--	--	--	--	--	--
chr1	132429704	AGC	A	INDEL	intergenic_region	MODIFIER	EXON_chr1_132402233_132402293-EXON_chr1_132446188_132446196	Bpur00001-RCAN-Bpur12026-RA	intergenic_region	Bpur00001-RCAN-Bpur12026-RA	--	--	n.132429705_132429706delGC	--	--	--	--	--	Bpur00001-RCAN-Bpur12026-RA	--	--	--	--	--	--	--	--	--	--	--	--
chr1	132429890	GTC	G	INDEL	intergenic_region	MODIFIER	EXON_chr1_132402233_132402293-EXON_chr1_132446188_132446196	Bpur00001-RCAN-Bpur12026-RA	intergenic_region	Bpur00001-RCAN-Bpur12026-RA	--	--	n.132429891_132429892delTC	--	--	--	--	--	Bpur00001-RCAN-Bpur12026-RA	--	--	--	--	--	--	--	--	--	--	--	--
chr1	132430207	TA	T	INDEL	intergenic_region	MODIFIER	EXON_chr1_132402233_132402293-EXON_chr1_132446188_132446196	Bpur00001-RCAN-Bpur12026-RA	intergenic_region	Bpur00001-RCAN-Bpur12026-RA	--	--	n.132430208delA	--	--	--	--	--	Bpur00001-RCAN-Bpur12026-RA	--	--	--	--	--	--	--	--	--	--	--	--
chr1	132430507	TG	T	INDEL	intergenic_region	MODIFIER	EXON_chr1_132402233_132402293-EXON_chr1_132446188_132446196	Bpur00001-RCAN-Bpur12026-RA	intergenic_region	Bpur00001-RCAN-Bpur12026-RA	--	--	n.132430508delG	--	--	--	--	--	Bpur00001-RCAN-Bpur12026-RA	--	--	--	--	--	--	--	--	--	--	--	--
chr1	132431233	TC	T	INDEL	intergenic_region	MODIFIER	EXON_chr1_132402233_132402293-EXON_chr1_132446188_132446196	Bpur00001-RCAN-Bpur12026-RA	intergenic_region	Bpur00001-RCAN-Bpur12026-RA	--	--	n.132431234delC	--	--	--	--	--	Bpur00001-RCAN-Bpur12026-RA	--	--	--	--	--	--	--	--	--	--	--	--
chr1	132431495	TA	T	INDEL	intergenic_region	MODIFIER	EXON_chr1_132402233_132402293-EXON_chr1_132446188_132446196	Bpur00001-RCAN-Bpur12026-RA	intergenic_region	Bpur00001-RCAN-Bpur12026-RA	--	--	n.132431496delA	--	--	--	--	--	Bpur00001-RCAN-Bpur12026-RA	--	--	--	--	--	--	--	--	--	--	--	--
chr1	132431802	G	GC	INDEL	intergenic_region	MODIFIER	EXON_chr1_132402233_132402293-EXON_chr1_132446188_132446196	Bpur00001-RCAN-Bpur12026-RA	intergenic_region	Bpur00001-RCAN-Bpur12026-RA	--	--	n.132431802_132431803insC	--	--	--	--	--	Bpur00001-RCAN-Bpur12026-RA	--	--	--	--	--	--	--	--	--	--	--	--
chr1	132431876	ATTTACTCAAGTTTTCT	A	INDEL	intergenic_region	MODIFIER	EXON_chr1_132402233_132402293-EXON_chr1_132446188_132446196	Bpur00001-RCAN-Bpur12026-RA	intergenic_region	Bpur00001-RCAN-Bpur12026-RA	--	--	n.132431877_132431892delTTTACTCAAGTTTTCT	--	--	--	--	--	Bpur00001-RCAN-Bpur12026-RA	--	--	--	--	--	--	--	--	--	--	--	--
chr1	132431897	C	CAA	INDEL	intergenic_region	MODIFIER	EXON_chr1_132402233_132402293-EXON_chr1_132446188_132446196	Bpur00001-RCAN-Bpur12026-RA	intergenic_region	Bpur00001-RCAN-Bpur12026-RA	--	--	n.132431897_132431898insAA	--	--	--	--	--	Bpur00001-RCAN-Bpur12026-RA	--	--	--	--	--	--	--	--	--	--	--	--
chr1	132431908	AT	A	INDEL	intergenic_region	MODIFIER	EXON_chr1_132402233_132402293-EXON_chr1_132446188_132446196	Bpur00001-RCAN-Bpur12026-RA	intergenic_region	Bpur00001-RCAN-Bpur12026-RA	--	--	n.132431909delT	--	--	--	--	--	Bpur00001-RCAN-Bpur12026-RA	--	--	--	--	--	--	--	--	--	--	--	--
chr1	132432127	A	AT	INDEL	intergenic_region	MODIFIER	EXON_chr1_132402233_132402293-EXON_chr1_132446188_132446196	Bpur00001-RCAN-Bpur12026-RA	intergenic_region	Bpur00001-RCAN-Bpur12026-RA	--	--	n.132432127_132432128insT	--	--	--	--	--	Bpur00001-RCAN-Bpur12026-RA	--	--	--	--	--	--	--	--	--	--	--	--
chr1	132432130	T	TTG	INDEL	intergenic_region	MODIFIER	EXON_chr1_132402233_132402293-EXON_chr1_132446188_132446196	Bpur00001-RCAN-Bpur12026-RA	intergenic_region	Bpur00001-RCAN-Bpur12026-RA	--	--	n.132432130_132432131insTG	--	--	--	--	--	Bpur00001-RCAN-Bpur12026-RA	--	--	--	--	--	--	--	--	--	--	--	--
chr1	132432156	GGAA	G	INDEL	intergenic_region	MODIFIER	EXON_chr1_132402233_132402293-EXON_chr1_132446188_132446196	Bpur00001-RCAN-Bpur12026-RA	intergenic_region	Bpur00001-RCAN-Bpur12026-RA	--	--	n.132432157_132432159delGAA	--	--	--	--	--	Bpur00001-RCAN-Bpur12026-RA	--	--	--	--	--	--	--	--	--	--	--	--
chr1	132432237	CAAG	C	INDEL	intergenic_region	MODIFIER	EXON_chr1_132402233_132402293-EXON_chr1_132446188_132446196	Bpur00001-RCAN-Bpur12026-RA	intergenic_region	Bpur00001-RCAN-Bpur12026-RA	--	--	n.132432238_132432240delAAG	--	--	--	--	--	Bpur00001-RCAN-Bpur12026-RA	--	--	--	--	--	--	--	--	--	--	--	--
chr1	132432845	A	AAC	INDEL	intergenic_region	MODIFIER	EXON_chr1_132402233_132402293-EXON_chr1_132446188_132446196	Bpur00001-RCAN-Bpur12026-RA	intergenic_region	Bpur00001-RCAN-Bpur12026-RA	--	--	n.132432845_132432846insAC	--	--	--	--	--	Bpur00001-RCAN-Bpur12026-RA	--	--	--	--	--	--	--	--	--	--	--	--
chr1	132432898	TC	T	INDEL	intergenic_region	MODIFIER	EXON_chr1_132402233_132402293-EXON_chr1_132446188_132446196	Bpur00001-RCAN-Bpur12026-RA	intergenic_region	Bpur00001-RCAN-Bpur12026-RA	--	--	n.132432899delC	--	--	--	--	--	Bpur00001-RCAN-Bpur12026-RA	--	--	--	--	--	--	--	--	--	--	--	--
chr1	132433174	C	CT	INDEL	intergenic_region	MODIFIER	EXON_chr1_132402233_132402293-EXON_chr1_132446188_132446196	Bpur00001-RCAN-Bpur12026-RA	intergenic_region	Bpur00001-RCAN-Bpur12026-RA	--	--	n.132433174_132433175insT	--	--	--	--	--	Bpur00001-RCAN-Bpur12026-RA	--	--	--	--	--	--	--	--	--	--	--	--
chr1	132433457	A	AATAT	INDEL	intergenic_region	MODIFIER	EXON_chr1_132402233_132402293-EXON_chr1_132446188_132446196	Bpur00001-RCAN-Bpur12026-RA	intergenic_region	Bpur00001-RCAN-Bpur12026-RA	--	--	n.132433457_132433458insATAT	--	--	--	--	--	Bpur00001-RCAN-Bpur12026-RA	--	--	--	--	--	--	--	--	--	--	--	--
chr1	132433511	AT	A	INDEL	intergenic_region	MODIFIER	EXON_chr1_132402233_132402293-EXON_chr1_132446188_132446196	Bpur00001-RCAN-Bpur12026-RA	intergenic_region	Bpur00001-RCAN-Bpur12026-RA	--	--	n.132433512delT	--	--	--	--	--	Bpur00001-RCAN-Bpur12026-RA	--	--	--	--	--	--	--	--	--	--	--	--
chr1	132433814	CTGGGT	C	INDEL	intergenic_region	MODIFIER	EXON_chr1_132402233_132402293-EXON_chr1_132446188_132446196	Bpur00001-RCAN-Bpur12026-RA	intergenic_region	Bpur00001-RCAN-Bpur12026-RA	--	--	n.132433815_132433819delTGGGT	--	--	--	--	--	Bpur00001-RCAN-Bpur12026-RA	--	--	--	--	--	--	--	--	--	--	--	--
chr1	132433893	T	TA	INDEL	intergenic_region	MODIFIER	EXON_chr1_132402233_132402293-EXON_chr1_132446188_132446196	Bpur00001-RCAN-Bpur12026-RA	intergenic_region	Bpur00001-RCAN-Bpur12026-RA	--	--	n.132433893_132433894insA	--	--	--	--	--	Bpur00001-RCAN-Bpur12026-RA	--	--	--	--	--	--	--	--	--	--	--	--
chr1	132433933	TC	T	INDEL	intergenic_region	MODIFIER	EXON_chr1_132402233_132402293-EXON_chr1_132446188_132446196	Bpur00001-RCAN-Bpur12026-RA	intergenic_region	Bpur00001-RCAN-Bpur12026-RA	--	--	n.132433934delC	--	--	--	--	--	Bpur00001-RCAN-Bpur12026-RA	--	--	--	--	--	--	--	--	--	--	--	--
chr1	132434050	A	ATTT	INDEL	intergenic_region	MODIFIER	EXON_chr1_132402233_132402293-EXON_chr1_132446188_132446196	Bpur00001-RCAN-Bpur12026-RA	intergenic_region	Bpur00001-RCAN-Bpur12026-RA	--	--	n.132434050_132434051insTTT	--	--	--	--	--	Bpur00001-RCAN-Bpur12026-RA	--	--	--	--	--	--	--	--	--	--	--	--
chr1	132434051	A	ATC	INDEL	intergenic_region	MODIFIER	EXON_chr1_132402233_132402293-EXON_chr1_132446188_132446196	Bpur00001-RCAN-Bpur12026-RA	intergenic_region	Bpur00001-RCAN-Bpur12026-RA	--	--	n.132434051_132434052insTC	--	--	--	--	--	Bpur00001-RCAN-Bpur12026-RA	--	--	--	--	--	--	--	--	--	--	--	--
chr1	132434056	T	TCTAGAAATGTCTGTGTCGTTTC	INDEL	intergenic_region	MODIFIER	EXON_chr1_132402233_132402293-EXON_chr1_132446188_132446196	Bpur00001-RCAN-Bpur12026-RA	intergenic_region	Bpur00001-RCAN-Bpur12026-RA	--	--	n.132434056_132434057insCTAGAAATGTCTGTGTCGTTTC	--	--	--	--	--	Bpur00001-RCAN-Bpur12026-RA	--	--	--	--	--	--	--	--	--	--	--	--
chr1	132434061	C	CATT	INDEL	intergenic_region	MODIFIER	EXON_chr1_132402233_132402293-EXON_chr1_132446188_132446196	Bpur00001-RCAN-Bpur12026-RA	intergenic_region	Bpur00001-RCAN-Bpur12026-RA	--	--	n.132434061_132434062insATT	--	--	--	--	--	Bpur00001-RCAN-Bpur12026-RA	--	--	--	--	--	--	--	--	--	--	--	--
chr1	132434248	GACTACAAACTATGTAC	G	INDEL	intergenic_region	MODIFIER	EXON_chr1_132402233_132402293-EXON_chr1_132446188_132446196	Bpur00001-RCAN-Bpur12026-RA	intergenic_region	Bpur00001-RCAN-Bpur12026-RA	--	--	n.132434249_132434264delACTACAAACTATGTAC	--	--	--	--	--	Bpur00001-RCAN-Bpur12026-RA	--	--	--	--	--	--	--	--	--	--	--	--
chr1	132434561	AT	A	INDEL	intergenic_region	MODIFIER	EXON_chr1_132402233_132402293-EXON_chr1_132446188_132446196	Bpur00001-RCAN-Bpur12026-RA	intergenic_region	Bpur00001-RCAN-Bpur12026-RA	--	--	n.132434562delT	--	--	--	--	--	Bpur00001-RCAN-Bpur12026-RA	--	--	--	--	--	--	--	--	--	--	--	--
chr1	132435216	AT	A	INDEL	intergenic_region	MODIFIER	EXON_chr1_132402233_132402293-EXON_chr1_132446188_132446196	Bpur00001-RCAN-Bpur12026-RA	intergenic_region	Bpur00001-RCAN-Bpur12026-RA	--	--	n.132435217delT	--	--	--	--	--	Bpur00001-RCAN-Bpur12026-RA	--	--	--	--	--	--	--	--	--	--	--	--
chr1	132435441	AGTAAT	A	INDEL	intergenic_region	MODIFIER	EXON_chr1_132402233_132402293-EXON_chr1_132446188_132446196	Bpur00001-RCAN-Bpur12026-RA	intergenic_region	Bpur00001-RCAN-Bpur12026-RA	--	--	n.132435442_132435446delGTAAT	--	--	--	--	--	Bpur00001-RCAN-Bpur12026-RA	--	--	--	--	--	--	--	--	--	--	--	--
chr1	132435554	A	AG	INDEL	intergenic_region	MODIFIER	EXON_chr1_132402233_132402293-EXON_chr1_132446188_132446196	Bpur00001-RCAN-Bpur12026-RA	intergenic_region	Bpur00001-RCAN-Bpur12026-RA	--	--	n.132435554_132435555insG	--	--	--	--	--	Bpur00001-RCAN-Bpur12026-RA	--	--	--	--	--	--	--	--	--	--	--	--
chr1	132435582	TAG	T	INDEL	intergenic_region	MODIFIER	EXON_chr1_132402233_132402293-EXON_chr1_132446188_132446196	Bpur00001-RCAN-Bpur12026-RA	intergenic_region	Bpur00001-RCAN-Bpur12026-RA	--	--	n.132435583_132435584delAG	--	--	--	--	--	Bpur00001-RCAN-Bpur12026-RA	--	--	--	--	--	--	--	--	--	--	--	--
chr1	132436166	T	TAGA	INDEL	intergenic_region	MODIFIER	EXON_chr1_132402233_132402293-EXON_chr1_132446188_132446196	Bpur00001-RCAN-Bpur12026-RA	intergenic_region	Bpur00001-RCAN-Bpur12026-RA	--	--	n.132436166_132436167insAGA	--	--	--	--	--	Bpur00001-RCAN-Bpur12026-RA	--	--	--	--	--	--	--	--	--	--	--	--
chr1	132436856	CAATTT	C	INDEL	intergenic_region	MODIFIER	EXON_chr1_132402233_132402293-EXON_chr1_132446188_132446196	Bpur00001-RCAN-Bpur12026-RA	intergenic_region	Bpur00001-RCAN-Bpur12026-RA	--	--	n.132436857_132436861delAATTT	--	--	--	--	--	Bpur00001-RCAN-Bpur12026-RA	--	--	--	--	--	--	--	--	--	--	--	--
chr1	132436906	A	AC	INDEL	intergenic_region	MODIFIER	EXON_chr1_132402233_132402293-EXON_chr1_132446188_132446196	Bpur00001-RCAN-Bpur12026-RA	intergenic_region	Bpur00001-RCAN-Bpur12026-RA	--	--	n.132436906_132436907insC	--	--	--	--	--	Bpur00001-RCAN-Bpur12026-RA	--	--	--	--	--	--	--	--	--	--	--	--
chr1	132437038	AC	A	INDEL	intergenic_region	MODIFIER	EXON_chr1_132402233_132402293-EXON_chr1_132446188_132446196	Bpur00001-RCAN-Bpur12026-RA	intergenic_region	Bpur00001-RCAN-Bpur12026-RA	--	--	n.132437039delC	--	--	--	--	--	Bpur00001-RCAN-Bpur12026-RA	--	--	--	--	--	--	--	--	--	--	--	--
chr1	132437054	TCACAAGTGAA	T	INDEL	intergenic_region	MODIFIER	EXON_chr1_132402233_132402293-EXON_chr1_132446188_132446196	Bpur00001-RCAN-Bpur12026-RA	intergenic_region	Bpur00001-RCAN-Bpur12026-RA	--	--	n.132437055_132437064delCACAAGTGAA	--	--	--	--	--	Bpur00001-RCAN-Bpur12026-RA	--	--	--	--	--	--	--	--	--	--	--	--
chr1	132438175	G	GT	INDEL	intergenic_region	MODIFIER	EXON_chr1_132402233_132402293-EXON_chr1_132446188_132446196	Bpur00001-RCAN-Bpur12026-RA	intergenic_region	Bpur00001-RCAN-Bpur12026-RA	--	--	n.132438175_132438176insT	--	--	--	--	--	Bpur00001-RCAN-Bpur12026-RA	--	--	--	--	--	--	--	--	--	--	--	--
chr1	132438179	TGGTGGC	T	INDEL	intergenic_region	MODIFIER	EXON_chr1_132402233_132402293-EXON_chr1_132446188_132446196	Bpur00001-RCAN-Bpur12026-RA	intergenic_region	Bpur00001-RCAN-Bpur12026-RA	--	--	n.132438180_132438185delGGTGGC	--	--	--	--	--	Bpur00001-RCAN-Bpur12026-RA	--	--	--	--	--	--	--	--	--	--	--	--
chr1	132438272	T	TA	INDEL	intergenic_region	MODIFIER	EXON_chr1_132402233_132402293-EXON_chr1_132446188_132446196	Bpur00001-RCAN-Bpur12026-RA	intergenic_region	Bpur00001-RCAN-Bpur12026-RA	--	--	n.132438272_132438273insA	--	--	--	--	--	Bpur00001-RCAN-Bpur12026-RA	--	--	--	--	--	--	--	--	--	--	--	--
chr1	132438967	TAGCAGTAGTAA	T	INDEL	intergenic_region	MODIFIER	EXON_chr1_132402233_132402293-EXON_chr1_132446188_132446196	Bpur00001-RCAN-Bpur12026-RA	intergenic_region	Bpur00001-RCAN-Bpur12026-RA	--	--	n.132438968_132438978delAGCAGTAGTAA	--	--	--	--	--	Bpur00001-RCAN-Bpur12026-RA	--	--	--	--	--	--	--	--	--	--	--	--
chr1	132476251	ACCAAG	A	INDEL	frameshift_variant	HIGH	EXON_chr1_132476092_132476453	Bpur12029-RA	transcript	Bpur12029-RA	protein_coding	(7/7)	c.2077_2081delCTTGG	p.Leu693fs	(2081/2241)	(2077/2241)	(693/746)	--	Bpur12029-RA	XP_025097937.1	uncharacterized protein LOC112566159 [Pomacea canaliculata]	--	--	--	--	--	--	--	--	PF13604.10	AAA domain
chr1	132476802	T	TCA	INDEL	frameshift_variant	HIGH	EXON_chr1_132476092_132476453	Bpur12029-RA	transcript	Bpur12029-RA	protein_coding	(6/7)	c.1714_1715insTG	p.Asn572fs	(1714/2241)	(1714/2241)	(572/746)	--	Bpur12029-RA	XP_025097937.1	uncharacterized protein LOC112566159 [Pomacea canaliculata]	--	--	--	--	--	--	--	--	PF13604.10	AAA domain
chr1	132477467	A	ATAGGCC	INDEL	intron_variant	MODIFIER	EXON_chr1_132476092_132476453	Bpur12029-RA	transcript	Bpur12029-RA	protein_coding	(5/6)	c.1517+122_1517+123insGGCCTA	--	--	--	--	--	Bpur12029-RA	XP_025097937.1	uncharacterized protein LOC112566159 [Pomacea canaliculata]	--	--	--	--	--	--	--	--	PF13604.10	AAA domain
chr1	132477553	T	TTG	INDEL	intron_variant	MODIFIER	EXON_chr1_132476092_132476453	Bpur12029-RA	transcript	Bpur12029-RA	protein_coding	(5/6)	c.1517+36_1517+37inchr	--	--	--	--	--	Bpur12029-RA	XP_025097937.1	uncharacterized protein LOC112566159 [Pomacea canaliculata]	--	--	--	--	--	--	--	--	PF13604.10	AAA domain
chr1	132479152	GA	G	INDEL	intron_variant	MODIFIER	EXON_chr1_132476092_132476453	Bpur12029-RA	transcript	Bpur12029-RA	protein_coding	(3/6)	c.844-233delT	--	--	--	--	--	Bpur12029-RA	XP_025097937.1	uncharacterized protein LOC112566159 [Pomacea canaliculata]	--	--	--	--	--	--	--	--	PF13604.10	AAA domain
chr1	132480260	CATT	C	INDEL	intron_variant	MODIFIER	EXON_chr1_132476092_132476453	Bpur12029-RA	transcript	Bpur12029-RA	protein_coding	(3/6)	c.843+922_843+924delAAT	--	--	--	--	--	Bpur12029-RA	XP_025097937.1	uncharacterized protein LOC112566159 [Pomacea canaliculata]	--	--	--	--	--	--	--	--	PF13604.10	AAA domain
chr1	132480669	GCTTAAGA	G	INDEL	intron_variant	MODIFIER	EXON_chr1_132476092_132476453	Bpur12029-RA	transcript	Bpur12029-RA	protein_coding	(3/6)	c.843+509_843+515delTCTTAAG	--	--	--	--	--	Bpur12029-RA	XP_025097937.1	uncharacterized protein LOC112566159 [Pomacea canaliculata]	--	--	--	--	--	--	--	--	PF13604.10	AAA domain
chr1	132481329	T	TA	INDEL	frameshift_variant	HIGH	EXON_chr1_132476092_132476453	Bpur12029-RA	transcript	Bpur12029-RA	protein_coding	(3/7)	c.698dupT	p.Leu233fs	(698/2241)	(698/2241)	(233/746)	--	Bpur12029-RA	XP_025097937.1	uncharacterized protein LOC112566159 [Pomacea canaliculata]	--	--	--	--	--	--	--	--	PF13604.10	AAA domain
chr1	132481909	A	AT	INDEL	intron_variant	MODIFIER	EXON_chr1_132476092_132476453	Bpur12029-RA	transcript	Bpur12029-RA	protein_coding	(2/6)	c.268-150_268-149insA	--	--	--	--	--	Bpur12029-RA	XP_025097937.1	uncharacterized protein LOC112566159 [Pomacea canaliculata]	--	--	--	--	--	--	--	--	PF13604.10	AAA domain
chr1	132482045	T	TAGC	INDEL	intron_variant	MODIFIER	EXON_chr1_132476092_132476453	Bpur12029-RA	transcript	Bpur12029-RA	protein_coding	(2/6)	c.268-286_268-285insGCT	--	--	--	--	--	Bpur12029-RA	XP_025097937.1	uncharacterized protein LOC112566159 [Pomacea canaliculata]	--	--	--	--	--	--	--	--	PF13604.10	AAA domain
chr1	132482691	CTT	C	INDEL	intron_variant	MODIFIER	EXON_chr1_132476092_132476453	Bpur12029-RA	transcript	Bpur12029-RA	protein_coding	(2/6)	c.268-933_268-932delAA	--	--	--	--	--	Bpur12029-RA	XP_025097937.1	uncharacterized protein LOC112566159 [Pomacea canaliculata]	--	--	--	--	--	--	--	--	PF13604.10	AAA domain
chr1	132482720	ATTTGTAGAGCAC	A	INDEL	intron_variant	MODIFIER	EXON_chr1_132476092_132476453	Bpur12029-RA	transcript	Bpur12029-RA	protein_coding	(2/6)	c.268-972_268-961delGTGCTCTACAAA	--	--	--	--	--	Bpur12029-RA	XP_025097937.1	uncharacterized protein LOC112566159 [Pomacea canaliculata]	--	--	--	--	--	--	--	--	PF13604.10	AAA domain
chr1	132483611	ATC	A	INDEL	intron_variant	MODIFIER	EXON_chr1_132476092_132476453	Bpur12029-RA	transcript	Bpur12029-RA	protein_coding	(2/6)	c.267+1513_267+1514delGA	--	--	--	--	--	Bpur12029-RA	XP_025097937.1	uncharacterized protein LOC112566159 [Pomacea canaliculata]	--	--	--	--	--	--	--	--	PF13604.10	AAA domain
chr1	132484496	GT	G	INDEL	intron_variant	MODIFIER	EXON_chr1_132476092_132476453	Bpur12029-RA	transcript	Bpur12029-RA	protein_coding	(2/6)	c.267+629delA	--	--	--	--	--	Bpur12029-RA	XP_025097937.1	uncharacterized protein LOC112566159 [Pomacea canaliculata]	--	--	--	--	--	--	--	--	PF13604.10	AAA domain
chr1	132485321	CT	C	INDEL	frameshift_variant	HIGH	EXON_chr1_132476092_132476453	Bpur12029-RA	transcript	Bpur12029-RA	protein_coding	(2/7)	c.71delA	p.Gln24fs	(71/2241)	(71/2241)	(24/746)	--	Bpur12029-RA	XP_025097937.1	uncharacterized protein LOC112566159 [Pomacea canaliculata]	--	--	--	--	--	--	--	--	PF13604.10	AAA domain
chr1	132485583	A	AC	INDEL	intron_variant	MODIFIER	EXON_chr1_132476092_132476453	Bpur12029-RA	transcript	Bpur12029-RA	protein_coding	(1/6)	c.13-204_13-203insG	--	--	--	--	--	Bpur12029-RA	XP_025097937.1	uncharacterized protein LOC112566159 [Pomacea canaliculata]	--	--	--	--	--	--	--	--	PF13604.10	AAA domain
chr1	132486884	AT	A	INDEL	upstream_gene_variant	MODIFIER	EXON_chr1_132476092_132476453	Bpur12029-RA	transcript	Bpur12029-RA	protein_coding	--	c.-291delA	--	--	--	--	291	Bpur12029-RA	XP_025097937.1	uncharacterized protein LOC112566159 [Pomacea canaliculata]	--	--	--	--	--	--	--	--	PF13604.10	AAA domain
chr1	132486884	AT	A	INDEL	upstream_gene_variant	MODIFIER	EXON_chr1_132487248_132487457	Bpur12030-RA	transcript	Bpur12030-RA	protein_coding	--	c.-363delT	--	--	--	--	363	Bpur12030-RA	XP_025087496.1	forkhead box protein N4-like isoform X2 [Pomacea canaliculata]	sp|Q3BJS1|FOXN4_XENLA	Forkhead box protein N4 OS=Xenopus laevis OX=8355 GN=foxn4 PE=2 SV=1	--	--	GO:0003700,GO:0043565,GO:0005634	transcription factor activity, sequence-specific DNA binding:sequence-specific DNA binding:nucleus	K:Transcription	COG5025(forkhead box)	--	--
chr1	132486884	AT	A	INDEL	intergenic_region	MODIFIER	EXON_chr1_132476092_132476453-EXON_chr1_132487248_132487457	Bpur12029-RA-Bpur12030-RA	intergenic_region	Bpur12029-RA-Bpur12030-RA	--	--	n.132486885delT	--	--	--	--	--	Bpur12029-RA-Bpur12030-RA	--	--	--	--	--	--	--	--	--	--	--	--
chr1	132487436	A	AT	INDEL	frameshift_variant	HIGH	EXON_chr1_132487248_132487457	Bpur12030-RA	transcript	Bpur12030-RA	protein_coding	(1/6)	c.190dupT	p.Tyr64fs	(191/1944)	(191/1944)	(64/647)	--	Bpur12030-RA	XP_025087496.1	forkhead box protein N4-like isoform X2 [Pomacea canaliculata]	sp|Q3BJS1|FOXN4_XENLA	Forkhead box protein N4 OS=Xenopus laevis OX=8355 GN=foxn4 PE=2 SV=1	--	--	GO:0003700,GO:0043565,GO:0005634	transcription factor activity, sequence-specific DNA binding:sequence-specific DNA binding:nucleus	K:Transcription	COG5025(forkhead box)	--	--
chr1	132487436	A	AT	INDEL	upstream_gene_variant	MODIFIER	EXON_chr1_132476092_132476453	Bpur12029-RA	transcript	Bpur12029-RA	protein_coding	--	c.-843dupA	--	--	--	--	843	Bpur12029-RA	XP_025097937.1	uncharacterized protein LOC112566159 [Pomacea canaliculata]	--	--	--	--	--	--	--	--	PF13604.10	AAA domain
chr1	132487577	AAATGCTAAATTAAATACATATCAAATAAAATTGTATGTTATAGC	A	INDEL	upstream_gene_variant	MODIFIER	EXON_chr1_132476092_132476453	Bpur12029-RA	transcript	Bpur12029-RA	protein_coding	--	c.-1027_-984delGCTATAACATACAATTTTATTTGATATGTATTTAATTTAGCATT	--	--	--	--	984	Bpur12029-RA	XP_025097937.1	uncharacterized protein LOC112566159 [Pomacea canaliculata]	--	--	--	--	--	--	--	--	PF13604.10	AAA domain
chr1	132487577	AAATGCTAAATTAAATACATATCAAATAAAATTGTATGTTATAGC	A	INDEL	intron_variant	MODIFIER	EXON_chr1_132487248_132487457	Bpur12030-RA	transcript	Bpur12030-RA	protein_coding	(1/5)	c.210+121_210+164delAATGCTAAATTAAATACATATCAAATAAAATTGTATGTTATAGC	--	--	--	--	--	Bpur12030-RA	XP_025087496.1	forkhead box protein N4-like isoform X2 [Pomacea canaliculata]	sp|Q3BJS1|FOXN4_XENLA	Forkhead box protein N4 OS=Xenopus laevis OX=8355 GN=foxn4 PE=2 SV=1	--	--	GO:0003700,GO:0043565,GO:0005634	transcription factor activity, sequence-specific DNA binding:sequence-specific DNA binding:nucleus	K:Transcription	COG5025(forkhead box)	--	--
chr1	132526774	GATCCACTCTTA	G	INDEL	intergenic_region	MODIFIER	EXON_chr1_132504926_132504928-EXON_chr1_132538069_132538191	Bpur12031-RA-Bpur12032-RA	intergenic_region	Bpur12031-RA-Bpur12032-RA	--	--	n.132526775_132526785delATCCACTCTTA	--	--	--	--	--	Bpur12031-RA-Bpur12032-RA	--	--	--	--	--	--	--	--	--	--	--	--
chr1	132530049	AT	A	INDEL	intergenic_region	MODIFIER	EXON_chr1_132504926_132504928-EXON_chr1_132538069_132538191	Bpur12031-RA-Bpur12032-RA	intergenic_region	Bpur12031-RA-Bpur12032-RA	--	--	n.132530050delT	--	--	--	--	--	Bpur12031-RA-Bpur12032-RA	--	--	--	--	--	--	--	--	--	--	--	--
chr1	132530089	ATAT	A	INDEL	intergenic_region	MODIFIER	EXON_chr1_132504926_132504928-EXON_chr1_132538069_132538191	Bpur12031-RA-Bpur12032-RA	intergenic_region	Bpur12031-RA-Bpur12032-RA	--	--	n.132530090_132530092delTAT	--	--	--	--	--	Bpur12031-RA-Bpur12032-RA	--	--	--	--	--	--	--	--	--	--	--	--
chr1	132530596	AC	A	INDEL	intergenic_region	MODIFIER	EXON_chr1_132504926_132504928-EXON_chr1_132538069_132538191	Bpur12031-RA-Bpur12032-RA	intergenic_region	Bpur12031-RA-Bpur12032-RA	--	--	n.132530597delC	--	--	--	--	--	Bpur12031-RA-Bpur12032-RA	--	--	--	--	--	--	--	--	--	--	--	--
chr1	132534696	ATGG	A	INDEL	intergenic_region	MODIFIER	EXON_chr1_132504926_132504928-EXON_chr1_132538069_132538191	Bpur12031-RA-Bpur12032-RA	intergenic_region	Bpur12031-RA-Bpur12032-RA	--	--	n.132534697_132534699delTGG	--	--	--	--	--	Bpur12031-RA-Bpur12032-RA	--	--	--	--	--	--	--	--	--	--	--	--
chr1	132606594	GTAGTTATTGGTT	G	INDEL	intergenic_region	MODIFIER	EXON_chr1_132572836_132573185-EXON_chr1_132615444_132615704	Bpur12033-RA-Bpur12034-RA	intergenic_region	Bpur12033-RA-Bpur12034-RA	--	--	n.132606595_132606606delTAGTTATTGGTT	--	--	--	--	--	Bpur12033-RA-Bpur12034-RA	--	--	--	--	--	--	--	--	--	--	--	--
chr1	132610510	GT	G	INDEL	intergenic_region	MODIFIER	EXON_chr1_132572836_132573185-EXON_chr1_132615444_132615704	Bpur12033-RA-Bpur12034-RA	intergenic_region	Bpur12033-RA-Bpur12034-RA	--	--	n.132610511delT	--	--	--	--	--	Bpur12033-RA-Bpur12034-RA	--	--	--	--	--	--	--	--	--	--	--	--
chr1	132610577	TG	T	INDEL	intergenic_region	MODIFIER	EXON_chr1_132572836_132573185-EXON_chr1_132615444_132615704	Bpur12033-RA-Bpur12034-RA	intergenic_region	Bpur12033-RA-Bpur12034-RA	--	--	n.132610578delG	--	--	--	--	--	Bpur12033-RA-Bpur12034-RA	--	--	--	--	--	--	--	--	--	--	--	--
chr1	132610634	AAATGATAACCT	A	INDEL	intergenic_region	MODIFIER	EXON_chr1_132572836_132573185-EXON_chr1_132615444_132615704	Bpur12033-RA-Bpur12034-RA	intergenic_region	Bpur12033-RA-Bpur12034-RA	--	--	n.132610635_132610645delAATGATAACCT	--	--	--	--	--	Bpur12033-RA-Bpur12034-RA	--	--	--	--	--	--	--	--	--	--	--	--
chr1	132612313	AT	A	INDEL	intergenic_region	MODIFIER	EXON_chr1_132572836_132573185-EXON_chr1_132615444_132615704	Bpur12033-RA-Bpur12034-RA	intergenic_region	Bpur12033-RA-Bpur12034-RA	--	--	n.132612314delT	--	--	--	--	--	Bpur12033-RA-Bpur12034-RA	--	--	--	--	--	--	--	--	--	--	--	--
chr1	132612839	TC	T	INDEL	intergenic_region	MODIFIER	EXON_chr1_132572836_132573185-EXON_chr1_132615444_132615704	Bpur12033-RA-Bpur12034-RA	intergenic_region	Bpur12033-RA-Bpur12034-RA	--	--	n.132612840delC	--	--	--	--	--	Bpur12033-RA-Bpur12034-RA	--	--	--	--	--	--	--	--	--	--	--	--
chr1	132613275	AAATGCTAAATTAAATACATATCAAATAAAATTGTATGTTATAGC	A	INDEL	intergenic_region	MODIFIER	EXON_chr1_132572836_132573185-EXON_chr1_132615444_132615704	Bpur12033-RA-Bpur12034-RA	intergenic_region	Bpur12033-RA-Bpur12034-RA	--	--	n.132613276_132613319delAATGCTAAATTAAATACATATCAAATAAAATTGTATGTTATAGC	--	--	--	--	--	Bpur12033-RA-Bpur12034-RA	--	--	--	--	--	--	--	--	--	--	--	--
chr1	132613421	TTAA	T	INDEL	intergenic_region	MODIFIER	EXON_chr1_132572836_132573185-EXON_chr1_132615444_132615704	Bpur12033-RA-Bpur12034-RA	intergenic_region	Bpur12033-RA-Bpur12034-RA	--	--	n.132613422_132613424delTAA	--	--	--	--	--	Bpur12033-RA-Bpur12034-RA	--	--	--	--	--	--	--	--	--	--	--	--
chr1	132654983	AT	A	INDEL	downstream_gene_variant	MODIFIER	EXON_chr1_132655055_132655260	Bpur00001-RCAO	transcript	Bpur00001-RCAO	protein_coding	--	c.*71delA	--	--	--	--	71	Bpur00001-RCAO	XP_025104846.1	CCA tRNA nucleotidyltransferase 1, mitochondrial-like [Pomacea canaliculata]	sp|Q96Q11|TRNT1_HUMAN	CCA tRNA nucleotidyltransferase 1, mitochondrial OS=Homo sapiens OX=9606 GN=TRNT1 PE=1 SV=2	--	--	GO:0016779,GO:0001680,GO:0003723	nucleotidyltransferase activity:tRNA 3'-terminal CCA addition:RNA binding	J:Translation, ribosomal structure and biogenesis	COG0617(Catalyzes the addition and repair of the essential 3'- terminal CCA sequence in tRNAs without using a nucleic acid template. Adds these three nucleotides in the order of C, C, and A to the tRNA nucleotide-73, using CTP and ATP as substrates and producing inorganic pyrophosphate)	PF01743.24,PF12627.11	Poly A polymerase head domain:Probable RNA and SrmB- binding site of polymerase A
chr1	132654983	AT	A	INDEL	intergenic_region	MODIFIER	EXON_chr1_132641243_132641428-EXON_chr1_132655055_132655260	Bpur12036-RA-Bpur00001-RCAO	intergenic_region	Bpur12036-RA-Bpur00001-RCAO	--	--	n.132654984delT	--	--	--	--	--	Bpur12036-RA-Bpur00001-RCAO	--	--	--	--	--	--	--	--	--	--	--	--
chr1	132655913	TG	T	INDEL	intron_variant	MODIFIER	EXON_chr1_132655055_132655260	Bpur00001-RCAO	transcript	Bpur00001-RCAO	protein_coding	(6/6)	c.965-654delC	--	--	--	--	--	Bpur00001-RCAO	XP_025104846.1	CCA tRNA nucleotidyltransferase 1, mitochondrial-like [Pomacea canaliculata]	sp|Q96Q11|TRNT1_HUMAN	CCA tRNA nucleotidyltransferase 1, mitochondrial OS=Homo sapiens OX=9606 GN=TRNT1 PE=1 SV=2	--	--	GO:0016779,GO:0001680,GO:0003723	nucleotidyltransferase activity:tRNA 3'-terminal CCA addition:RNA binding	J:Translation, ribosomal structure and biogenesis	COG0617(Catalyzes the addition and repair of the essential 3'- terminal CCA sequence in tRNAs without using a nucleic acid template. Adds these three nucleotides in the order of C, C, and A to the tRNA nucleotide-73, using CTP and ATP as substrates and producing inorganic pyrophosphate)	PF01743.24,PF12627.11	Poly A polymerase head domain:Probable RNA and SrmB- binding site of polymerase A
chr1	132656125	TAC	T	INDEL	intron_variant	MODIFIER	EXON_chr1_132655055_132655260	Bpur00001-RCAO	transcript	Bpur00001-RCAO	protein_coding	(6/6)	c.965-867_965-866delGT	--	--	--	--	--	Bpur00001-RCAO	XP_025104846.1	CCA tRNA nucleotidyltransferase 1, mitochondrial-like [Pomacea canaliculata]	sp|Q96Q11|TRNT1_HUMAN	CCA tRNA nucleotidyltransferase 1, mitochondrial OS=Homo sapiens OX=9606 GN=TRNT1 PE=1 SV=2	--	--	GO:0016779,GO:0001680,GO:0003723	nucleotidyltransferase activity:tRNA 3'-terminal CCA addition:RNA binding	J:Translation, ribosomal structure and biogenesis	COG0617(Catalyzes the addition and repair of the essential 3'- terminal CCA sequence in tRNAs without using a nucleic acid template. Adds these three nucleotides in the order of C, C, and A to the tRNA nucleotide-73, using CTP and ATP as substrates and producing inorganic pyrophosphate)	PF01743.24,PF12627.11	Poly A polymerase head domain:Probable RNA and SrmB- binding site of polymerase A
chr1	132656543	A	AT	INDEL	intron_variant	MODIFIER	EXON_chr1_132655055_132655260	Bpur00001-RCAO	transcript	Bpur00001-RCAO	protein_coding	(6/6)	c.964+827_964+828insA	--	--	--	--	--	Bpur00001-RCAO	XP_025104846.1	CCA tRNA nucleotidyltransferase 1, mitochondrial-like [Pomacea canaliculata]	sp|Q96Q11|TRNT1_HUMAN	CCA tRNA nucleotidyltransferase 1, mitochondrial OS=Homo sapiens OX=9606 GN=TRNT1 PE=1 SV=2	--	--	GO:0016779,GO:0001680,GO:0003723	nucleotidyltransferase activity:tRNA 3'-terminal CCA addition:RNA binding	J:Translation, ribosomal structure and biogenesis	COG0617(Catalyzes the addition and repair of the essential 3'- terminal CCA sequence in tRNAs without using a nucleic acid template. Adds these three nucleotides in the order of C, C, and A to the tRNA nucleotide-73, using CTP and ATP as substrates and producing inorganic pyrophosphate)	PF01743.24,PF12627.11	Poly A polymerase head domain:Probable RNA and SrmB- binding site of polymerase A
chr1	132677093	AT	A	INDEL	intergenic_region	MODIFIER	EXON_chr1_132666784_132666937-EXON_chr1_132690374_132690548	Bpur12037-RA-Bpur12038-RA	intergenic_region	Bpur12037-RA-Bpur12038-RA	--	--	n.132677094delT	--	--	--	--	--	Bpur12037-RA-Bpur12038-RA	--	--	--	--	--	--	--	--	--	--	--	--
chr1	132692761	TG	T	INDEL	intron_variant	MODIFIER	EXON_chr1_132690374_132690548	Bpur12038-RA	transcript	Bpur12038-RA	protein_coding	(6/6)	c.851+76delC	--	--	--	--	--	Bpur12038-RA	XP_025087300.1	UPF0160 protein MYG1, mitochondrial-like isoform X3 [Pomacea canaliculata]	sp|Q641W2|MYG1_RAT	MYG1 exonuclease OS=Rattus norvegicus OX=10116 GN=Myg1 PE=1 SV=1	--	--	--	--	S:Function unknown	COG4286(UPF0160 protein)	PF03690.17	Uncharacterised protein family (UPF0160)
chr1	132694837	G	GA	INDEL	intron_variant	MODIFIER	EXON_chr1_132690374_132690548	Bpur12038-RA	transcript	Bpur12038-RA	protein_coding	(4/6)	c.547-1056_547-1055insT	--	--	--	--	--	Bpur12038-RA	XP_025087300.1	UPF0160 protein MYG1, mitochondrial-like isoform X3 [Pomacea canaliculata]	sp|Q641W2|MYG1_RAT	MYG1 exonuclease OS=Rattus norvegicus OX=10116 GN=Myg1 PE=1 SV=1	--	--	--	--	S:Function unknown	COG4286(UPF0160 protein)	PF03690.17	Uncharacterised protein family (UPF0160)
chr1	132694886	ACTGT	A	INDEL	intron_variant	MODIFIER	EXON_chr1_132690374_132690548	Bpur12038-RA	transcript	Bpur12038-RA	protein_coding	(4/6)	c.547-1108_547-1105delACAG	--	--	--	--	--	Bpur12038-RA	XP_025087300.1	UPF0160 protein MYG1, mitochondrial-like isoform X3 [Pomacea canaliculata]	sp|Q641W2|MYG1_RAT	MYG1 exonuclease OS=Rattus norvegicus OX=10116 GN=Myg1 PE=1 SV=1	--	--	--	--	S:Function unknown	COG4286(UPF0160 protein)	PF03690.17	Uncharacterised protein family (UPF0160)
chr1	132698304	AT	A	INDEL	intron_variant	MODIFIER	EXON_chr1_132690374_132690548	Bpur12038-RA	transcript	Bpur12038-RA	protein_coding	(4/6)	c.546+977delA	--	--	--	--	--	Bpur12038-RA	XP_025087300.1	UPF0160 protein MYG1, mitochondrial-like isoform X3 [Pomacea canaliculata]	sp|Q641W2|MYG1_RAT	MYG1 exonuclease OS=Rattus norvegicus OX=10116 GN=Myg1 PE=1 SV=1	--	--	--	--	S:Function unknown	COG4286(UPF0160 protein)	PF03690.17	Uncharacterised protein family (UPF0160)
chr1	132698344	AT	A	INDEL	intron_variant	MODIFIER	EXON_chr1_132690374_132690548	Bpur12038-RA	transcript	Bpur12038-RA	protein_coding	(4/6)	c.546+937delA	--	--	--	--	--	Bpur12038-RA	XP_025087300.1	UPF0160 protein MYG1, mitochondrial-like isoform X3 [Pomacea canaliculata]	sp|Q641W2|MYG1_RAT	MYG1 exonuclease OS=Rattus norvegicus OX=10116 GN=Myg1 PE=1 SV=1	--	--	--	--	S:Function unknown	COG4286(UPF0160 protein)	PF03690.17	Uncharacterised protein family (UPF0160)
chr1	132698380	C	CA	INDEL	intron_variant	MODIFIER	EXON_chr1_132690374_132690548	Bpur12038-RA	transcript	Bpur12038-RA	protein_coding	(4/6)	c.546+901_546+902insT	--	--	--	--	--	Bpur12038-RA	XP_025087300.1	UPF0160 protein MYG1, mitochondrial-like isoform X3 [Pomacea canaliculata]	sp|Q641W2|MYG1_RAT	MYG1 exonuclease OS=Rattus norvegicus OX=10116 GN=Myg1 PE=1 SV=1	--	--	--	--	S:Function unknown	COG4286(UPF0160 protein)	PF03690.17	Uncharacterised protein family (UPF0160)
chr1	132700682	AT	A	INDEL	frameshift_variant	HIGH	EXON_chr1_132690374_132690548	Bpur12038-RA	transcript	Bpur12038-RA	protein_coding	(2/7)	c.149delA	p.Asp50fs	(149/1026)	(149/1026)	(50/341)	--	Bpur12038-RA	XP_025087300.1	UPF0160 protein MYG1, mitochondrial-like isoform X3 [Pomacea canaliculata]	sp|Q641W2|MYG1_RAT	MYG1 exonuclease OS=Rattus norvegicus OX=10116 GN=Myg1 PE=1 SV=1	--	--	--	--	S:Function unknown	COG4286(UPF0160 protein)	PF03690.17	Uncharacterised protein family (UPF0160)
chr1	132703446	T	TGTTTGAA	INDEL	intergenic_region	MODIFIER	EXON_chr1_132690374_132690548-EXON_chr1_132708939_132709084	Bpur12038-RA-Bpur12039-RA	intergenic_region	Bpur12038-RA-Bpur12039-RA	--	--	n.132703446_132703447insGTTTGAA	--	--	--	--	--	Bpur12038-RA-Bpur12039-RA	--	--	--	--	--	--	--	--	--	--	--	--
chr1	136555880	AT	A	INDEL	intergenic_region	MODIFIER	EXON_chr1_136545493_136545589-EXON_chr1_136569585_136569748	Bpur12143-RA-Bpur12144-RA	intergenic_region	Bpur12143-RA-Bpur12144-RA	--	--	n.136555881delT	--	--	--	--	--	Bpur12143-RA-Bpur12144-RA	--	--	--	--	--	--	--	--	--	--	--	--
chr1	136555921	CTT	C	INDEL	intergenic_region	MODIFIER	EXON_chr1_136545493_136545589-EXON_chr1_136569585_136569748	Bpur12143-RA-Bpur12144-RA	intergenic_region	Bpur12143-RA-Bpur12144-RA	--	--	n.136555922_136555923delTT	--	--	--	--	--	Bpur12143-RA-Bpur12144-RA	--	--	--	--	--	--	--	--	--	--	--	--
chr1	136555924	A	AAT	INDEL	intergenic_region	MODIFIER	EXON_chr1_136545493_136545589-EXON_chr1_136569585_136569748	Bpur12143-RA-Bpur12144-RA	intergenic_region	Bpur12143-RA-Bpur12144-RA	--	--	n.136555924_136555925insAT	--	--	--	--	--	Bpur12143-RA-Bpur12144-RA	--	--	--	--	--	--	--	--	--	--	--	--
chr1	136555991	TA	T	INDEL	intergenic_region	MODIFIER	EXON_chr1_136545493_136545589-EXON_chr1_136569585_136569748	Bpur12143-RA-Bpur12144-RA	intergenic_region	Bpur12143-RA-Bpur12144-RA	--	--	n.136555992delA	--	--	--	--	--	Bpur12143-RA-Bpur12144-RA	--	--	--	--	--	--	--	--	--	--	--	--
chr1	136555995	A	AT	INDEL	intergenic_region	MODIFIER	EXON_chr1_136545493_136545589-EXON_chr1_136569585_136569748	Bpur12143-RA-Bpur12144-RA	intergenic_region	Bpur12143-RA-Bpur12144-RA	--	--	n.136555995_136555996insT	--	--	--	--	--	Bpur12143-RA-Bpur12144-RA	--	--	--	--	--	--	--	--	--	--	--	--
chr1	136556175	AG	A	INDEL	intergenic_region	MODIFIER	EXON_chr1_136545493_136545589-EXON_chr1_136569585_136569748	Bpur12143-RA-Bpur12144-RA	intergenic_region	Bpur12143-RA-Bpur12144-RA	--	--	n.136556176delG	--	--	--	--	--	Bpur12143-RA-Bpur12144-RA	--	--	--	--	--	--	--	--	--	--	--	--
chr1	136557112	TG	T	INDEL	intergenic_region	MODIFIER	EXON_chr1_136545493_136545589-EXON_chr1_136569585_136569748	Bpur12143-RA-Bpur12144-RA	intergenic_region	Bpur12143-RA-Bpur12144-RA	--	--	n.136557113delG	--	--	--	--	--	Bpur12143-RA-Bpur12144-RA	--	--	--	--	--	--	--	--	--	--	--	--
chr1	136557457	TA	T	INDEL	intergenic_region	MODIFIER	EXON_chr1_136545493_136545589-EXON_chr1_136569585_136569748	Bpur12143-RA-Bpur12144-RA	intergenic_region	Bpur12143-RA-Bpur12144-RA	--	--	n.136557458delA	--	--	--	--	--	Bpur12143-RA-Bpur12144-RA	--	--	--	--	--	--	--	--	--	--	--	--
chr1	136557883	G	GACA	INDEL	intergenic_region	MODIFIER	EXON_chr1_136545493_136545589-EXON_chr1_136569585_136569748	Bpur12143-RA-Bpur12144-RA	intergenic_region	Bpur12143-RA-Bpur12144-RA	--	--	n.136557883_136557884insACA	--	--	--	--	--	Bpur12143-RA-Bpur12144-RA	--	--	--	--	--	--	--	--	--	--	--	--
chr1	136557989	TTAAAA	T	INDEL	intergenic_region	MODIFIER	EXON_chr1_136545493_136545589-EXON_chr1_136569585_136569748	Bpur12143-RA-Bpur12144-RA	intergenic_region	Bpur12143-RA-Bpur12144-RA	--	--	n.136557990_136557994delTAAAA	--	--	--	--	--	Bpur12143-RA-Bpur12144-RA	--	--	--	--	--	--	--	--	--	--	--	--
chr1	136559101	TCTTAGGGGA	T	INDEL	intergenic_region	MODIFIER	EXON_chr1_136545493_136545589-EXON_chr1_136569585_136569748	Bpur12143-RA-Bpur12144-RA	intergenic_region	Bpur12143-RA-Bpur12144-RA	--	--	n.136559102_136559110delCTTAGGGGA	--	--	--	--	--	Bpur12143-RA-Bpur12144-RA	--	--	--	--	--	--	--	--	--	--	--	--
chr1	136559154	TA	T	INDEL	intergenic_region	MODIFIER	EXON_chr1_136545493_136545589-EXON_chr1_136569585_136569748	Bpur12143-RA-Bpur12144-RA	intergenic_region	Bpur12143-RA-Bpur12144-RA	--	--	n.136559155delA	--	--	--	--	--	Bpur12143-RA-Bpur12144-RA	--	--	--	--	--	--	--	--	--	--	--	--
chr1	136559160	T	TAG	INDEL	intergenic_region	MODIFIER	EXON_chr1_136545493_136545589-EXON_chr1_136569585_136569748	Bpur12143-RA-Bpur12144-RA	intergenic_region	Bpur12143-RA-Bpur12144-RA	--	--	n.136559160_136559161insAG	--	--	--	--	--	Bpur12143-RA-Bpur12144-RA	--	--	--	--	--	--	--	--	--	--	--	--
chr1	136559196	AAT	A	INDEL	intergenic_region	MODIFIER	EXON_chr1_136545493_136545589-EXON_chr1_136569585_136569748	Bpur12143-RA-Bpur12144-RA	intergenic_region	Bpur12143-RA-Bpur12144-RA	--	--	n.136559197_136559198delAT	--	--	--	--	--	Bpur12143-RA-Bpur12144-RA	--	--	--	--	--	--	--	--	--	--	--	--
chr1	136559280	T	TTG	INDEL	intergenic_region	MODIFIER	EXON_chr1_136545493_136545589-EXON_chr1_136569585_136569748	Bpur12143-RA-Bpur12144-RA	intergenic_region	Bpur12143-RA-Bpur12144-RA	--	--	n.136559280_136559281insTG	--	--	--	--	--	Bpur12143-RA-Bpur12144-RA	--	--	--	--	--	--	--	--	--	--	--	--
chr1	136559283	TC	T	INDEL	intergenic_region	MODIFIER	EXON_chr1_136545493_136545589-EXON_chr1_136569585_136569748	Bpur12143-RA-Bpur12144-RA	intergenic_region	Bpur12143-RA-Bpur12144-RA	--	--	n.136559284delC	--	--	--	--	--	Bpur12143-RA-Bpur12144-RA	--	--	--	--	--	--	--	--	--	--	--	--
chr1	136559390	ATT	A	INDEL	intergenic_region	MODIFIER	EXON_chr1_136545493_136545589-EXON_chr1_136569585_136569748	Bpur12143-RA-Bpur12144-RA	intergenic_region	Bpur12143-RA-Bpur12144-RA	--	--	n.136559391_136559392delTT	--	--	--	--	--	Bpur12143-RA-Bpur12144-RA	--	--	--	--	--	--	--	--	--	--	--	--
chr1	136559452	C	CGTT	INDEL	intergenic_region	MODIFIER	EXON_chr1_136545493_136545589-EXON_chr1_136569585_136569748	Bpur12143-RA-Bpur12144-RA	intergenic_region	Bpur12143-RA-Bpur12144-RA	--	--	n.136559452_136559453insGTT	--	--	--	--	--	Bpur12143-RA-Bpur12144-RA	--	--	--	--	--	--	--	--	--	--	--	--
chr1	136559454	T	TTG	INDEL	intergenic_region	MODIFIER	EXON_chr1_136545493_136545589-EXON_chr1_136569585_136569748	Bpur12143-RA-Bpur12144-RA	intergenic_region	Bpur12143-RA-Bpur12144-RA	--	--	n.136559454_136559455insTG	--	--	--	--	--	Bpur12143-RA-Bpur12144-RA	--	--	--	--	--	--	--	--	--	--	--	--
chr1	136559482	T	TTG	INDEL	intergenic_region	MODIFIER	EXON_chr1_136545493_136545589-EXON_chr1_136569585_136569748	Bpur12143-RA-Bpur12144-RA	intergenic_region	Bpur12143-RA-Bpur12144-RA	--	--	n.136559482_136559483insTG	--	--	--	--	--	Bpur12143-RA-Bpur12144-RA	--	--	--	--	--	--	--	--	--	--	--	--
chr1	136559494	AC	A	INDEL	intergenic_region	MODIFIER	EXON_chr1_136545493_136545589-EXON_chr1_136569585_136569748	Bpur12143-RA-Bpur12144-RA	intergenic_region	Bpur12143-RA-Bpur12144-RA	--	--	n.136559495delC	--	--	--	--	--	Bpur12143-RA-Bpur12144-RA	--	--	--	--	--	--	--	--	--	--	--	--
chr1	136559515	AGT	A	INDEL	intergenic_region	MODIFIER	EXON_chr1_136545493_136545589-EXON_chr1_136569585_136569748	Bpur12143-RA-Bpur12144-RA	intergenic_region	Bpur12143-RA-Bpur12144-RA	--	--	n.136559516_136559517delGT	--	--	--	--	--	Bpur12143-RA-Bpur12144-RA	--	--	--	--	--	--	--	--	--	--	--	--
chr1	136560218	CATTTTGTTATTTTAATGTGT	C	INDEL	intergenic_region	MODIFIER	EXON_chr1_136545493_136545589-EXON_chr1_136569585_136569748	Bpur12143-RA-Bpur12144-RA	intergenic_region	Bpur12143-RA-Bpur12144-RA	--	--	n.136560219_136560238delATTTTGTTATTTTAATGTGT	--	--	--	--	--	Bpur12143-RA-Bpur12144-RA	--	--	--	--	--	--	--	--	--	--	--	--
chr1	136560241	TGAA	T	INDEL	intergenic_region	MODIFIER	EXON_chr1_136545493_136545589-EXON_chr1_136569585_136569748	Bpur12143-RA-Bpur12144-RA	intergenic_region	Bpur12143-RA-Bpur12144-RA	--	--	n.136560242_136560244delGAA	--	--	--	--	--	Bpur12143-RA-Bpur12144-RA	--	--	--	--	--	--	--	--	--	--	--	--
chr1	136560338	CAA	C	INDEL	intergenic_region	MODIFIER	EXON_chr1_136545493_136545589-EXON_chr1_136569585_136569748	Bpur12143-RA-Bpur12144-RA	intergenic_region	Bpur12143-RA-Bpur12144-RA	--	--	n.136560339_136560340delAA	--	--	--	--	--	Bpur12143-RA-Bpur12144-RA	--	--	--	--	--	--	--	--	--	--	--	--
chr1	136560341	GACCGGCCA	G	INDEL	intergenic_region	MODIFIER	EXON_chr1_136545493_136545589-EXON_chr1_136569585_136569748	Bpur12143-RA-Bpur12144-RA	intergenic_region	Bpur12143-RA-Bpur12144-RA	--	--	n.136560342_136560349delACCGGCCA	--	--	--	--	--	Bpur12143-RA-Bpur12144-RA	--	--	--	--	--	--	--	--	--	--	--	--
chr1	136560415	T	TC	INDEL	intergenic_region	MODIFIER	EXON_chr1_136545493_136545589-EXON_chr1_136569585_136569748	Bpur12143-RA-Bpur12144-RA	intergenic_region	Bpur12143-RA-Bpur12144-RA	--	--	n.136560415_136560416insC	--	--	--	--	--	Bpur12143-RA-Bpur12144-RA	--	--	--	--	--	--	--	--	--	--	--	--
chr1	136560603	T	TATA	INDEL	intergenic_region	MODIFIER	EXON_chr1_136545493_136545589-EXON_chr1_136569585_136569748	Bpur12143-RA-Bpur12144-RA	intergenic_region	Bpur12143-RA-Bpur12144-RA	--	--	n.136560603_136560604insATA	--	--	--	--	--	Bpur12143-RA-Bpur12144-RA	--	--	--	--	--	--	--	--	--	--	--	--
chr1	136560870	A	ATAT	INDEL	intergenic_region	MODIFIER	EXON_chr1_136545493_136545589-EXON_chr1_136569585_136569748	Bpur12143-RA-Bpur12144-RA	intergenic_region	Bpur12143-RA-Bpur12144-RA	--	--	n.136560870_136560871insTAT	--	--	--	--	--	Bpur12143-RA-Bpur12144-RA	--	--	--	--	--	--	--	--	--	--	--	--
chr1	136560912	GTATGAT	G	INDEL	intergenic_region	MODIFIER	EXON_chr1_136545493_136545589-EXON_chr1_136569585_136569748	Bpur12143-RA-Bpur12144-RA	intergenic_region	Bpur12143-RA-Bpur12144-RA	--	--	n.136560913_136560918delTATGAT	--	--	--	--	--	Bpur12143-RA-Bpur12144-RA	--	--	--	--	--	--	--	--	--	--	--	--
chr1	136561210	A	AT	INDEL	intergenic_region	MODIFIER	EXON_chr1_136545493_136545589-EXON_chr1_136569585_136569748	Bpur12143-RA-Bpur12144-RA	intergenic_region	Bpur12143-RA-Bpur12144-RA	--	--	n.136561210_136561211insT	--	--	--	--	--	Bpur12143-RA-Bpur12144-RA	--	--	--	--	--	--	--	--	--	--	--	--
chr1	136561630	GC	G	INDEL	intergenic_region	MODIFIER	EXON_chr1_136545493_136545589-EXON_chr1_136569585_136569748	Bpur12143-RA-Bpur12144-RA	intergenic_region	Bpur12143-RA-Bpur12144-RA	--	--	n.136561631delC	--	--	--	--	--	Bpur12143-RA-Bpur12144-RA	--	--	--	--	--	--	--	--	--	--	--	--
chr1	136561769	GCGC	G	INDEL	intergenic_region	MODIFIER	EXON_chr1_136545493_136545589-EXON_chr1_136569585_136569748	Bpur12143-RA-Bpur12144-RA	intergenic_region	Bpur12143-RA-Bpur12144-RA	--	--	n.136561770_136561772delCGC	--	--	--	--	--	Bpur12143-RA-Bpur12144-RA	--	--	--	--	--	--	--	--	--	--	--	--
chr1	136562729	TTATTACAAATAA	T	INDEL	intergenic_region	MODIFIER	EXON_chr1_136545493_136545589-EXON_chr1_136569585_136569748	Bpur12143-RA-Bpur12144-RA	intergenic_region	Bpur12143-RA-Bpur12144-RA	--	--	n.136562730_136562741delTATTACAAATAA	--	--	--	--	--	Bpur12143-RA-Bpur12144-RA	--	--	--	--	--	--	--	--	--	--	--	--
chr1	136682405	C	CA	INDEL	intergenic_region	MODIFIER	EXON_chr1_136677887_136677964-EXON_chr1_136685263_136685667	Bpur12149-RA-Bpur12150-RA	intergenic_region	Bpur12149-RA-Bpur12150-RA	--	--	n.136682405_136682406insA	--	--	--	--	--	Bpur12149-RA-Bpur12150-RA	--	--	--	--	--	--	--	--	--	--	--	--
chr1	136688159	GT	G	INDEL	intron_variant	MODIFIER	EXON_chr1_136685263_136685667	Bpur12150-RA	transcript	Bpur12150-RA	protein_coding	(6/6)	c.951+2244delA	--	--	--	--	--	Bpur12150-RA	XP_025104846.1	CCA tRNA nucleotidyltransferase 1, mitochondrial-like [Pomacea canaliculata]	sp|Q8K1J6|TRNT1_MOUSE	CCA tRNA nucleotidyltransferase 1, mitochondrial OS=Mus musculus OX=10090 GN=Trnt1 PE=1 SV=1	--	--	GO:0016787,GO:0016779,GO:0001680,GO:0003723	hydrolase activity:nucleotidyltransferase activity:tRNA 3'-terminal CCA addition:RNA binding	J:Translation, ribosomal structure and biogenesis	COG0617(Catalyzes the addition and repair of the essential 3'- terminal CCA sequence in tRNAs without using a nucleic acid template. Adds these three nucleotides in the order of C, C, and A to the tRNA nucleotide-73, using CTP and ATP as substrates and producing inorganic pyrophosphate)	PF01743.24	Poly A polymerase head domain
chr1	137061797	GA	G	INDEL	intergenic_region	MODIFIER	EXON_chr1_137016065_137016276-EXON_chr1_137070197_137070330	Bpur12164-RA-Bpur12165-RA	intergenic_region	Bpur12164-RA-Bpur12165-RA	--	--	n.137061798delA	--	--	--	--	--	Bpur12164-RA-Bpur12165-RA	--	--	--	--	--	--	--	--	--	--	--	--
chr1	137130109	A	AT	INDEL	intergenic_region	MODIFIER	EXON_chr1_137112307_137112456-EXON_chr1_137142910_137143060	Bpur12167-RA-Bpur12168-RA	intergenic_region	Bpur12167-RA-Bpur12168-RA	--	--	n.137130109_137130110insT	--	--	--	--	--	Bpur12167-RA-Bpur12168-RA	--	--	--	--	--	--	--	--	--	--	--	--
chr1	137130741	T	TGG	INDEL	intergenic_region	MODIFIER	EXON_chr1_137112307_137112456-EXON_chr1_137142910_137143060	Bpur12167-RA-Bpur12168-RA	intergenic_region	Bpur12167-RA-Bpur12168-RA	--	--	n.137130741_137130742insGG	--	--	--	--	--	Bpur12167-RA-Bpur12168-RA	--	--	--	--	--	--	--	--	--	--	--	--
chr1	137130743	TAAATTAAA	T	INDEL	intergenic_region	MODIFIER	EXON_chr1_137112307_137112456-EXON_chr1_137142910_137143060	Bpur12167-RA-Bpur12168-RA	intergenic_region	Bpur12167-RA-Bpur12168-RA	--	--	n.137130744_137130751delAAATTAAA	--	--	--	--	--	Bpur12167-RA-Bpur12168-RA	--	--	--	--	--	--	--	--	--	--	--	--
chr1	137133261	TC	T	INDEL	intergenic_region	MODIFIER	EXON_chr1_137112307_137112456-EXON_chr1_137142910_137143060	Bpur12167-RA-Bpur12168-RA	intergenic_region	Bpur12167-RA-Bpur12168-RA	--	--	n.137133262delC	--	--	--	--	--	Bpur12167-RA-Bpur12168-RA	--	--	--	--	--	--	--	--	--	--	--	--
chr1	137133408	AAGAG	A	INDEL	intergenic_region	MODIFIER	EXON_chr1_137112307_137112456-EXON_chr1_137142910_137143060	Bpur12167-RA-Bpur12168-RA	intergenic_region	Bpur12167-RA-Bpur12168-RA	--	--	n.137133409_137133412delAGAG	--	--	--	--	--	Bpur12167-RA-Bpur12168-RA	--	--	--	--	--	--	--	--	--	--	--	--
chr1	137134063	A	AG	INDEL	intergenic_region	MODIFIER	EXON_chr1_137112307_137112456-EXON_chr1_137142910_137143060	Bpur12167-RA-Bpur12168-RA	intergenic_region	Bpur12167-RA-Bpur12168-RA	--	--	n.137134063_137134064insG	--	--	--	--	--	Bpur12167-RA-Bpur12168-RA	--	--	--	--	--	--	--	--	--	--	--	--
chr1	137134987	CTAAAGTAAAATCATTTTTTT	C	INDEL	intergenic_region	MODIFIER	EXON_chr1_137112307_137112456-EXON_chr1_137142910_137143060	Bpur12167-RA-Bpur12168-RA	intergenic_region	Bpur12167-RA-Bpur12168-RA	--	--	n.137134988_137135007delTAAAGTAAAATCATTTTTTT	--	--	--	--	--	Bpur12167-RA-Bpur12168-RA	--	--	--	--	--	--	--	--	--	--	--	--
chr1	137135344	AGT	A	INDEL	intergenic_region	MODIFIER	EXON_chr1_137112307_137112456-EXON_chr1_137142910_137143060	Bpur12167-RA-Bpur12168-RA	intergenic_region	Bpur12167-RA-Bpur12168-RA	--	--	n.137135345_137135346delGT	--	--	--	--	--	Bpur12167-RA-Bpur12168-RA	--	--	--	--	--	--	--	--	--	--	--	--
chr1	137136293	T	TG	INDEL	intergenic_region	MODIFIER	EXON_chr1_137112307_137112456-EXON_chr1_137142910_137143060	Bpur12167-RA-Bpur12168-RA	intergenic_region	Bpur12167-RA-Bpur12168-RA	--	--	n.137136293_137136294insG	--	--	--	--	--	Bpur12167-RA-Bpur12168-RA	--	--	--	--	--	--	--	--	--	--	--	--
chr1	137136668	A	AT	INDEL	intergenic_region	MODIFIER	EXON_chr1_137112307_137112456-EXON_chr1_137142910_137143060	Bpur12167-RA-Bpur12168-RA	intergenic_region	Bpur12167-RA-Bpur12168-RA	--	--	n.137136668_137136669insT	--	--	--	--	--	Bpur12167-RA-Bpur12168-RA	--	--	--	--	--	--	--	--	--	--	--	--
chr1	137136737	AGTT	A	INDEL	intergenic_region	MODIFIER	EXON_chr1_137112307_137112456-EXON_chr1_137142910_137143060	Bpur12167-RA-Bpur12168-RA	intergenic_region	Bpur12167-RA-Bpur12168-RA	--	--	n.137136738_137136740delGTT	--	--	--	--	--	Bpur12167-RA-Bpur12168-RA	--	--	--	--	--	--	--	--	--	--	--	--
chr1	137136888	CTT	C	INDEL	intergenic_region	MODIFIER	EXON_chr1_137112307_137112456-EXON_chr1_137142910_137143060	Bpur12167-RA-Bpur12168-RA	intergenic_region	Bpur12167-RA-Bpur12168-RA	--	--	n.137136889_137136890delTT	--	--	--	--	--	Bpur12167-RA-Bpur12168-RA	--	--	--	--	--	--	--	--	--	--	--	--
chr1	137138004	T	TTGCC	INDEL	intergenic_region	MODIFIER	EXON_chr1_137112307_137112456-EXON_chr1_137142910_137143060	Bpur12167-RA-Bpur12168-RA	intergenic_region	Bpur12167-RA-Bpur12168-RA	--	--	n.137138004_137138005insTGCC	--	--	--	--	--	Bpur12167-RA-Bpur12168-RA	--	--	--	--	--	--	--	--	--	--	--	--
chr1	137148987	TTA	T	INDEL	intron_variant	MODIFIER	EXON_chr1_137142910_137143060	Bpur12168-RA	transcript	Bpur12168-RA	protein_coding	(2/2)	c.299+1237_299+1238delTA	--	--	--	--	--	Bpur12168-RA	--	--	--	--	--	--	--	--	--	--	--	--
chr1	137211869	AT	A	INDEL	intergenic_region	MODIFIER	EXON_chr1_137200731_137200868-EXON_chr1_137216410_137216746	Bpur12170-RA-Bpur00001-RCBD	intergenic_region	Bpur12170-RA-Bpur00001-RCBD	--	--	n.137211870delT	--	--	--	--	--	Bpur12170-RA-Bpur00001-RCBD	--	--	--	--	--	--	--	--	--	--	--	--
chr1	137229951	C	CTTTTTTAG	INDEL	intron_variant	MODIFIER	EXON_chr1_137229724_137229827	Bpur12172-RA	transcript	Bpur12172-RA	protein_coding	(1/6)	c.104+124_104+125insTTTTTTAG	--	--	--	--	--	Bpur12172-RA	XP_025087300.1	UPF0160 protein MYG1, mitochondrial-like isoform X3 [Pomacea canaliculata]	sp|Q641W2|MYG1_RAT	MYG1 exonuclease OS=Rattus norvegicus OX=10116 GN=Myg1 PE=1 SV=1	--	--	--	--	S:Function unknown	COG4286(UPF0160 protein)	PF03690.17	Uncharacterised protein family (UPF0160)
chr1	137231651	TG	T	INDEL	intron_variant	MODIFIER	EXON_chr1_137229724_137229827	Bpur12172-RA	transcript	Bpur12172-RA	protein_coding	(2/6)	c.201-345delG	--	--	--	--	--	Bpur12172-RA	XP_025087300.1	UPF0160 protein MYG1, mitochondrial-like isoform X3 [Pomacea canaliculata]	sp|Q641W2|MYG1_RAT	MYG1 exonuclease OS=Rattus norvegicus OX=10116 GN=Myg1 PE=1 SV=1	--	--	--	--	S:Function unknown	COG4286(UPF0160 protein)	PF03690.17	Uncharacterised protein family (UPF0160)
chr1	137232823	CATTTTGCACTATGTTAACAAGTAACATTT	C	INDEL	intron_variant	MODIFIER	EXON_chr1_137229724_137229827	Bpur12172-RA	transcript	Bpur12172-RA	protein_coding	(4/6)	c.510+398_510+426delATTTTGCACTATGTTAACAAGTAACATTT	--	--	--	--	--	Bpur12172-RA	XP_025087300.1	UPF0160 protein MYG1, mitochondrial-like isoform X3 [Pomacea canaliculata]	sp|Q641W2|MYG1_RAT	MYG1 exonuclease OS=Rattus norvegicus OX=10116 GN=Myg1 PE=1 SV=1	--	--	--	--	S:Function unknown	COG4286(UPF0160 protein)	PF03690.17	Uncharacterised protein family (UPF0160)
chr2	11512046	C	CA	INDEL	downstream_gene_variant	MODIFIER	EXON_chr2_11501250_11501429	Bpur00001-RACA	transcript	Bpur00001-RACA	protein_coding	--	c.*331_*332insA	--	--	--	--	332	Bpur00001-RACA	KAG0720046.1	General transcription factor II-I repeat domain-containing protein 2 [Chionoecetes opilio]	sp|A4IFA3|GT2D2_BOVIN	General transcription factor II-I repeat domain-containing protein 2 OS=Bos taurus OX=9913 GN=GTF2IRD2 PE=2 SV=1	--	--	--	--	S:Function unknown,S:Function unknown	ENOG41129MH(-):ENOG410XPSC(general transcription factor II-I repeat domain-containing protein)	PF07679.20,PF13927.10,PF00047.29	Immunoglobulin I-set domain:Immunoglobulin domain:Immunoglobulin domain
chr2	11512046	C	CA	INDEL	intergenic_region	MODIFIER	EXON_chr2_11501250_11501429-EXON_chr2_11533466_11533520	Bpur00001-RACA-Bpur04286-RA	intergenic_region	Bpur00001-RACA-Bpur04286-RA	--	--	n.11512046_11512047insA	--	--	--	--	--	Bpur00001-RACA-Bpur04286-RA	--	--	--	--	--	--	--	--	--	--	--	--
chr2	11512439	AC	A	INDEL	downstream_gene_variant	MODIFIER	EXON_chr2_11501250_11501429	Bpur00001-RACA	transcript	Bpur00001-RACA	protein_coding	--	c.*725delC	--	--	--	--	725	Bpur00001-RACA	KAG0720046.1	General transcription factor II-I repeat domain-containing protein 2 [Chionoecetes opilio]	sp|A4IFA3|GT2D2_BOVIN	General transcription factor II-I repeat domain-containing protein 2 OS=Bos taurus OX=9913 GN=GTF2IRD2 PE=2 SV=1	--	--	--	--	S:Function unknown,S:Function unknown	ENOG41129MH(-):ENOG410XPSC(general transcription factor II-I repeat domain-containing protein)	PF07679.20,PF13927.10,PF00047.29	Immunoglobulin I-set domain:Immunoglobulin domain:Immunoglobulin domain
chr2	11512439	AC	A	INDEL	intergenic_region	MODIFIER	EXON_chr2_11501250_11501429-EXON_chr2_11533466_11533520	Bpur00001-RACA-Bpur04286-RA	intergenic_region	Bpur00001-RACA-Bpur04286-RA	--	--	n.11512440delC	--	--	--	--	--	Bpur00001-RACA-Bpur04286-RA	--	--	--	--	--	--	--	--	--	--	--	--
chr2	11514289	GC	G	INDEL	intergenic_region	MODIFIER	EXON_chr2_11501250_11501429-EXON_chr2_11533466_11533520	Bpur00001-RACA-Bpur04286-RA	intergenic_region	Bpur00001-RACA-Bpur04286-RA	--	--	n.11514290delC	--	--	--	--	--	Bpur00001-RACA-Bpur04286-RA	--	--	--	--	--	--	--	--	--	--	--	--
chr2	11514434	TAAAGAAG	T	INDEL	intergenic_region	MODIFIER	EXON_chr2_11501250_11501429-EXON_chr2_11533466_11533520	Bpur00001-RACA-Bpur04286-RA	intergenic_region	Bpur00001-RACA-Bpur04286-RA	--	--	n.11514435_11514441delAAAGAAG	--	--	--	--	--	Bpur00001-RACA-Bpur04286-RA	--	--	--	--	--	--	--	--	--	--	--	--
chr2	11514503	TG	T	INDEL	intergenic_region	MODIFIER	EXON_chr2_11501250_11501429-EXON_chr2_11533466_11533520	Bpur00001-RACA-Bpur04286-RA	intergenic_region	Bpur00001-RACA-Bpur04286-RA	--	--	n.11514504delG	--	--	--	--	--	Bpur00001-RACA-Bpur04286-RA	--	--	--	--	--	--	--	--	--	--	--	--
chr2	11514538	AGCT	A	INDEL	intergenic_region	MODIFIER	EXON_chr2_11501250_11501429-EXON_chr2_11533466_11533520	Bpur00001-RACA-Bpur04286-RA	intergenic_region	Bpur00001-RACA-Bpur04286-RA	--	--	n.11514539_11514541delGCT	--	--	--	--	--	Bpur00001-RACA-Bpur04286-RA	--	--	--	--	--	--	--	--	--	--	--	--
chr2	11514596	AAC	A	INDEL	intergenic_region	MODIFIER	EXON_chr2_11501250_11501429-EXON_chr2_11533466_11533520	Bpur00001-RACA-Bpur04286-RA	intergenic_region	Bpur00001-RACA-Bpur04286-RA	--	--	n.11514597_11514598delAC	--	--	--	--	--	Bpur00001-RACA-Bpur04286-RA	--	--	--	--	--	--	--	--	--	--	--	--
chr2	11514637	G	GTTCTT	INDEL	intergenic_region	MODIFIER	EXON_chr2_11501250_11501429-EXON_chr2_11533466_11533520	Bpur00001-RACA-Bpur04286-RA	intergenic_region	Bpur00001-RACA-Bpur04286-RA	--	--	n.11514637_11514638insTTCTT	--	--	--	--	--	Bpur00001-RACA-Bpur04286-RA	--	--	--	--	--	--	--	--	--	--	--	--
chr2	11521575	CTT	C	INDEL	intergenic_region	MODIFIER	EXON_chr2_11501250_11501429-EXON_chr2_11533466_11533520	Bpur00001-RACA-Bpur04286-RA	intergenic_region	Bpur00001-RACA-Bpur04286-RA	--	--	n.11521576_11521577delTT	--	--	--	--	--	Bpur00001-RACA-Bpur04286-RA	--	--	--	--	--	--	--	--	--	--	--	--
chr2	11521690	A	AG	INDEL	intergenic_region	MODIFIER	EXON_chr2_11501250_11501429-EXON_chr2_11533466_11533520	Bpur00001-RACA-Bpur04286-RA	intergenic_region	Bpur00001-RACA-Bpur04286-RA	--	--	n.11521690_11521691insG	--	--	--	--	--	Bpur00001-RACA-Bpur04286-RA	--	--	--	--	--	--	--	--	--	--	--	--
chr2	11521924	G	GAT	INDEL	intergenic_region	MODIFIER	EXON_chr2_11501250_11501429-EXON_chr2_11533466_11533520	Bpur00001-RACA-Bpur04286-RA	intergenic_region	Bpur00001-RACA-Bpur04286-RA	--	--	n.11521924_11521925insAT	--	--	--	--	--	Bpur00001-RACA-Bpur04286-RA	--	--	--	--	--	--	--	--	--	--	--	--
chr2	34782592	T	TG	INDEL	intron_variant	MODIFIER	EXON_chr2_34756547_34756708	Bpur04866-RA	transcript	Bpur04866-RA	protein_coding	(5/15)	c.1251-365_1251-364insC	--	--	--	--	--	Bpur04866-RA	XP_025105786.1	mis18-binding protein 1-like [Pomacea canaliculata]	sp|Q6P0N0|M18BP_HUMAN	Mis18-binding protein 1 OS=Homo sapiens OX=9606 GN=MIS18BP1 PE=1 SV=1	--	--	GO:0046872,GO:0004462	metal ion binding:lactoylglutathione lyase activity	S:Function unknown	ENOG41120B5(MIS18 binding protein 1)	PF09133.14,PF00249.35	SANTA (SANT Associated):Myb-like DNA-binding domain
chr2	34782919	AT	A	INDEL	intron_variant	MODIFIER	EXON_chr2_34756547_34756708	Bpur04866-RA	transcript	Bpur04866-RA	protein_coding	(5/15)	c.1251-692delA	--	--	--	--	--	Bpur04866-RA	XP_025105786.1	mis18-binding protein 1-like [Pomacea canaliculata]	sp|Q6P0N0|M18BP_HUMAN	Mis18-binding protein 1 OS=Homo sapiens OX=9606 GN=MIS18BP1 PE=1 SV=1	--	--	GO:0046872,GO:0004462	metal ion binding:lactoylglutathione lyase activity	S:Function unknown	ENOG41120B5(MIS18 binding protein 1)	PF09133.14,PF00249.35	SANTA (SANT Associated):Myb-like DNA-binding domain
chr2	34784498	ATGTCTTTTC	A	INDEL	intron_variant	MODIFIER	EXON_chr2_34756547_34756708	Bpur04866-RA	transcript	Bpur04866-RA	protein_coding	(5/15)	c.1250+2273_1251-2271delGAAAAGACA	--	--	--	--	--	Bpur04866-RA	XP_025105786.1	mis18-binding protein 1-like [Pomacea canaliculata]	sp|Q6P0N0|M18BP_HUMAN	Mis18-binding protein 1 OS=Homo sapiens OX=9606 GN=MIS18BP1 PE=1 SV=1	--	--	GO:0046872,GO:0004462	metal ion binding:lactoylglutathione lyase activity	S:Function unknown	ENOG41120B5(MIS18 binding protein 1)	PF09133.14,PF00249.35	SANTA (SANT Associated):Myb-like DNA-binding domain
chr2	34785051	GTAGTCTACA	G	INDEL	intron_variant	MODIFIER	EXON_chr2_34756547_34756708	Bpur04866-RA	transcript	Bpur04866-RA	protein_coding	(5/15)	c.1250+1720_1250+1728delTGTAGACTA	--	--	--	--	--	Bpur04866-RA	XP_025105786.1	mis18-binding protein 1-like [Pomacea canaliculata]	sp|Q6P0N0|M18BP_HUMAN	Mis18-binding protein 1 OS=Homo sapiens OX=9606 GN=MIS18BP1 PE=1 SV=1	--	--	GO:0046872,GO:0004462	metal ion binding:lactoylglutathione lyase activity	S:Function unknown	ENOG41120B5(MIS18 binding protein 1)	PF09133.14,PF00249.35	SANTA (SANT Associated):Myb-like DNA-binding domain
chr2	34787304	CTTCTGCTTACAAGTGACA	C	INDEL	disruptive_inframe_deletion	MODERATE	EXON_chr2_34756547_34756708	Bpur04866-RA	transcript	Bpur04866-RA	protein_coding	(5/16)	c.708_725delTGTCACTTGTAAGCAGAA	p.Asn236_Gln241del	(725/3885)	(708/3885)	(236/1294)	--	Bpur04866-RA	XP_025105786.1	mis18-binding protein 1-like [Pomacea canaliculata]	sp|Q6P0N0|M18BP_HUMAN	Mis18-binding protein 1 OS=Homo sapiens OX=9606 GN=MIS18BP1 PE=1 SV=1	--	--	GO:0046872,GO:0004462	metal ion binding:lactoylglutathione lyase activity	S:Function unknown	ENOG41120B5(MIS18 binding protein 1)	PF09133.14,PF00249.35	SANTA (SANT Associated):Myb-like DNA-binding domain
chr2	34787521	A	AG	INDEL	intron_variant	MODIFIER	EXON_chr2_34756547_34756708	Bpur04866-RA	transcript	Bpur04866-RA	protein_coding	(4/15)	c.569-61_569-60insC	--	--	--	--	--	Bpur04866-RA	XP_025105786.1	mis18-binding protein 1-like [Pomacea canaliculata]	sp|Q6P0N0|M18BP_HUMAN	Mis18-binding protein 1 OS=Homo sapiens OX=9606 GN=MIS18BP1 PE=1 SV=1	--	--	GO:0046872,GO:0004462	metal ion binding:lactoylglutathione lyase activity	S:Function unknown	ENOG41120B5(MIS18 binding protein 1)	PF09133.14,PF00249.35	SANTA (SANT Associated):Myb-like DNA-binding domain
chr2	34787921	TGTTC	T	INDEL	intron_variant	MODIFIER	EXON_chr2_34756547_34756708	Bpur04866-RA	transcript	Bpur04866-RA	protein_coding	(4/15)	c.568+107_568+110delGAAC	--	--	--	--	--	Bpur04866-RA	XP_025105786.1	mis18-binding protein 1-like [Pomacea canaliculata]	sp|Q6P0N0|M18BP_HUMAN	Mis18-binding protein 1 OS=Homo sapiens OX=9606 GN=MIS18BP1 PE=1 SV=1	--	--	GO:0046872,GO:0004462	metal ion binding:lactoylglutathione lyase activity	S:Function unknown	ENOG41120B5(MIS18 binding protein 1)	PF09133.14,PF00249.35	SANTA (SANT Associated):Myb-like DNA-binding domain
chr2	34788149	A	ATTT	INDEL	intron_variant	MODIFIER	EXON_chr2_34756547_34756708	Bpur04866-RA	transcript	Bpur04866-RA	protein_coding	(3/15)	c.522-72_522-71insAAA	--	--	--	--	--	Bpur04866-RA	XP_025105786.1	mis18-binding protein 1-like [Pomacea canaliculata]	sp|Q6P0N0|M18BP_HUMAN	Mis18-binding protein 1 OS=Homo sapiens OX=9606 GN=MIS18BP1 PE=1 SV=1	--	--	GO:0046872,GO:0004462	metal ion binding:lactoylglutathione lyase activity	S:Function unknown	ENOG41120B5(MIS18 binding protein 1)	PF09133.14,PF00249.35	SANTA (SANT Associated):Myb-like DNA-binding domain
chr2	34788173	TTA	T	INDEL	intron_variant	MODIFIER	EXON_chr2_34756547_34756708	Bpur04866-RA	transcript	Bpur04866-RA	protein_coding	(3/15)	c.522-97_522-96delTA	--	--	--	--	--	Bpur04866-RA	XP_025105786.1	mis18-binding protein 1-like [Pomacea canaliculata]	sp|Q6P0N0|M18BP_HUMAN	Mis18-binding protein 1 OS=Homo sapiens OX=9606 GN=MIS18BP1 PE=1 SV=1	--	--	GO:0046872,GO:0004462	metal ion binding:lactoylglutathione lyase activity	S:Function unknown	ENOG41120B5(MIS18 binding protein 1)	PF09133.14,PF00249.35	SANTA (SANT Associated):Myb-like DNA-binding domain
chr2	34788278	T	TTTCC	INDEL	intron_variant	MODIFIER	EXON_chr2_34756547_34756708	Bpur04866-RA	transcript	Bpur04866-RA	protein_coding	(3/15)	c.522-201_522-200insGGAA	--	--	--	--	--	Bpur04866-RA	XP_025105786.1	mis18-binding protein 1-like [Pomacea canaliculata]	sp|Q6P0N0|M18BP_HUMAN	Mis18-binding protein 1 OS=Homo sapiens OX=9606 GN=MIS18BP1 PE=1 SV=1	--	--	GO:0046872,GO:0004462	metal ion binding:lactoylglutathione lyase activity	S:Function unknown	ENOG41120B5(MIS18 binding protein 1)	PF09133.14,PF00249.35	SANTA (SANT Associated):Myb-like DNA-binding domain
chr2	34788371	T	TTA	INDEL	intron_variant	MODIFIER	EXON_chr2_34756547_34756708	Bpur04866-RA	transcript	Bpur04866-RA	protein_coding	(3/15)	c.522-294_522-293insTA	--	--	--	--	--	Bpur04866-RA	XP_025105786.1	mis18-binding protein 1-like [Pomacea canaliculata]	sp|Q6P0N0|M18BP_HUMAN	Mis18-binding protein 1 OS=Homo sapiens OX=9606 GN=MIS18BP1 PE=1 SV=1	--	--	GO:0046872,GO:0004462	metal ion binding:lactoylglutathione lyase activity	S:Function unknown	ENOG41120B5(MIS18 binding protein 1)	PF09133.14,PF00249.35	SANTA (SANT Associated):Myb-like DNA-binding domain
chr2	34788438	AGCAGAT	A	INDEL	intron_variant	MODIFIER	EXON_chr2_34756547_34756708	Bpur04866-RA	transcript	Bpur04866-RA	protein_coding	(3/15)	c.522-366_522-361delATCTGC	--	--	--	--	--	Bpur04866-RA	XP_025105786.1	mis18-binding protein 1-like [Pomacea canaliculata]	sp|Q6P0N0|M18BP_HUMAN	Mis18-binding protein 1 OS=Homo sapiens OX=9606 GN=MIS18BP1 PE=1 SV=1	--	--	GO:0046872,GO:0004462	metal ion binding:lactoylglutathione lyase activity	S:Function unknown	ENOG41120B5(MIS18 binding protein 1)	PF09133.14,PF00249.35	SANTA (SANT Associated):Myb-like DNA-binding domain
chr2	34788760	T	TA	INDEL	intron_variant	MODIFIER	EXON_chr2_34756547_34756708	Bpur04866-RA	transcript	Bpur04866-RA	protein_coding	(3/15)	c.522-683_522-682insT	--	--	--	--	--	Bpur04866-RA	XP_025105786.1	mis18-binding protein 1-like [Pomacea canaliculata]	sp|Q6P0N0|M18BP_HUMAN	Mis18-binding protein 1 OS=Homo sapiens OX=9606 GN=MIS18BP1 PE=1 SV=1	--	--	GO:0046872,GO:0004462	metal ion binding:lactoylglutathione lyase activity	S:Function unknown	ENOG41120B5(MIS18 binding protein 1)	PF09133.14,PF00249.35	SANTA (SANT Associated):Myb-like DNA-binding domain
chr2	34789319	T	TAG	INDEL	intron_variant	MODIFIER	EXON_chr2_34756547_34756708	Bpur04866-RA	transcript	Bpur04866-RA	protein_coding	(3/15)	c.521+757_521+758insCT	--	--	--	--	--	Bpur04866-RA	XP_025105786.1	mis18-binding protein 1-like [Pomacea canaliculata]	sp|Q6P0N0|M18BP_HUMAN	Mis18-binding protein 1 OS=Homo sapiens OX=9606 GN=MIS18BP1 PE=1 SV=1	--	--	GO:0046872,GO:0004462	metal ion binding:lactoylglutathione lyase activity	S:Function unknown	ENOG41120B5(MIS18 binding protein 1)	PF09133.14,PF00249.35	SANTA (SANT Associated):Myb-like DNA-binding domain
chr2	34789379	T	TATTAACAA	INDEL	intron_variant	MODIFIER	EXON_chr2_34756547_34756708	Bpur04866-RA	transcript	Bpur04866-RA	protein_coding	(3/15)	c.521+697_521+698insTTGTTAAT	--	--	--	--	--	Bpur04866-RA	XP_025105786.1	mis18-binding protein 1-like [Pomacea canaliculata]	sp|Q6P0N0|M18BP_HUMAN	Mis18-binding protein 1 OS=Homo sapiens OX=9606 GN=MIS18BP1 PE=1 SV=1	--	--	GO:0046872,GO:0004462	metal ion binding:lactoylglutathione lyase activity	S:Function unknown	ENOG41120B5(MIS18 binding protein 1)	PF09133.14,PF00249.35	SANTA (SANT Associated):Myb-like DNA-binding domain
chr2	34789381	TC	T	INDEL	intron_variant	MODIFIER	EXON_chr2_34756547_34756708	Bpur04866-RA	transcript	Bpur04866-RA	protein_coding	(3/15)	c.521+695delG	--	--	--	--	--	Bpur04866-RA	XP_025105786.1	mis18-binding protein 1-like [Pomacea canaliculata]	sp|Q6P0N0|M18BP_HUMAN	Mis18-binding protein 1 OS=Homo sapiens OX=9606 GN=MIS18BP1 PE=1 SV=1	--	--	GO:0046872,GO:0004462	metal ion binding:lactoylglutathione lyase activity	S:Function unknown	ENOG41120B5(MIS18 binding protein 1)	PF09133.14,PF00249.35	SANTA (SANT Associated):Myb-like DNA-binding domain
chr2	34789414	TAATA	T	INDEL	intron_variant	MODIFIER	EXON_chr2_34756547_34756708	Bpur04866-RA	transcript	Bpur04866-RA	protein_coding	(3/15)	c.521+659_521+662delTATT	--	--	--	--	--	Bpur04866-RA	XP_025105786.1	mis18-binding protein 1-like [Pomacea canaliculata]	sp|Q6P0N0|M18BP_HUMAN	Mis18-binding protein 1 OS=Homo sapiens OX=9606 GN=MIS18BP1 PE=1 SV=1	--	--	GO:0046872,GO:0004462	metal ion binding:lactoylglutathione lyase activity	S:Function unknown	ENOG41120B5(MIS18 binding protein 1)	PF09133.14,PF00249.35	SANTA (SANT Associated):Myb-like DNA-binding domain
chr2	34789490	T	TA	INDEL	intron_variant	MODIFIER	EXON_chr2_34756547_34756708	Bpur04866-RA	transcript	Bpur04866-RA	protein_coding	(3/15)	c.521+586_521+587insT	--	--	--	--	--	Bpur04866-RA	XP_025105786.1	mis18-binding protein 1-like [Pomacea canaliculata]	sp|Q6P0N0|M18BP_HUMAN	Mis18-binding protein 1 OS=Homo sapiens OX=9606 GN=MIS18BP1 PE=1 SV=1	--	--	GO:0046872,GO:0004462	metal ion binding:lactoylglutathione lyase activity	S:Function unknown	ENOG41120B5(MIS18 binding protein 1)	PF09133.14,PF00249.35	SANTA (SANT Associated):Myb-like DNA-binding domain
chr2	34789539	C	CAGTA	INDEL	intron_variant	MODIFIER	EXON_chr2_34756547_34756708	Bpur04866-RA	transcript	Bpur04866-RA	protein_coding	(3/15)	c.521+537_521+538insTACT	--	--	--	--	--	Bpur04866-RA	XP_025105786.1	mis18-binding protein 1-like [Pomacea canaliculata]	sp|Q6P0N0|M18BP_HUMAN	Mis18-binding protein 1 OS=Homo sapiens OX=9606 GN=MIS18BP1 PE=1 SV=1	--	--	GO:0046872,GO:0004462	metal ion binding:lactoylglutathione lyase activity	S:Function unknown	ENOG41120B5(MIS18 binding protein 1)	PF09133.14,PF00249.35	SANTA (SANT Associated):Myb-like DNA-binding domain
chr2	34789552	AATAAG	A	INDEL	intron_variant	MODIFIER	EXON_chr2_34756547_34756708	Bpur04866-RA	transcript	Bpur04866-RA	protein_coding	(3/15)	c.521+520_521+524delCTTAT	--	--	--	--	--	Bpur04866-RA	XP_025105786.1	mis18-binding protein 1-like [Pomacea canaliculata]	sp|Q6P0N0|M18BP_HUMAN	Mis18-binding protein 1 OS=Homo sapiens OX=9606 GN=MIS18BP1 PE=1 SV=1	--	--	GO:0046872,GO:0004462	metal ion binding:lactoylglutathione lyase activity	S:Function unknown	ENOG41120B5(MIS18 binding protein 1)	PF09133.14,PF00249.35	SANTA (SANT Associated):Myb-like DNA-binding domain
chr2	34789628	AAAC	A	INDEL	intron_variant	MODIFIER	EXON_chr2_34756547_34756708	Bpur04866-RA	transcript	Bpur04866-RA	protein_coding	(3/15)	c.521+446_521+448delGTT	--	--	--	--	--	Bpur04866-RA	XP_025105786.1	mis18-binding protein 1-like [Pomacea canaliculata]	sp|Q6P0N0|M18BP_HUMAN	Mis18-binding protein 1 OS=Homo sapiens OX=9606 GN=MIS18BP1 PE=1 SV=1	--	--	GO:0046872,GO:0004462	metal ion binding:lactoylglutathione lyase activity	S:Function unknown	ENOG41120B5(MIS18 binding protein 1)	PF09133.14,PF00249.35	SANTA (SANT Associated):Myb-like DNA-binding domain
chr2	34789655	TACTC	T	INDEL	intron_variant	MODIFIER	EXON_chr2_34756547_34756708	Bpur04866-RA	transcript	Bpur04866-RA	protein_coding	(3/15)	c.521+418_521+421delGAGT	--	--	--	--	--	Bpur04866-RA	XP_025105786.1	mis18-binding protein 1-like [Pomacea canaliculata]	sp|Q6P0N0|M18BP_HUMAN	Mis18-binding protein 1 OS=Homo sapiens OX=9606 GN=MIS18BP1 PE=1 SV=1	--	--	GO:0046872,GO:0004462	metal ion binding:lactoylglutathione lyase activity	S:Function unknown	ENOG41120B5(MIS18 binding protein 1)	PF09133.14,PF00249.35	SANTA (SANT Associated):Myb-like DNA-binding domain
chr2	34789665	A	AAAAT	INDEL	intron_variant	MODIFIER	EXON_chr2_34756547_34756708	Bpur04866-RA	transcript	Bpur04866-RA	protein_coding	(3/15)	c.521+411_521+412insATTT	--	--	--	--	--	Bpur04866-RA	XP_025105786.1	mis18-binding protein 1-like [Pomacea canaliculata]	sp|Q6P0N0|M18BP_HUMAN	Mis18-binding protein 1 OS=Homo sapiens OX=9606 GN=MIS18BP1 PE=1 SV=1	--	--	GO:0046872,GO:0004462	metal ion binding:lactoylglutathione lyase activity	S:Function unknown	ENOG41120B5(MIS18 binding protein 1)	PF09133.14,PF00249.35	SANTA (SANT Associated):Myb-like DNA-binding domain
chr2	34789667	A	AGTAATAAT	INDEL	intron_variant	MODIFIER	EXON_chr2_34756547_34756708	Bpur04866-RA	transcript	Bpur04866-RA	protein_coding	(3/15)	c.521+409_521+410insATTATTAC	--	--	--	--	--	Bpur04866-RA	XP_025105786.1	mis18-binding protein 1-like [Pomacea canaliculata]	sp|Q6P0N0|M18BP_HUMAN	Mis18-binding protein 1 OS=Homo sapiens OX=9606 GN=MIS18BP1 PE=1 SV=1	--	--	GO:0046872,GO:0004462	metal ion binding:lactoylglutathione lyase activity	S:Function unknown	ENOG41120B5(MIS18 binding protein 1)	PF09133.14,PF00249.35	SANTA (SANT Associated):Myb-like DNA-binding domain
chr2	34789719	A	AATATT	INDEL	intron_variant	MODIFIER	EXON_chr2_34756547_34756708	Bpur04866-RA	transcript	Bpur04866-RA	protein_coding	(3/15)	c.521+357_521+358insAATAT	--	--	--	--	--	Bpur04866-RA	XP_025105786.1	mis18-binding protein 1-like [Pomacea canaliculata]	sp|Q6P0N0|M18BP_HUMAN	Mis18-binding protein 1 OS=Homo sapiens OX=9606 GN=MIS18BP1 PE=1 SV=1	--	--	GO:0046872,GO:0004462	metal ion binding:lactoylglutathione lyase activity	S:Function unknown	ENOG41120B5(MIS18 binding protein 1)	PF09133.14,PF00249.35	SANTA (SANT Associated):Myb-like DNA-binding domain
chr2	34789849	TTAAAATTTAAA	T	INDEL	intron_variant	MODIFIER	EXON_chr2_34756547_34756708	Bpur04866-RA	transcript	Bpur04866-RA	protein_coding	(3/15)	c.521+217_521+227delTTTAAATTTTA	--	--	--	--	--	Bpur04866-RA	XP_025105786.1	mis18-binding protein 1-like [Pomacea canaliculata]	sp|Q6P0N0|M18BP_HUMAN	Mis18-binding protein 1 OS=Homo sapiens OX=9606 GN=MIS18BP1 PE=1 SV=1	--	--	GO:0046872,GO:0004462	metal ion binding:lactoylglutathione lyase activity	S:Function unknown	ENOG41120B5(MIS18 binding protein 1)	PF09133.14,PF00249.35	SANTA (SANT Associated):Myb-like DNA-binding domain
chr2	34789969	A	AGTCTCCACT	INDEL	intron_variant	MODIFIER	EXON_chr2_34756547_34756708	Bpur04866-RA	transcript	Bpur04866-RA	protein_coding	(3/15)	c.521+107_521+108insAGTGGAGAC	--	--	--	--	--	Bpur04866-RA	XP_025105786.1	mis18-binding protein 1-like [Pomacea canaliculata]	sp|Q6P0N0|M18BP_HUMAN	Mis18-binding protein 1 OS=Homo sapiens OX=9606 GN=MIS18BP1 PE=1 SV=1	--	--	GO:0046872,GO:0004462	metal ion binding:lactoylglutathione lyase activity	S:Function unknown	ENOG41120B5(MIS18 binding protein 1)	PF09133.14,PF00249.35	SANTA (SANT Associated):Myb-like DNA-binding domain
chr2	34789998	CATGAAAGTAAAAGTAAAATACTATCTAGTCAATTTACTTTATAAA	C	INDEL	intron_variant	MODIFIER	EXON_chr2_34756547_34756708	Bpur04866-RA	transcript	Bpur04866-RA	protein_coding	(3/15)	c.521+34_521+78delTTTATAAAGTAAATTGACTAGATAGTATTTTACTTTTACTTTCAT	--	--	--	--	--	Bpur04866-RA	XP_025105786.1	mis18-binding protein 1-like [Pomacea canaliculata]	sp|Q6P0N0|M18BP_HUMAN	Mis18-binding protein 1 OS=Homo sapiens OX=9606 GN=MIS18BP1 PE=1 SV=1	--	--	GO:0046872,GO:0004462	metal ion binding:lactoylglutathione lyase activity	S:Function unknown	ENOG41120B5(MIS18 binding protein 1)	PF09133.14,PF00249.35	SANTA (SANT Associated):Myb-like DNA-binding domain
chr2	34790298	CTTCT	C	INDEL	frameshift_variant	HIGH	EXON_chr2_34756547_34756708	Bpur04866-RA	transcript	Bpur04866-RA	protein_coding	(3/16)	c.296_299delAGAA	p.Lys99fs	(299/3885)	(296/3885)	(99/1294)	--	Bpur04866-RA	XP_025105786.1	mis18-binding protein 1-like [Pomacea canaliculata]	sp|Q6P0N0|M18BP_HUMAN	Mis18-binding protein 1 OS=Homo sapiens OX=9606 GN=MIS18BP1 PE=1 SV=1	--	--	GO:0046872,GO:0004462	metal ion binding:lactoylglutathione lyase activity	S:Function unknown	ENOG41120B5(MIS18 binding protein 1)	PF09133.14,PF00249.35	SANTA (SANT Associated):Myb-like DNA-binding domain
chr2	34790366	T	TA	INDEL	intron_variant	MODIFIER	EXON_chr2_34756547_34756708	Bpur04866-RA	transcript	Bpur04866-RA	protein_coding	(2/15)	c.246-15_246-14insT	--	--	--	--	--	Bpur04866-RA	XP_025105786.1	mis18-binding protein 1-like [Pomacea canaliculata]	sp|Q6P0N0|M18BP_HUMAN	Mis18-binding protein 1 OS=Homo sapiens OX=9606 GN=MIS18BP1 PE=1 SV=1	--	--	GO:0046872,GO:0004462	metal ion binding:lactoylglutathione lyase activity	S:Function unknown	ENOG41120B5(MIS18 binding protein 1)	PF09133.14,PF00249.35	SANTA (SANT Associated):Myb-like DNA-binding domain
chr2	34791184	ATG	A	INDEL	intron_variant	MODIFIER	EXON_chr2_34756547_34756708	Bpur04866-RA	transcript	Bpur04866-RA	protein_coding	(2/15)	c.245+226_245+227delCA	--	--	--	--	--	Bpur04866-RA	XP_025105786.1	mis18-binding protein 1-like [Pomacea canaliculata]	sp|Q6P0N0|M18BP_HUMAN	Mis18-binding protein 1 OS=Homo sapiens OX=9606 GN=MIS18BP1 PE=1 SV=1	--	--	GO:0046872,GO:0004462	metal ion binding:lactoylglutathione lyase activity	S:Function unknown	ENOG41120B5(MIS18 binding protein 1)	PF09133.14,PF00249.35	SANTA (SANT Associated):Myb-like DNA-binding domain
chr2	34791401	AAAATTCTTACCC	A	INDEL	frameshift_variant&splice_donor_variant&splice_region_variant&intron_variant	HIGH	EXON_chr2_34756547_34756708	Bpur04866-RA	transcript	Bpur04866-RA	protein_coding	(2/16)	c.244_245+10delGGGTAAGAATTT	p.Gly82fs	--	(244/3885)	(82/1294)	--	Bpur04866-RA	XP_025105786.1	mis18-binding protein 1-like [Pomacea canaliculata]	sp|Q6P0N0|M18BP_HUMAN	Mis18-binding protein 1 OS=Homo sapiens OX=9606 GN=MIS18BP1 PE=1 SV=1	--	--	GO:0046872,GO:0004462	metal ion binding:lactoylglutathione lyase activity	S:Function unknown	ENOG41120B5(MIS18 binding protein 1)	PF09133.14,PF00249.35	SANTA (SANT Associated):Myb-like DNA-binding domain
chr2	34791687	T	TA	INDEL	intron_variant	MODIFIER	EXON_chr2_34756547_34756708	Bpur04866-RA	transcript	Bpur04866-RA	protein_coding	(1/15)	c.94-125_94-124insT	--	--	--	--	--	Bpur04866-RA	XP_025105786.1	mis18-binding protein 1-like [Pomacea canaliculata]	sp|Q6P0N0|M18BP_HUMAN	Mis18-binding protein 1 OS=Homo sapiens OX=9606 GN=MIS18BP1 PE=1 SV=1	--	--	GO:0046872,GO:0004462	metal ion binding:lactoylglutathione lyase activity	S:Function unknown	ENOG41120B5(MIS18 binding protein 1)	PF09133.14,PF00249.35	SANTA (SANT Associated):Myb-like DNA-binding domain
chr2	34791803	A	AATAAAATAAAATAAAAT	INDEL	intron_variant	MODIFIER	EXON_chr2_34756547_34756708	Bpur04866-RA	transcript	Bpur04866-RA	protein_coding	(1/15)	c.94-241_94-240insATTTTATTTTATTTTAT	--	--	--	--	--	Bpur04866-RA	XP_025105786.1	mis18-binding protein 1-like [Pomacea canaliculata]	sp|Q6P0N0|M18BP_HUMAN	Mis18-binding protein 1 OS=Homo sapiens OX=9606 GN=MIS18BP1 PE=1 SV=1	--	--	GO:0046872,GO:0004462	metal ion binding:lactoylglutathione lyase activity	S:Function unknown	ENOG41120B5(MIS18 binding protein 1)	PF09133.14,PF00249.35	SANTA (SANT Associated):Myb-like DNA-binding domain
chr2	34791904	ATATCAAT	A	INDEL	intron_variant	MODIFIER	EXON_chr2_34756547_34756708	Bpur04866-RA	transcript	Bpur04866-RA	protein_coding	(1/15)	c.94-348_94-342delATTGATA	--	--	--	--	--	Bpur04866-RA	XP_025105786.1	mis18-binding protein 1-like [Pomacea canaliculata]	sp|Q6P0N0|M18BP_HUMAN	Mis18-binding protein 1 OS=Homo sapiens OX=9606 GN=MIS18BP1 PE=1 SV=1	--	--	GO:0046872,GO:0004462	metal ion binding:lactoylglutathione lyase activity	S:Function unknown	ENOG41120B5(MIS18 binding protein 1)	PF09133.14,PF00249.35	SANTA (SANT Associated):Myb-like DNA-binding domain
chr2	34792062	C	CT	INDEL	intron_variant	MODIFIER	EXON_chr2_34756547_34756708	Bpur04866-RA	transcript	Bpur04866-RA	protein_coding	(1/15)	c.94-500_94-499insA	--	--	--	--	--	Bpur04866-RA	XP_025105786.1	mis18-binding protein 1-like [Pomacea canaliculata]	sp|Q6P0N0|M18BP_HUMAN	Mis18-binding protein 1 OS=Homo sapiens OX=9606 GN=MIS18BP1 PE=1 SV=1	--	--	GO:0046872,GO:0004462	metal ion binding:lactoylglutathione lyase activity	S:Function unknown	ENOG41120B5(MIS18 binding protein 1)	PF09133.14,PF00249.35	SANTA (SANT Associated):Myb-like DNA-binding domain
chr2	34792726	A	ATATAAT	INDEL	intron_variant	MODIFIER	EXON_chr2_34756547_34756708	Bpur04866-RA	transcript	Bpur04866-RA	protein_coding	(1/15)	c.94-1164_94-1163insATTATA	--	--	--	--	--	Bpur04866-RA	XP_025105786.1	mis18-binding protein 1-like [Pomacea canaliculata]	sp|Q6P0N0|M18BP_HUMAN	Mis18-binding protein 1 OS=Homo sapiens OX=9606 GN=MIS18BP1 PE=1 SV=1	--	--	GO:0046872,GO:0004462	metal ion binding:lactoylglutathione lyase activity	S:Function unknown	ENOG41120B5(MIS18 binding protein 1)	PF09133.14,PF00249.35	SANTA (SANT Associated):Myb-like DNA-binding domain
chr2	34792830	T	TC	INDEL	intron_variant	MODIFIER	EXON_chr2_34756547_34756708	Bpur04866-RA	transcript	Bpur04866-RA	protein_coding	(1/15)	c.94-1268_94-1267insG	--	--	--	--	--	Bpur04866-RA	XP_025105786.1	mis18-binding protein 1-like [Pomacea canaliculata]	sp|Q6P0N0|M18BP_HUMAN	Mis18-binding protein 1 OS=Homo sapiens OX=9606 GN=MIS18BP1 PE=1 SV=1	--	--	GO:0046872,GO:0004462	metal ion binding:lactoylglutathione lyase activity	S:Function unknown	ENOG41120B5(MIS18 binding protein 1)	PF09133.14,PF00249.35	SANTA (SANT Associated):Myb-like DNA-binding domain
chr2	34792967	C	CAA	INDEL	intron_variant	MODIFIER	EXON_chr2_34756547_34756708	Bpur04866-RA	transcript	Bpur04866-RA	protein_coding	(1/15)	c.94-1405_94-1404insTT	--	--	--	--	--	Bpur04866-RA	XP_025105786.1	mis18-binding protein 1-like [Pomacea canaliculata]	sp|Q6P0N0|M18BP_HUMAN	Mis18-binding protein 1 OS=Homo sapiens OX=9606 GN=MIS18BP1 PE=1 SV=1	--	--	GO:0046872,GO:0004462	metal ion binding:lactoylglutathione lyase activity	S:Function unknown	ENOG41120B5(MIS18 binding protein 1)	PF09133.14,PF00249.35	SANTA (SANT Associated):Myb-like DNA-binding domain
chr2	34793023	GT	G	INDEL	intron_variant	MODIFIER	EXON_chr2_34756547_34756708	Bpur04866-RA	transcript	Bpur04866-RA	protein_coding	(1/15)	c.94-1461delA	--	--	--	--	--	Bpur04866-RA	XP_025105786.1	mis18-binding protein 1-like [Pomacea canaliculata]	sp|Q6P0N0|M18BP_HUMAN	Mis18-binding protein 1 OS=Homo sapiens OX=9606 GN=MIS18BP1 PE=1 SV=1	--	--	GO:0046872,GO:0004462	metal ion binding:lactoylglutathione lyase activity	S:Function unknown	ENOG41120B5(MIS18 binding protein 1)	PF09133.14,PF00249.35	SANTA (SANT Associated):Myb-like DNA-binding domain
chr2	34793025	GT	G	INDEL	intron_variant	MODIFIER	EXON_chr2_34756547_34756708	Bpur04866-RA	transcript	Bpur04866-RA	protein_coding	(1/15)	c.94-1463delA	--	--	--	--	--	Bpur04866-RA	XP_025105786.1	mis18-binding protein 1-like [Pomacea canaliculata]	sp|Q6P0N0|M18BP_HUMAN	Mis18-binding protein 1 OS=Homo sapiens OX=9606 GN=MIS18BP1 PE=1 SV=1	--	--	GO:0046872,GO:0004462	metal ion binding:lactoylglutathione lyase activity	S:Function unknown	ENOG41120B5(MIS18 binding protein 1)	PF09133.14,PF00249.35	SANTA (SANT Associated):Myb-like DNA-binding domain
chr2	34793033	TA	T	INDEL	intron_variant	MODIFIER	EXON_chr2_34756547_34756708	Bpur04866-RA	transcript	Bpur04866-RA	protein_coding	(1/15)	c.94-1471delT	--	--	--	--	--	Bpur04866-RA	XP_025105786.1	mis18-binding protein 1-like [Pomacea canaliculata]	sp|Q6P0N0|M18BP_HUMAN	Mis18-binding protein 1 OS=Homo sapiens OX=9606 GN=MIS18BP1 PE=1 SV=1	--	--	GO:0046872,GO:0004462	metal ion binding:lactoylglutathione lyase activity	S:Function unknown	ENOG41120B5(MIS18 binding protein 1)	PF09133.14,PF00249.35	SANTA (SANT Associated):Myb-like DNA-binding domain
chr2	34793279	CG	C	INDEL	intron_variant	MODIFIER	EXON_chr2_34756547_34756708	Bpur04866-RA	transcript	Bpur04866-RA	protein_coding	(1/15)	c.94-1717delC	--	--	--	--	--	Bpur04866-RA	XP_025105786.1	mis18-binding protein 1-like [Pomacea canaliculata]	sp|Q6P0N0|M18BP_HUMAN	Mis18-binding protein 1 OS=Homo sapiens OX=9606 GN=MIS18BP1 PE=1 SV=1	--	--	GO:0046872,GO:0004462	metal ion binding:lactoylglutathione lyase activity	S:Function unknown	ENOG41120B5(MIS18 binding protein 1)	PF09133.14,PF00249.35	SANTA (SANT Associated):Myb-like DNA-binding domain
chr2	34793515	T	TA	INDEL	intron_variant	MODIFIER	EXON_chr2_34756547_34756708	Bpur04866-RA	transcript	Bpur04866-RA	protein_coding	(1/15)	c.94-1953_94-1952insT	--	--	--	--	--	Bpur04866-RA	XP_025105786.1	mis18-binding protein 1-like [Pomacea canaliculata]	sp|Q6P0N0|M18BP_HUMAN	Mis18-binding protein 1 OS=Homo sapiens OX=9606 GN=MIS18BP1 PE=1 SV=1	--	--	GO:0046872,GO:0004462	metal ion binding:lactoylglutathione lyase activity	S:Function unknown	ENOG41120B5(MIS18 binding protein 1)	PF09133.14,PF00249.35	SANTA (SANT Associated):Myb-like DNA-binding domain
chr2	34793582	CTAG	C	INDEL	intron_variant	MODIFIER	EXON_chr2_34756547_34756708	Bpur04866-RA	transcript	Bpur04866-RA	protein_coding	(1/15)	c.94-2022_94-2020delCTA	--	--	--	--	--	Bpur04866-RA	XP_025105786.1	mis18-binding protein 1-like [Pomacea canaliculata]	sp|Q6P0N0|M18BP_HUMAN	Mis18-binding protein 1 OS=Homo sapiens OX=9606 GN=MIS18BP1 PE=1 SV=1	--	--	GO:0046872,GO:0004462	metal ion binding:lactoylglutathione lyase activity	S:Function unknown	ENOG41120B5(MIS18 binding protein 1)	PF09133.14,PF00249.35	SANTA (SANT Associated):Myb-like DNA-binding domain
chr2	34793594	A	AATATTTACATATATAAC	INDEL	intron_variant	MODIFIER	EXON_chr2_34756547_34756708	Bpur04866-RA	transcript	Bpur04866-RA	protein_coding	(1/15)	c.94-2032_94-2031insGTTATATATGTAAATAT	--	--	--	--	--	Bpur04866-RA	XP_025105786.1	mis18-binding protein 1-like [Pomacea canaliculata]	sp|Q6P0N0|M18BP_HUMAN	Mis18-binding protein 1 OS=Homo sapiens OX=9606 GN=MIS18BP1 PE=1 SV=1	--	--	GO:0046872,GO:0004462	metal ion binding:lactoylglutathione lyase activity	S:Function unknown	ENOG41120B5(MIS18 binding protein 1)	PF09133.14,PF00249.35	SANTA (SANT Associated):Myb-like DNA-binding domain
chr2	34793597	A	ATTTACATATATAACATTAT	INDEL	intron_variant	MODIFIER	EXON_chr2_34756547_34756708	Bpur04866-RA	transcript	Bpur04866-RA	protein_coding	(1/15)	c.94-2035_94-2034insATAATGTTATATATGTAAA	--	--	--	--	--	Bpur04866-RA	XP_025105786.1	mis18-binding protein 1-like [Pomacea canaliculata]	sp|Q6P0N0|M18BP_HUMAN	Mis18-binding protein 1 OS=Homo sapiens OX=9606 GN=MIS18BP1 PE=1 SV=1	--	--	GO:0046872,GO:0004462	metal ion binding:lactoylglutathione lyase activity	S:Function unknown	ENOG41120B5(MIS18 binding protein 1)	PF09133.14,PF00249.35	SANTA (SANT Associated):Myb-like DNA-binding domain
chr2	34793699	C	CA	INDEL	intron_variant	MODIFIER	EXON_chr2_34756547_34756708	Bpur04866-RA	transcript	Bpur04866-RA	protein_coding	(1/15)	c.93+1955_93+1956insT	--	--	--	--	--	Bpur04866-RA	XP_025105786.1	mis18-binding protein 1-like [Pomacea canaliculata]	sp|Q6P0N0|M18BP_HUMAN	Mis18-binding protein 1 OS=Homo sapiens OX=9606 GN=MIS18BP1 PE=1 SV=1	--	--	GO:0046872,GO:0004462	metal ion binding:lactoylglutathione lyase activity	S:Function unknown	ENOG41120B5(MIS18 binding protein 1)	PF09133.14,PF00249.35	SANTA (SANT Associated):Myb-like DNA-binding domain
chr2	34793774	G	GCA	INDEL	intron_variant	MODIFIER	EXON_chr2_34756547_34756708	Bpur04866-RA	transcript	Bpur04866-RA	protein_coding	(1/15)	c.93+1880_93+1881insTG	--	--	--	--	--	Bpur04866-RA	XP_025105786.1	mis18-binding protein 1-like [Pomacea canaliculata]	sp|Q6P0N0|M18BP_HUMAN	Mis18-binding protein 1 OS=Homo sapiens OX=9606 GN=MIS18BP1 PE=1 SV=1	--	--	GO:0046872,GO:0004462	metal ion binding:lactoylglutathione lyase activity	S:Function unknown	ENOG41120B5(MIS18 binding protein 1)	PF09133.14,PF00249.35	SANTA (SANT Associated):Myb-like DNA-binding domain
chr2	34793799	T	TGG	INDEL	intron_variant	MODIFIER	EXON_chr2_34756547_34756708	Bpur04866-RA	transcript	Bpur04866-RA	protein_coding	(1/15)	c.93+1855_93+1856insCC	--	--	--	--	--	Bpur04866-RA	XP_025105786.1	mis18-binding protein 1-like [Pomacea canaliculata]	sp|Q6P0N0|M18BP_HUMAN	Mis18-binding protein 1 OS=Homo sapiens OX=9606 GN=MIS18BP1 PE=1 SV=1	--	--	GO:0046872,GO:0004462	metal ion binding:lactoylglutathione lyase activity	S:Function unknown	ENOG41120B5(MIS18 binding protein 1)	PF09133.14,PF00249.35	SANTA (SANT Associated):Myb-like DNA-binding domain
chr2	34793845	AAGAAC	A	INDEL	intron_variant	MODIFIER	EXON_chr2_34756547_34756708	Bpur04866-RA	transcript	Bpur04866-RA	protein_coding	(1/15)	c.93+1805_93+1809delGTTCT	--	--	--	--	--	Bpur04866-RA	XP_025105786.1	mis18-binding protein 1-like [Pomacea canaliculata]	sp|Q6P0N0|M18BP_HUMAN	Mis18-binding protein 1 OS=Homo sapiens OX=9606 GN=MIS18BP1 PE=1 SV=1	--	--	GO:0046872,GO:0004462	metal ion binding:lactoylglutathione lyase activity	S:Function unknown	ENOG41120B5(MIS18 binding protein 1)	PF09133.14,PF00249.35	SANTA (SANT Associated):Myb-like DNA-binding domain
chr2	34794098	CA	C	INDEL	intron_variant	MODIFIER	EXON_chr2_34756547_34756708	Bpur04866-RA	transcript	Bpur04866-RA	protein_coding	(1/15)	c.93+1556delT	--	--	--	--	--	Bpur04866-RA	XP_025105786.1	mis18-binding protein 1-like [Pomacea canaliculata]	sp|Q6P0N0|M18BP_HUMAN	Mis18-binding protein 1 OS=Homo sapiens OX=9606 GN=MIS18BP1 PE=1 SV=1	--	--	GO:0046872,GO:0004462	metal ion binding:lactoylglutathione lyase activity	S:Function unknown	ENOG41120B5(MIS18 binding protein 1)	PF09133.14,PF00249.35	SANTA (SANT Associated):Myb-like DNA-binding domain
chr2	34794105	GA	G	INDEL	intron_variant	MODIFIER	EXON_chr2_34756547_34756708	Bpur04866-RA	transcript	Bpur04866-RA	protein_coding	(1/15)	c.93+1549delT	--	--	--	--	--	Bpur04866-RA	XP_025105786.1	mis18-binding protein 1-like [Pomacea canaliculata]	sp|Q6P0N0|M18BP_HUMAN	Mis18-binding protein 1 OS=Homo sapiens OX=9606 GN=MIS18BP1 PE=1 SV=1	--	--	GO:0046872,GO:0004462	metal ion binding:lactoylglutathione lyase activity	S:Function unknown	ENOG41120B5(MIS18 binding protein 1)	PF09133.14,PF00249.35	SANTA (SANT Associated):Myb-like DNA-binding domain
chr2	34794133	CT	C	INDEL	intron_variant	MODIFIER	EXON_chr2_34756547_34756708	Bpur04866-RA	transcript	Bpur04866-RA	protein_coding	(1/15)	c.93+1521delA	--	--	--	--	--	Bpur04866-RA	XP_025105786.1	mis18-binding protein 1-like [Pomacea canaliculata]	sp|Q6P0N0|M18BP_HUMAN	Mis18-binding protein 1 OS=Homo sapiens OX=9606 GN=MIS18BP1 PE=1 SV=1	--	--	GO:0046872,GO:0004462	metal ion binding:lactoylglutathione lyase activity	S:Function unknown	ENOG41120B5(MIS18 binding protein 1)	PF09133.14,PF00249.35	SANTA (SANT Associated):Myb-like DNA-binding domain
chr2	34794213	CATTTTGTCACTGATTTA	C	INDEL	intron_variant	MODIFIER	EXON_chr2_34756547_34756708	Bpur04866-RA	transcript	Bpur04866-RA	protein_coding	(1/15)	c.93+1425_93+1441delTAAATCAGTGACAAAAT	--	--	--	--	--	Bpur04866-RA	XP_025105786.1	mis18-binding protein 1-like [Pomacea canaliculata]	sp|Q6P0N0|M18BP_HUMAN	Mis18-binding protein 1 OS=Homo sapiens OX=9606 GN=MIS18BP1 PE=1 SV=1	--	--	GO:0046872,GO:0004462	metal ion binding:lactoylglutathione lyase activity	S:Function unknown	ENOG41120B5(MIS18 binding protein 1)	PF09133.14,PF00249.35	SANTA (SANT Associated):Myb-like DNA-binding domain
chr2	34794292	C	CAAT	INDEL	intron_variant	MODIFIER	EXON_chr2_34756547_34756708	Bpur04866-RA	transcript	Bpur04866-RA	protein_coding	(1/15)	c.93+1362_93+1363insATT	--	--	--	--	--	Bpur04866-RA	XP_025105786.1	mis18-binding protein 1-like [Pomacea canaliculata]	sp|Q6P0N0|M18BP_HUMAN	Mis18-binding protein 1 OS=Homo sapiens OX=9606 GN=MIS18BP1 PE=1 SV=1	--	--	GO:0046872,GO:0004462	metal ion binding:lactoylglutathione lyase activity	S:Function unknown	ENOG41120B5(MIS18 binding protein 1)	PF09133.14,PF00249.35	SANTA (SANT Associated):Myb-like DNA-binding domain
chr2	34794312	ATTTG	A	INDEL	intron_variant	MODIFIER	EXON_chr2_34756547_34756708	Bpur04866-RA	transcript	Bpur04866-RA	protein_coding	(1/15)	c.93+1339_93+1342delCAAA	--	--	--	--	--	Bpur04866-RA	XP_025105786.1	mis18-binding protein 1-like [Pomacea canaliculata]	sp|Q6P0N0|M18BP_HUMAN	Mis18-binding protein 1 OS=Homo sapiens OX=9606 GN=MIS18BP1 PE=1 SV=1	--	--	GO:0046872,GO:0004462	metal ion binding:lactoylglutathione lyase activity	S:Function unknown	ENOG41120B5(MIS18 binding protein 1)	PF09133.14,PF00249.35	SANTA (SANT Associated):Myb-like DNA-binding domain
chr2	34794318	AAT	A	INDEL	intron_variant	MODIFIER	EXON_chr2_34756547_34756708	Bpur04866-RA	transcript	Bpur04866-RA	protein_coding	(1/15)	c.93+1335_93+1336delAT	--	--	--	--	--	Bpur04866-RA	XP_025105786.1	mis18-binding protein 1-like [Pomacea canaliculata]	sp|Q6P0N0|M18BP_HUMAN	Mis18-binding protein 1 OS=Homo sapiens OX=9606 GN=MIS18BP1 PE=1 SV=1	--	--	GO:0046872,GO:0004462	metal ion binding:lactoylglutathione lyase activity	S:Function unknown	ENOG41120B5(MIS18 binding protein 1)	PF09133.14,PF00249.35	SANTA (SANT Associated):Myb-like DNA-binding domain
chr2	34794470	A	AC	INDEL	intron_variant	MODIFIER	EXON_chr2_34756547_34756708	Bpur04866-RA	transcript	Bpur04866-RA	protein_coding	(1/15)	c.93+1184_93+1185insG	--	--	--	--	--	Bpur04866-RA	XP_025105786.1	mis18-binding protein 1-like [Pomacea canaliculata]	sp|Q6P0N0|M18BP_HUMAN	Mis18-binding protein 1 OS=Homo sapiens OX=9606 GN=MIS18BP1 PE=1 SV=1	--	--	GO:0046872,GO:0004462	metal ion binding:lactoylglutathione lyase activity	S:Function unknown	ENOG41120B5(MIS18 binding protein 1)	PF09133.14,PF00249.35	SANTA (SANT Associated):Myb-like DNA-binding domain
chr2	34794500	CT	C	INDEL	intron_variant	MODIFIER	EXON_chr2_34756547_34756708	Bpur04866-RA	transcript	Bpur04866-RA	protein_coding	(1/15)	c.93+1154delA	--	--	--	--	--	Bpur04866-RA	XP_025105786.1	mis18-binding protein 1-like [Pomacea canaliculata]	sp|Q6P0N0|M18BP_HUMAN	Mis18-binding protein 1 OS=Homo sapiens OX=9606 GN=MIS18BP1 PE=1 SV=1	--	--	GO:0046872,GO:0004462	metal ion binding:lactoylglutathione lyase activity	S:Function unknown	ENOG41120B5(MIS18 binding protein 1)	PF09133.14,PF00249.35	SANTA (SANT Associated):Myb-like DNA-binding domain
chr2	34794595	A	ACATTAT	INDEL	intron_variant	MODIFIER	EXON_chr2_34756547_34756708	Bpur04866-RA	transcript	Bpur04866-RA	protein_coding	(1/15)	c.93+1059_93+1060insATAATG	--	--	--	--	--	Bpur04866-RA	XP_025105786.1	mis18-binding protein 1-like [Pomacea canaliculata]	sp|Q6P0N0|M18BP_HUMAN	Mis18-binding protein 1 OS=Homo sapiens OX=9606 GN=MIS18BP1 PE=1 SV=1	--	--	GO:0046872,GO:0004462	metal ion binding:lactoylglutathione lyase activity	S:Function unknown	ENOG41120B5(MIS18 binding protein 1)	PF09133.14,PF00249.35	SANTA (SANT Associated):Myb-like DNA-binding domain
chr2	34794630	A	AT	INDEL	intron_variant	MODIFIER	EXON_chr2_34756547_34756708	Bpur04866-RA	transcript	Bpur04866-RA	protein_coding	(1/15)	c.93+1024_93+1025insA	--	--	--	--	--	Bpur04866-RA	XP_025105786.1	mis18-binding protein 1-like [Pomacea canaliculata]	sp|Q6P0N0|M18BP_HUMAN	Mis18-binding protein 1 OS=Homo sapiens OX=9606 GN=MIS18BP1 PE=1 SV=1	--	--	GO:0046872,GO:0004462	metal ion binding:lactoylglutathione lyase activity	S:Function unknown	ENOG41120B5(MIS18 binding protein 1)	PF09133.14,PF00249.35	SANTA (SANT Associated):Myb-like DNA-binding domain
chr2	34794765	GATGTAT	G	INDEL	intron_variant	MODIFIER	EXON_chr2_34756547_34756708	Bpur04866-RA	transcript	Bpur04866-RA	protein_coding	(1/15)	c.93+884_93+889delATACAT	--	--	--	--	--	Bpur04866-RA	XP_025105786.1	mis18-binding protein 1-like [Pomacea canaliculata]	sp|Q6P0N0|M18BP_HUMAN	Mis18-binding protein 1 OS=Homo sapiens OX=9606 GN=MIS18BP1 PE=1 SV=1	--	--	GO:0046872,GO:0004462	metal ion binding:lactoylglutathione lyase activity	S:Function unknown	ENOG41120B5(MIS18 binding protein 1)	PF09133.14,PF00249.35	SANTA (SANT Associated):Myb-like DNA-binding domain
chr2	34794820	TC	T	INDEL	intron_variant	MODIFIER	EXON_chr2_34756547_34756708	Bpur04866-RA	transcript	Bpur04866-RA	protein_coding	(1/15)	c.93+834delG	--	--	--	--	--	Bpur04866-RA	XP_025105786.1	mis18-binding protein 1-like [Pomacea canaliculata]	sp|Q6P0N0|M18BP_HUMAN	Mis18-binding protein 1 OS=Homo sapiens OX=9606 GN=MIS18BP1 PE=1 SV=1	--	--	GO:0046872,GO:0004462	metal ion binding:lactoylglutathione lyase activity	S:Function unknown	ENOG41120B5(MIS18 binding protein 1)	PF09133.14,PF00249.35	SANTA (SANT Associated):Myb-like DNA-binding domain
chr2	34794823	T	TGGAAGAGATC	INDEL	intron_variant	MODIFIER	EXON_chr2_34756547_34756708	Bpur04866-RA	transcript	Bpur04866-RA	protein_coding	(1/15)	c.93+831_93+832insGATCTCTTCC	--	--	--	--	--	Bpur04866-RA	XP_025105786.1	mis18-binding protein 1-like [Pomacea canaliculata]	sp|Q6P0N0|M18BP_HUMAN	Mis18-binding protein 1 OS=Homo sapiens OX=9606 GN=MIS18BP1 PE=1 SV=1	--	--	GO:0046872,GO:0004462	metal ion binding:lactoylglutathione lyase activity	S:Function unknown	ENOG41120B5(MIS18 binding protein 1)	PF09133.14,PF00249.35	SANTA (SANT Associated):Myb-like DNA-binding domain
chr2	34794827	A	AACTACCATT	INDEL	intron_variant	MODIFIER	EXON_chr2_34756547_34756708	Bpur04866-RA	transcript	Bpur04866-RA	protein_coding	(1/15)	c.93+827_93+828insAATGGTAGT	--	--	--	--	--	Bpur04866-RA	XP_025105786.1	mis18-binding protein 1-like [Pomacea canaliculata]	sp|Q6P0N0|M18BP_HUMAN	Mis18-binding protein 1 OS=Homo sapiens OX=9606 GN=MIS18BP1 PE=1 SV=1	--	--	GO:0046872,GO:0004462	metal ion binding:lactoylglutathione lyase activity	S:Function unknown	ENOG41120B5(MIS18 binding protein 1)	PF09133.14,PF00249.35	SANTA (SANT Associated):Myb-like DNA-binding domain
chr2	34794855	C	CT	INDEL	intron_variant	MODIFIER	EXON_chr2_34756547_34756708	Bpur04866-RA	transcript	Bpur04866-RA	protein_coding	(1/15)	c.93+799_93+800insA	--	--	--	--	--	Bpur04866-RA	XP_025105786.1	mis18-binding protein 1-like [Pomacea canaliculata]	sp|Q6P0N0|M18BP_HUMAN	Mis18-binding protein 1 OS=Homo sapiens OX=9606 GN=MIS18BP1 PE=1 SV=1	--	--	GO:0046872,GO:0004462	metal ion binding:lactoylglutathione lyase activity	S:Function unknown	ENOG41120B5(MIS18 binding protein 1)	PF09133.14,PF00249.35	SANTA (SANT Associated):Myb-like DNA-binding domain
chr2	34795164	TAATGAAATCAATCG	T	INDEL	intron_variant	MODIFIER	EXON_chr2_34756547_34756708	Bpur04866-RA	transcript	Bpur04866-RA	protein_coding	(1/15)	c.93+477_93+490delCGATTGATTTCATT	--	--	--	--	--	Bpur04866-RA	XP_025105786.1	mis18-binding protein 1-like [Pomacea canaliculata]	sp|Q6P0N0|M18BP_HUMAN	Mis18-binding protein 1 OS=Homo sapiens OX=9606 GN=MIS18BP1 PE=1 SV=1	--	--	GO:0046872,GO:0004462	metal ion binding:lactoylglutathione lyase activity	S:Function unknown	ENOG41120B5(MIS18 binding protein 1)	PF09133.14,PF00249.35	SANTA (SANT Associated):Myb-like DNA-binding domain
chr2	34795240	T	TG	INDEL	intron_variant	MODIFIER	EXON_chr2_34756547_34756708	Bpur04866-RA	transcript	Bpur04866-RA	protein_coding	(1/15)	c.93+414_93+415insC	--	--	--	--	--	Bpur04866-RA	XP_025105786.1	mis18-binding protein 1-like [Pomacea canaliculata]	sp|Q6P0N0|M18BP_HUMAN	Mis18-binding protein 1 OS=Homo sapiens OX=9606 GN=MIS18BP1 PE=1 SV=1	--	--	GO:0046872,GO:0004462	metal ion binding:lactoylglutathione lyase activity	S:Function unknown	ENOG41120B5(MIS18 binding protein 1)	PF09133.14,PF00249.35	SANTA (SANT Associated):Myb-like DNA-binding domain
chr2	34795440	GAA	G	INDEL	intron_variant	MODIFIER	EXON_chr2_34756547_34756708	Bpur04866-RA	transcript	Bpur04866-RA	protein_coding	(1/15)	c.93+213_93+214delTT	--	--	--	--	--	Bpur04866-RA	XP_025105786.1	mis18-binding protein 1-like [Pomacea canaliculata]	sp|Q6P0N0|M18BP_HUMAN	Mis18-binding protein 1 OS=Homo sapiens OX=9606 GN=MIS18BP1 PE=1 SV=1	--	--	GO:0046872,GO:0004462	metal ion binding:lactoylglutathione lyase activity	S:Function unknown	ENOG41120B5(MIS18 binding protein 1)	PF09133.14,PF00249.35	SANTA (SANT Associated):Myb-like DNA-binding domain
chr2	34795445	TATA	T	INDEL	intron_variant	MODIFIER	EXON_chr2_34756547_34756708	Bpur04866-RA	transcript	Bpur04866-RA	protein_coding	(1/15)	c.93+207_93+209delTAT	--	--	--	--	--	Bpur04866-RA	XP_025105786.1	mis18-binding protein 1-like [Pomacea canaliculata]	sp|Q6P0N0|M18BP_HUMAN	Mis18-binding protein 1 OS=Homo sapiens OX=9606 GN=MIS18BP1 PE=1 SV=1	--	--	GO:0046872,GO:0004462	metal ion binding:lactoylglutathione lyase activity	S:Function unknown	ENOG41120B5(MIS18 binding protein 1)	PF09133.14,PF00249.35	SANTA (SANT Associated):Myb-like DNA-binding domain
chr2	34795550	ATAT	A	INDEL	intron_variant	MODIFIER	EXON_chr2_34756547_34756708	Bpur04866-RA	transcript	Bpur04866-RA	protein_coding	(1/15)	c.93+102_93+104delATA	--	--	--	--	--	Bpur04866-RA	XP_025105786.1	mis18-binding protein 1-like [Pomacea canaliculata]	sp|Q6P0N0|M18BP_HUMAN	Mis18-binding protein 1 OS=Homo sapiens OX=9606 GN=MIS18BP1 PE=1 SV=1	--	--	GO:0046872,GO:0004462	metal ion binding:lactoylglutathione lyase activity	S:Function unknown	ENOG41120B5(MIS18 binding protein 1)	PF09133.14,PF00249.35	SANTA (SANT Associated):Myb-like DNA-binding domain
chr2	34795623	TTAATAA	T	INDEL	intron_variant	MODIFIER	EXON_chr2_34756547_34756708	Bpur04866-RA	transcript	Bpur04866-RA	protein_coding	(1/15)	c.93+26_93+31delTTATTA	--	--	--	--	--	Bpur04866-RA	XP_025105786.1	mis18-binding protein 1-like [Pomacea canaliculata]	sp|Q6P0N0|M18BP_HUMAN	Mis18-binding protein 1 OS=Homo sapiens OX=9606 GN=MIS18BP1 PE=1 SV=1	--	--	GO:0046872,GO:0004462	metal ion binding:lactoylglutathione lyase activity	S:Function unknown	ENOG41120B5(MIS18 binding protein 1)	PF09133.14,PF00249.35	SANTA (SANT Associated):Myb-like DNA-binding domain
chr2	34795670	T	TAAAGCCAC	INDEL	frameshift_variant	HIGH	EXON_chr2_34756547_34756708	Bpur04866-RA	transcript	Bpur04866-RA	protein_coding	(1/16)	c.77_78insGTGGCTTT	p.Pro27fs	(77/3885)	(77/3885)	(26/1294)	--	Bpur04866-RA	XP_025105786.1	mis18-binding protein 1-like [Pomacea canaliculata]	sp|Q6P0N0|M18BP_HUMAN	Mis18-binding protein 1 OS=Homo sapiens OX=9606 GN=MIS18BP1 PE=1 SV=1	--	--	GO:0046872,GO:0004462	metal ion binding:lactoylglutathione lyase activity	S:Function unknown	ENOG41120B5(MIS18 binding protein 1)	PF09133.14,PF00249.35	SANTA (SANT Associated):Myb-like DNA-binding domain
chr2	34795715	ATGT	A	INDEL	disruptive_inframe_deletion	MODERATE	EXON_chr2_34756547_34756708	Bpur04866-RA	transcript	Bpur04866-RA	protein_coding	(1/16)	c.30_32delACA	p.Arg10_His11delinsSer	(32/3885)	(30/3885)	(10/1294)	--	Bpur04866-RA	XP_025105786.1	mis18-binding protein 1-like [Pomacea canaliculata]	sp|Q6P0N0|M18BP_HUMAN	Mis18-binding protein 1 OS=Homo sapiens OX=9606 GN=MIS18BP1 PE=1 SV=1	--	--	GO:0046872,GO:0004462	metal ion binding:lactoylglutathione lyase activity	S:Function unknown	ENOG41120B5(MIS18 binding protein 1)	PF09133.14,PF00249.35	SANTA (SANT Associated):Myb-like DNA-binding domain
chr2	34795719	CTT	C	INDEL	frameshift_variant	HIGH	EXON_chr2_34756547_34756708	Bpur04866-RA	transcript	Bpur04866-RA	protein_coding	(1/16)	c.27_28delAA	p.Arg10fs	(28/3885)	(27/3885)	(9/1294)	--	Bpur04866-RA	XP_025105786.1	mis18-binding protein 1-like [Pomacea canaliculata]	sp|Q6P0N0|M18BP_HUMAN	Mis18-binding protein 1 OS=Homo sapiens OX=9606 GN=MIS18BP1 PE=1 SV=1	--	--	GO:0046872,GO:0004462	metal ion binding:lactoylglutathione lyase activity	S:Function unknown	ENOG41120B5(MIS18 binding protein 1)	PF09133.14,PF00249.35	SANTA (SANT Associated):Myb-like DNA-binding domain
chr2	34795756	T	TAAAAC	INDEL	upstream_gene_variant	MODIFIER	EXON_chr2_34756547_34756708	Bpur04866-RA	transcript	Bpur04866-RA	protein_coding	--	c.-10_-9insGTTTT	--	--	--	--	10	Bpur04866-RA	XP_025105786.1	mis18-binding protein 1-like [Pomacea canaliculata]	sp|Q6P0N0|M18BP_HUMAN	Mis18-binding protein 1 OS=Homo sapiens OX=9606 GN=MIS18BP1 PE=1 SV=1	--	--	GO:0046872,GO:0004462	metal ion binding:lactoylglutathione lyase activity	S:Function unknown	ENOG41120B5(MIS18 binding protein 1)	PF09133.14,PF00249.35	SANTA (SANT Associated):Myb-like DNA-binding domain
chr2	34795756	T	TAAAAC	INDEL	intergenic_region	MODIFIER	EXON_chr2_34756547_34756708-EXON_chr2_34809416_34809598	Bpur04866-RA-Bpur04867-RA	intergenic_region	Bpur04866-RA-Bpur04867-RA	--	--	n.34795756_34795757insAAAAC	--	--	--	--	--	Bpur04866-RA-Bpur04867-RA	--	--	--	--	--	--	--	--	--	--	--	--
chr2	34795769	ACT	A	INDEL	upstream_gene_variant	MODIFIER	EXON_chr2_34756547_34756708	Bpur04866-RA	transcript	Bpur04866-RA	protein_coding	--	c.-24_-23delAG	--	--	--	--	23	Bpur04866-RA	XP_025105786.1	mis18-binding protein 1-like [Pomacea canaliculata]	sp|Q6P0N0|M18BP_HUMAN	Mis18-binding protein 1 OS=Homo sapiens OX=9606 GN=MIS18BP1 PE=1 SV=1	--	--	GO:0046872,GO:0004462	metal ion binding:lactoylglutathione lyase activity	S:Function unknown	ENOG41120B5(MIS18 binding protein 1)	PF09133.14,PF00249.35	SANTA (SANT Associated):Myb-like DNA-binding domain
chr2	34795769	ACT	A	INDEL	intergenic_region	MODIFIER	EXON_chr2_34756547_34756708-EXON_chr2_34809416_34809598	Bpur04866-RA-Bpur04867-RA	intergenic_region	Bpur04866-RA-Bpur04867-RA	--	--	n.34795770_34795771delCT	--	--	--	--	--	Bpur04866-RA-Bpur04867-RA	--	--	--	--	--	--	--	--	--	--	--	--
chr2	34795773	T	TA	INDEL	upstream_gene_variant	MODIFIER	EXON_chr2_34756547_34756708	Bpur04866-RA	transcript	Bpur04866-RA	protein_coding	--	c.-27_-26insT	--	--	--	--	27	Bpur04866-RA	XP_025105786.1	mis18-binding protein 1-like [Pomacea canaliculata]	sp|Q6P0N0|M18BP_HUMAN	Mis18-binding protein 1 OS=Homo sapiens OX=9606 GN=MIS18BP1 PE=1 SV=1	--	--	GO:0046872,GO:0004462	metal ion binding:lactoylglutathione lyase activity	S:Function unknown	ENOG41120B5(MIS18 binding protein 1)	PF09133.14,PF00249.35	SANTA (SANT Associated):Myb-like DNA-binding domain
chr2	34795773	T	TA	INDEL	intergenic_region	MODIFIER	EXON_chr2_34756547_34756708-EXON_chr2_34809416_34809598	Bpur04866-RA-Bpur04867-RA	intergenic_region	Bpur04866-RA-Bpur04867-RA	--	--	n.34795773_34795774insA	--	--	--	--	--	Bpur04866-RA-Bpur04867-RA	--	--	--	--	--	--	--	--	--	--	--	--
chr2	34795861	A	ATT	INDEL	upstream_gene_variant	MODIFIER	EXON_chr2_34756547_34756708	Bpur04866-RA	transcript	Bpur04866-RA	protein_coding	--	c.-115_-114insAA	--	--	--	--	115	Bpur04866-RA	XP_025105786.1	mis18-binding protein 1-like [Pomacea canaliculata]	sp|Q6P0N0|M18BP_HUMAN	Mis18-binding protein 1 OS=Homo sapiens OX=9606 GN=MIS18BP1 PE=1 SV=1	--	--	GO:0046872,GO:0004462	metal ion binding:lactoylglutathione lyase activity	S:Function unknown	ENOG41120B5(MIS18 binding protein 1)	PF09133.14,PF00249.35	SANTA (SANT Associated):Myb-like DNA-binding domain
chr2	34795861	A	ATT	INDEL	intergenic_region	MODIFIER	EXON_chr2_34756547_34756708-EXON_chr2_34809416_34809598	Bpur04866-RA-Bpur04867-RA	intergenic_region	Bpur04866-RA-Bpur04867-RA	--	--	n.34795861_34795862insTT	--	--	--	--	--	Bpur04866-RA-Bpur04867-RA	--	--	--	--	--	--	--	--	--	--	--	--
chr2	34796023	A	AT	INDEL	upstream_gene_variant	MODIFIER	EXON_chr2_34756547_34756708	Bpur04866-RA	transcript	Bpur04866-RA	protein_coding	--	c.-277_-276insA	--	--	--	--	277	Bpur04866-RA	XP_025105786.1	mis18-binding protein 1-like [Pomacea canaliculata]	sp|Q6P0N0|M18BP_HUMAN	Mis18-binding protein 1 OS=Homo sapiens OX=9606 GN=MIS18BP1 PE=1 SV=1	--	--	GO:0046872,GO:0004462	metal ion binding:lactoylglutathione lyase activity	S:Function unknown	ENOG41120B5(MIS18 binding protein 1)	PF09133.14,PF00249.35	SANTA (SANT Associated):Myb-like DNA-binding domain
chr2	34796023	A	AT	INDEL	intergenic_region	MODIFIER	EXON_chr2_34756547_34756708-EXON_chr2_34809416_34809598	Bpur04866-RA-Bpur04867-RA	intergenic_region	Bpur04866-RA-Bpur04867-RA	--	--	n.34796023_34796024insT	--	--	--	--	--	Bpur04866-RA-Bpur04867-RA	--	--	--	--	--	--	--	--	--	--	--	--
chr2	34796053	T	TTATTAA	INDEL	upstream_gene_variant	MODIFIER	EXON_chr2_34756547_34756708	Bpur04866-RA	transcript	Bpur04866-RA	protein_coding	--	c.-307_-306insTTAATA	--	--	--	--	307	Bpur04866-RA	XP_025105786.1	mis18-binding protein 1-like [Pomacea canaliculata]	sp|Q6P0N0|M18BP_HUMAN	Mis18-binding protein 1 OS=Homo sapiens OX=9606 GN=MIS18BP1 PE=1 SV=1	--	--	GO:0046872,GO:0004462	metal ion binding:lactoylglutathione lyase activity	S:Function unknown	ENOG41120B5(MIS18 binding protein 1)	PF09133.14,PF00249.35	SANTA (SANT Associated):Myb-like DNA-binding domain
chr2	34796053	T	TTATTAA	INDEL	intergenic_region	MODIFIER	EXON_chr2_34756547_34756708-EXON_chr2_34809416_34809598	Bpur04866-RA-Bpur04867-RA	intergenic_region	Bpur04866-RA-Bpur04867-RA	--	--	n.34796053_34796054insTATTAA	--	--	--	--	--	Bpur04866-RA-Bpur04867-RA	--	--	--	--	--	--	--	--	--	--	--	--
chr2	34796668	C	CTTTGTCAG	INDEL	upstream_gene_variant	MODIFIER	EXON_chr2_34756547_34756708	Bpur04866-RA	transcript	Bpur04866-RA	protein_coding	--	c.-922_-921insCTGACAAA	--	--	--	--	922	Bpur04866-RA	XP_025105786.1	mis18-binding protein 1-like [Pomacea canaliculata]	sp|Q6P0N0|M18BP_HUMAN	Mis18-binding protein 1 OS=Homo sapiens OX=9606 GN=MIS18BP1 PE=1 SV=1	--	--	GO:0046872,GO:0004462	metal ion binding:lactoylglutathione lyase activity	S:Function unknown	ENOG41120B5(MIS18 binding protein 1)	PF09133.14,PF00249.35	SANTA (SANT Associated):Myb-like DNA-binding domain
chr2	34796668	C	CTTTGTCAG	INDEL	intergenic_region	MODIFIER	EXON_chr2_34756547_34756708-EXON_chr2_34809416_34809598	Bpur04866-RA-Bpur04867-RA	intergenic_region	Bpur04866-RA-Bpur04867-RA	--	--	n.34796668_34796669insTTTGTCAG	--	--	--	--	--	Bpur04866-RA-Bpur04867-RA	--	--	--	--	--	--	--	--	--	--	--	--
chr2	34796783	CTCATAA	C	INDEL	intergenic_region	MODIFIER	EXON_chr2_34756547_34756708-EXON_chr2_34809416_34809598	Bpur04866-RA-Bpur04867-RA	intergenic_region	Bpur04866-RA-Bpur04867-RA	--	--	n.34796784_34796789delTCATAA	--	--	--	--	--	Bpur04866-RA-Bpur04867-RA	--	--	--	--	--	--	--	--	--	--	--	--
chr2	34796802	A	AC	INDEL	intergenic_region	MODIFIER	EXON_chr2_34756547_34756708-EXON_chr2_34809416_34809598	Bpur04866-RA-Bpur04867-RA	intergenic_region	Bpur04866-RA-Bpur04867-RA	--	--	n.34796802_34796803insC	--	--	--	--	--	Bpur04866-RA-Bpur04867-RA	--	--	--	--	--	--	--	--	--	--	--	--
chr2	34796882	AT	A	INDEL	intergenic_region	MODIFIER	EXON_chr2_34756547_34756708-EXON_chr2_34809416_34809598	Bpur04866-RA-Bpur04867-RA	intergenic_region	Bpur04866-RA-Bpur04867-RA	--	--	n.34796883delT	--	--	--	--	--	Bpur04866-RA-Bpur04867-RA	--	--	--	--	--	--	--	--	--	--	--	--
chr2	34796999	G	GTACATCAC	INDEL	intergenic_region	MODIFIER	EXON_chr2_34756547_34756708-EXON_chr2_34809416_34809598	Bpur04866-RA-Bpur04867-RA	intergenic_region	Bpur04866-RA-Bpur04867-RA	--	--	n.34796999_34797000insTACATCAC	--	--	--	--	--	Bpur04866-RA-Bpur04867-RA	--	--	--	--	--	--	--	--	--	--	--	--
chr2	34797000	T	TACATCTACATG	INDEL	intergenic_region	MODIFIER	EXON_chr2_34756547_34756708-EXON_chr2_34809416_34809598	Bpur04866-RA-Bpur04867-RA	intergenic_region	Bpur04866-RA-Bpur04867-RA	--	--	n.34797000_34797001insACATCTACATG	--	--	--	--	--	Bpur04866-RA-Bpur04867-RA	--	--	--	--	--	--	--	--	--	--	--	--
chr2	34797053	CACAT	C	INDEL	intergenic_region	MODIFIER	EXON_chr2_34756547_34756708-EXON_chr2_34809416_34809598	Bpur04866-RA-Bpur04867-RA	intergenic_region	Bpur04866-RA-Bpur04867-RA	--	--	n.34797054_34797057delACAT	--	--	--	--	--	Bpur04866-RA-Bpur04867-RA	--	--	--	--	--	--	--	--	--	--	--	--
chr2	34797063	ACTGC	A	INDEL	intergenic_region	MODIFIER	EXON_chr2_34756547_34756708-EXON_chr2_34809416_34809598	Bpur04866-RA-Bpur04867-RA	intergenic_region	Bpur04866-RA-Bpur04867-RA	--	--	n.34797064_34797067delCTGC	--	--	--	--	--	Bpur04866-RA-Bpur04867-RA	--	--	--	--	--	--	--	--	--	--	--	--
chr2	34797092	TA	T	INDEL	intergenic_region	MODIFIER	EXON_chr2_34756547_34756708-EXON_chr2_34809416_34809598	Bpur04866-RA-Bpur04867-RA	intergenic_region	Bpur04866-RA-Bpur04867-RA	--	--	n.34797093delA	--	--	--	--	--	Bpur04866-RA-Bpur04867-RA	--	--	--	--	--	--	--	--	--	--	--	--
chr2	34797429	AAT	A	INDEL	intergenic_region	MODIFIER	EXON_chr2_34756547_34756708-EXON_chr2_34809416_34809598	Bpur04866-RA-Bpur04867-RA	intergenic_region	Bpur04866-RA-Bpur04867-RA	--	--	n.34797430_34797431delAT	--	--	--	--	--	Bpur04866-RA-Bpur04867-RA	--	--	--	--	--	--	--	--	--	--	--	--
chr2	34797507	A	AT	INDEL	intergenic_region	MODIFIER	EXON_chr2_34756547_34756708-EXON_chr2_34809416_34809598	Bpur04866-RA-Bpur04867-RA	intergenic_region	Bpur04866-RA-Bpur04867-RA	--	--	n.34797507_34797508insT	--	--	--	--	--	Bpur04866-RA-Bpur04867-RA	--	--	--	--	--	--	--	--	--	--	--	--
chr2	34797589	A	AT	INDEL	intergenic_region	MODIFIER	EXON_chr2_34756547_34756708-EXON_chr2_34809416_34809598	Bpur04866-RA-Bpur04867-RA	intergenic_region	Bpur04866-RA-Bpur04867-RA	--	--	n.34797589_34797590insT	--	--	--	--	--	Bpur04866-RA-Bpur04867-RA	--	--	--	--	--	--	--	--	--	--	--	--
chr2	34797884	ACTGTTAACGGAGAGTT	A	INDEL	intergenic_region	MODIFIER	EXON_chr2_34756547_34756708-EXON_chr2_34809416_34809598	Bpur04866-RA-Bpur04867-RA	intergenic_region	Bpur04866-RA-Bpur04867-RA	--	--	n.34797885_34797900delCTGTTAACGGAGAGTT	--	--	--	--	--	Bpur04866-RA-Bpur04867-RA	--	--	--	--	--	--	--	--	--	--	--	--
chr2	34797986	C	CACTCT	INDEL	intergenic_region	MODIFIER	EXON_chr2_34756547_34756708-EXON_chr2_34809416_34809598	Bpur04866-RA-Bpur04867-RA	intergenic_region	Bpur04866-RA-Bpur04867-RA	--	--	n.34797986_34797987insACTCT	--	--	--	--	--	Bpur04866-RA-Bpur04867-RA	--	--	--	--	--	--	--	--	--	--	--	--
chr2	34798071	C	CTCTAG	INDEL	intergenic_region	MODIFIER	EXON_chr2_34756547_34756708-EXON_chr2_34809416_34809598	Bpur04866-RA-Bpur04867-RA	intergenic_region	Bpur04866-RA-Bpur04867-RA	--	--	n.34798071_34798072insTCTAG	--	--	--	--	--	Bpur04866-RA-Bpur04867-RA	--	--	--	--	--	--	--	--	--	--	--	--
chr2	34798082	A	AG	INDEL	intergenic_region	MODIFIER	EXON_chr2_34756547_34756708-EXON_chr2_34809416_34809598	Bpur04866-RA-Bpur04867-RA	intergenic_region	Bpur04866-RA-Bpur04867-RA	--	--	n.34798082_34798083insG	--	--	--	--	--	Bpur04866-RA-Bpur04867-RA	--	--	--	--	--	--	--	--	--	--	--	--
chr2	34798094	AATAACCCC	A	INDEL	intergenic_region	MODIFIER	EXON_chr2_34756547_34756708-EXON_chr2_34809416_34809598	Bpur04866-RA-Bpur04867-RA	intergenic_region	Bpur04866-RA-Bpur04867-RA	--	--	n.34798095_34798102delATAACCCC	--	--	--	--	--	Bpur04866-RA-Bpur04867-RA	--	--	--	--	--	--	--	--	--	--	--	--
chr2	34798104	TCCCTTTCCCCCACAACCCCCTCATCAGCGCG	T	INDEL	intergenic_region	MODIFIER	EXON_chr2_34756547_34756708-EXON_chr2_34809416_34809598	Bpur04866-RA-Bpur04867-RA	intergenic_region	Bpur04866-RA-Bpur04867-RA	--	--	n.34798105_34798135delCCCTTTCCCCCACAACCCCCTCATCAGCGCG	--	--	--	--	--	Bpur04866-RA-Bpur04867-RA	--	--	--	--	--	--	--	--	--	--	--	--
chr2	34798138	AGCCGGAAGCGTCCCCTACATTCAATCAAATCTTATCGAACTTAAGTACAT	A	INDEL	intergenic_region	MODIFIER	EXON_chr2_34756547_34756708-EXON_chr2_34809416_34809598	Bpur04866-RA-Bpur04867-RA	intergenic_region	Bpur04866-RA-Bpur04867-RA	--	--	n.34798139_34798188delGCCGGAAGCGTCCCCTACATTCAATCAAATCTTATCGAACTTAAGTACAT	--	--	--	--	--	Bpur04866-RA-Bpur04867-RA	--	--	--	--	--	--	--	--	--	--	--	--
chr2	34798355	ACT	A	INDEL	intergenic_region	MODIFIER	EXON_chr2_34756547_34756708-EXON_chr2_34809416_34809598	Bpur04866-RA-Bpur04867-RA	intergenic_region	Bpur04866-RA-Bpur04867-RA	--	--	n.34798356_34798357delCT	--	--	--	--	--	Bpur04866-RA-Bpur04867-RA	--	--	--	--	--	--	--	--	--	--	--	--
chr2	34799308	GATGTATCCACTTTTTTT	G	INDEL	intergenic_region	MODIFIER	EXON_chr2_34756547_34756708-EXON_chr2_34809416_34809598	Bpur04866-RA-Bpur04867-RA	intergenic_region	Bpur04866-RA-Bpur04867-RA	--	--	n.34799309_34799325delATGTATCCACTTTTTTT	--	--	--	--	--	Bpur04866-RA-Bpur04867-RA	--	--	--	--	--	--	--	--	--	--	--	--
chr2	34799353	TTG	T	INDEL	intergenic_region	MODIFIER	EXON_chr2_34756547_34756708-EXON_chr2_34809416_34809598	Bpur04866-RA-Bpur04867-RA	intergenic_region	Bpur04866-RA-Bpur04867-RA	--	--	n.34799354_34799355delTG	--	--	--	--	--	Bpur04866-RA-Bpur04867-RA	--	--	--	--	--	--	--	--	--	--	--	--
chr2	34799499	TAACA	T	INDEL	intergenic_region	MODIFIER	EXON_chr2_34756547_34756708-EXON_chr2_34809416_34809598	Bpur04866-RA-Bpur04867-RA	intergenic_region	Bpur04866-RA-Bpur04867-RA	--	--	n.34799500_34799503delAACA	--	--	--	--	--	Bpur04866-RA-Bpur04867-RA	--	--	--	--	--	--	--	--	--	--	--	--
chr2	34799651	CTTAAAAACTTTAAACTTTTTT	C	INDEL	intergenic_region	MODIFIER	EXON_chr2_34756547_34756708-EXON_chr2_34809416_34809598	Bpur04866-RA-Bpur04867-RA	intergenic_region	Bpur04866-RA-Bpur04867-RA	--	--	n.34799652_34799672delTTAAAAACTTTAAACTTTTTT	--	--	--	--	--	Bpur04866-RA-Bpur04867-RA	--	--	--	--	--	--	--	--	--	--	--	--
chr2	34799783	TTAA	T	INDEL	intergenic_region	MODIFIER	EXON_chr2_34756547_34756708-EXON_chr2_34809416_34809598	Bpur04866-RA-Bpur04867-RA	intergenic_region	Bpur04866-RA-Bpur04867-RA	--	--	n.34799784_34799786delTAA	--	--	--	--	--	Bpur04866-RA-Bpur04867-RA	--	--	--	--	--	--	--	--	--	--	--	--
chr2	34800016	GTCATTT	G	INDEL	intergenic_region	MODIFIER	EXON_chr2_34756547_34756708-EXON_chr2_34809416_34809598	Bpur04866-RA-Bpur04867-RA	intergenic_region	Bpur04866-RA-Bpur04867-RA	--	--	n.34800017_34800022delTCATTT	--	--	--	--	--	Bpur04866-RA-Bpur04867-RA	--	--	--	--	--	--	--	--	--	--	--	--
chr2	34800057	A	ACT	INDEL	intergenic_region	MODIFIER	EXON_chr2_34756547_34756708-EXON_chr2_34809416_34809598	Bpur04866-RA-Bpur04867-RA	intergenic_region	Bpur04866-RA-Bpur04867-RA	--	--	n.34800057_34800058insCT	--	--	--	--	--	Bpur04866-RA-Bpur04867-RA	--	--	--	--	--	--	--	--	--	--	--	--
chr2	34800222	TTGTGTATTTTA	T	INDEL	intergenic_region	MODIFIER	EXON_chr2_34756547_34756708-EXON_chr2_34809416_34809598	Bpur04866-RA-Bpur04867-RA	intergenic_region	Bpur04866-RA-Bpur04867-RA	--	--	n.34800223_34800233delTGTGTATTTTA	--	--	--	--	--	Bpur04866-RA-Bpur04867-RA	--	--	--	--	--	--	--	--	--	--	--	--
chr2	34800259	T	TG	INDEL	intergenic_region	MODIFIER	EXON_chr2_34756547_34756708-EXON_chr2_34809416_34809598	Bpur04866-RA-Bpur04867-RA	intergenic_region	Bpur04866-RA-Bpur04867-RA	--	--	n.34800259_34800260insG	--	--	--	--	--	Bpur04866-RA-Bpur04867-RA	--	--	--	--	--	--	--	--	--	--	--	--
chr2	34800260	T	TGCTTAGTGC	INDEL	intergenic_region	MODIFIER	EXON_chr2_34756547_34756708-EXON_chr2_34809416_34809598	Bpur04866-RA-Bpur04867-RA	intergenic_region	Bpur04866-RA-Bpur04867-RA	--	--	n.34800260_34800261insGCTTAGTGC	--	--	--	--	--	Bpur04866-RA-Bpur04867-RA	--	--	--	--	--	--	--	--	--	--	--	--
chr2	34800563	GAATTAACTATTAA	G	INDEL	intergenic_region	MODIFIER	EXON_chr2_34756547_34756708-EXON_chr2_34809416_34809598	Bpur04866-RA-Bpur04867-RA	intergenic_region	Bpur04866-RA-Bpur04867-RA	--	--	n.34800564_34800576delAATTAACTATTAA	--	--	--	--	--	Bpur04866-RA-Bpur04867-RA	--	--	--	--	--	--	--	--	--	--	--	--
chr2	34800905	CT	C	INDEL	intergenic_region	MODIFIER	EXON_chr2_34756547_34756708-EXON_chr2_34809416_34809598	Bpur04866-RA-Bpur04867-RA	intergenic_region	Bpur04866-RA-Bpur04867-RA	--	--	n.34800906delT	--	--	--	--	--	Bpur04866-RA-Bpur04867-RA	--	--	--	--	--	--	--	--	--	--	--	--
chr2	34800952	C	CAATTAATTGA	INDEL	intergenic_region	MODIFIER	EXON_chr2_34756547_34756708-EXON_chr2_34809416_34809598	Bpur04866-RA-Bpur04867-RA	intergenic_region	Bpur04866-RA-Bpur04867-RA	--	--	n.34800952_34800953insAATTAATTGA	--	--	--	--	--	Bpur04866-RA-Bpur04867-RA	--	--	--	--	--	--	--	--	--	--	--	--
chr2	34801087	CAAGATGACAACACTGACCATTTA	C	INDEL	intergenic_region	MODIFIER	EXON_chr2_34756547_34756708-EXON_chr2_34809416_34809598	Bpur04866-RA-Bpur04867-RA	intergenic_region	Bpur04866-RA-Bpur04867-RA	--	--	n.34801088_34801110delAAGATGACAACACTGACCATTTA	--	--	--	--	--	Bpur04866-RA-Bpur04867-RA	--	--	--	--	--	--	--	--	--	--	--	--
chr2	34801458	GAATT	G	INDEL	intergenic_region	MODIFIER	EXON_chr2_34756547_34756708-EXON_chr2_34809416_34809598	Bpur04866-RA-Bpur04867-RA	intergenic_region	Bpur04866-RA-Bpur04867-RA	--	--	n.34801459_34801462delAATT	--	--	--	--	--	Bpur04866-RA-Bpur04867-RA	--	--	--	--	--	--	--	--	--	--	--	--
chr2	34801692	AATAAT	A	INDEL	intergenic_region	MODIFIER	EXON_chr2_34756547_34756708-EXON_chr2_34809416_34809598	Bpur04866-RA-Bpur04867-RA	intergenic_region	Bpur04866-RA-Bpur04867-RA	--	--	n.34801693_34801697delATAAT	--	--	--	--	--	Bpur04866-RA-Bpur04867-RA	--	--	--	--	--	--	--	--	--	--	--	--
chr2	34801727	TA	T	INDEL	intergenic_region	MODIFIER	EXON_chr2_34756547_34756708-EXON_chr2_34809416_34809598	Bpur04866-RA-Bpur04867-RA	intergenic_region	Bpur04866-RA-Bpur04867-RA	--	--	n.34801728delA	--	--	--	--	--	Bpur04866-RA-Bpur04867-RA	--	--	--	--	--	--	--	--	--	--	--	--
chr2	34801994	AAT	A	INDEL	intergenic_region	MODIFIER	EXON_chr2_34756547_34756708-EXON_chr2_34809416_34809598	Bpur04866-RA-Bpur04867-RA	intergenic_region	Bpur04866-RA-Bpur04867-RA	--	--	n.34801995_34801996delAT	--	--	--	--	--	Bpur04866-RA-Bpur04867-RA	--	--	--	--	--	--	--	--	--	--	--	--
chr2	34802333	CATT	C	INDEL	intergenic_region	MODIFIER	EXON_chr2_34756547_34756708-EXON_chr2_34809416_34809598	Bpur04866-RA-Bpur04867-RA	intergenic_region	Bpur04866-RA-Bpur04867-RA	--	--	n.34802334_34802336delATT	--	--	--	--	--	Bpur04866-RA-Bpur04867-RA	--	--	--	--	--	--	--	--	--	--	--	--
chr2	34802546	TC	T	INDEL	intergenic_region	MODIFIER	EXON_chr2_34756547_34756708-EXON_chr2_34809416_34809598	Bpur04866-RA-Bpur04867-RA	intergenic_region	Bpur04866-RA-Bpur04867-RA	--	--	n.34802547delC	--	--	--	--	--	Bpur04866-RA-Bpur04867-RA	--	--	--	--	--	--	--	--	--	--	--	--
chr2	34802676	CTT	C	INDEL	intergenic_region	MODIFIER	EXON_chr2_34756547_34756708-EXON_chr2_34809416_34809598	Bpur04866-RA-Bpur04867-RA	intergenic_region	Bpur04866-RA-Bpur04867-RA	--	--	n.34802677_34802678delTT	--	--	--	--	--	Bpur04866-RA-Bpur04867-RA	--	--	--	--	--	--	--	--	--	--	--	--
chr2	34803048	C	CAG	INDEL	intergenic_region	MODIFIER	EXON_chr2_34756547_34756708-EXON_chr2_34809416_34809598	Bpur04866-RA-Bpur04867-RA	intergenic_region	Bpur04866-RA-Bpur04867-RA	--	--	n.34803048_34803049insAG	--	--	--	--	--	Bpur04866-RA-Bpur04867-RA	--	--	--	--	--	--	--	--	--	--	--	--
chr2	34803051	GAC	G	INDEL	intergenic_region	MODIFIER	EXON_chr2_34756547_34756708-EXON_chr2_34809416_34809598	Bpur04866-RA-Bpur04867-RA	intergenic_region	Bpur04866-RA-Bpur04867-RA	--	--	n.34803052_34803053delAC	--	--	--	--	--	Bpur04866-RA-Bpur04867-RA	--	--	--	--	--	--	--	--	--	--	--	--
chr2	34803577	AAATG	A	INDEL	intergenic_region	MODIFIER	EXON_chr2_34756547_34756708-EXON_chr2_34809416_34809598	Bpur04866-RA-Bpur04867-RA	intergenic_region	Bpur04866-RA-Bpur04867-RA	--	--	n.34803578_34803581delAATG	--	--	--	--	--	Bpur04866-RA-Bpur04867-RA	--	--	--	--	--	--	--	--	--	--	--	--
chr2	34803892	AC	A	INDEL	intergenic_region	MODIFIER	EXON_chr2_34756547_34756708-EXON_chr2_34809416_34809598	Bpur04866-RA-Bpur04867-RA	intergenic_region	Bpur04866-RA-Bpur04867-RA	--	--	n.34803893delC	--	--	--	--	--	Bpur04866-RA-Bpur04867-RA	--	--	--	--	--	--	--	--	--	--	--	--
chr2	34804009	T	TTAA	INDEL	intergenic_region	MODIFIER	EXON_chr2_34756547_34756708-EXON_chr2_34809416_34809598	Bpur04866-RA-Bpur04867-RA	intergenic_region	Bpur04866-RA-Bpur04867-RA	--	--	n.34804009_34804010insTAA	--	--	--	--	--	Bpur04866-RA-Bpur04867-RA	--	--	--	--	--	--	--	--	--	--	--	--
chr2	34804097	TTCCAGCATAAAGATATCCACAAAGAAACCTGGATCTCACCAGATGGC	T	INDEL	intergenic_region	MODIFIER	EXON_chr2_34756547_34756708-EXON_chr2_34809416_34809598	Bpur04866-RA-Bpur04867-RA	intergenic_region	Bpur04866-RA-Bpur04867-RA	--	--	n.34804098_34804144delTCCAGCATAAAGATATCCACAAAGAAACCTGGATCTCACCAGATGGC	--	--	--	--	--	Bpur04866-RA-Bpur04867-RA	--	--	--	--	--	--	--	--	--	--	--	--
chr2	91432161	C	CT	INDEL	intron_variant	MODIFIER	EXON_chr2_91397434_91397523	Bpur06409-RA	transcript	Bpur06409-RA	protein_coding	(8/24)	c.881-234_881-233insA	--	--	--	--	--	Bpur06409-RA	XP_025105269.1	C-1-tetrahydrofolate synthase, cytoplasmic-like isoform X3 [Pomacea canaliculata]	sp|P27653|C1TC_RAT	C-1-tetrahydrofolate synthase, cytoplasmic OS=Rattus norvegicus OX=10116 GN=Mthfd1 PE=1 SV=3	ko00670,ko01240	One carbon pool by folate:Biosynthesis of cofactors	GO:0004329,GO:0004477,GO:0004488,GO:0005524,GO:0035999	formate-tetrahydrofolate ligase activity:methenyltetrahydrofolate cyclohydrolase activity:methylenetetrahydrofolate dehydrogenase (NADP+) activity:ATP binding:tetrahydrofolate interconversion	H:Coenzyme transport and metabolism	COG0190(Catalyzes the oxidation of 5,10- methylenetetrahydrofolate to 5,10-methenyltetrahydrofolate and then the hydrolysis of 5,10-methenyltetrahydrofolate to 10- formyltetrahydrofolate (By similarity))	PF01268.23,PF02882.23,PF00763.27	Formate--tetrahydrofolate ligase:Tetrahydrofolate dehydrogenase/cyclohydrolase, NAD(P)-binding domain:Tetrahydrofolate dehydrogenase/cyclohydrolase, catalytic domain
chr2	91432248	AT	A	INDEL	intron_variant	MODIFIER	EXON_chr2_91397434_91397523	Bpur06409-RA	transcript	Bpur06409-RA	protein_coding	(8/24)	c.881-321delA	--	--	--	--	--	Bpur06409-RA	XP_025105269.1	C-1-tetrahydrofolate synthase, cytoplasmic-like isoform X3 [Pomacea canaliculata]	sp|P27653|C1TC_RAT	C-1-tetrahydrofolate synthase, cytoplasmic OS=Rattus norvegicus OX=10116 GN=Mthfd1 PE=1 SV=3	ko00670,ko01240	One carbon pool by folate:Biosynthesis of cofactors	GO:0004329,GO:0004477,GO:0004488,GO:0005524,GO:0035999	formate-tetrahydrofolate ligase activity:methenyltetrahydrofolate cyclohydrolase activity:methylenetetrahydrofolate dehydrogenase (NADP+) activity:ATP binding:tetrahydrofolate interconversion	H:Coenzyme transport and metabolism	COG0190(Catalyzes the oxidation of 5,10- methylenetetrahydrofolate to 5,10-methenyltetrahydrofolate and then the hydrolysis of 5,10-methenyltetrahydrofolate to 10- formyltetrahydrofolate (By similarity))	PF01268.23,PF02882.23,PF00763.27	Formate--tetrahydrofolate ligase:Tetrahydrofolate dehydrogenase/cyclohydrolase, NAD(P)-binding domain:Tetrahydrofolate dehydrogenase/cyclohydrolase, catalytic domain
chr2	91432384	AT	A	INDEL	intron_variant	MODIFIER	EXON_chr2_91397434_91397523	Bpur06409-RA	transcript	Bpur06409-RA	protein_coding	(8/24)	c.880+259delA	--	--	--	--	--	Bpur06409-RA	XP_025105269.1	C-1-tetrahydrofolate synthase, cytoplasmic-like isoform X3 [Pomacea canaliculata]	sp|P27653|C1TC_RAT	C-1-tetrahydrofolate synthase, cytoplasmic OS=Rattus norvegicus OX=10116 GN=Mthfd1 PE=1 SV=3	ko00670,ko01240	One carbon pool by folate:Biosynthesis of cofactors	GO:0004329,GO:0004477,GO:0004488,GO:0005524,GO:0035999	formate-tetrahydrofolate ligase activity:methenyltetrahydrofolate cyclohydrolase activity:methylenetetrahydrofolate dehydrogenase (NADP+) activity:ATP binding:tetrahydrofolate interconversion	H:Coenzyme transport and metabolism	COG0190(Catalyzes the oxidation of 5,10- methylenetetrahydrofolate to 5,10-methenyltetrahydrofolate and then the hydrolysis of 5,10-methenyltetrahydrofolate to 10- formyltetrahydrofolate (By similarity))	PF01268.23,PF02882.23,PF00763.27	Formate--tetrahydrofolate ligase:Tetrahydrofolate dehydrogenase/cyclohydrolase, NAD(P)-binding domain:Tetrahydrofolate dehydrogenase/cyclohydrolase, catalytic domain
chr2	91432610	AACTGCAAACTTTC	A	INDEL	intron_variant	MODIFIER	EXON_chr2_91397434_91397523	Bpur06409-RA	transcript	Bpur06409-RA	protein_coding	(8/24)	c.880+21_880+33delGAAAGTTTGCAGT	--	--	--	--	--	Bpur06409-RA	XP_025105269.1	C-1-tetrahydrofolate synthase, cytoplasmic-like isoform X3 [Pomacea canaliculata]	sp|P27653|C1TC_RAT	C-1-tetrahydrofolate synthase, cytoplasmic OS=Rattus norvegicus OX=10116 GN=Mthfd1 PE=1 SV=3	ko00670,ko01240	One carbon pool by folate:Biosynthesis of cofactors	GO:0004329,GO:0004477,GO:0004488,GO:0005524,GO:0035999	formate-tetrahydrofolate ligase activity:methenyltetrahydrofolate cyclohydrolase activity:methylenetetrahydrofolate dehydrogenase (NADP+) activity:ATP binding:tetrahydrofolate interconversion	H:Coenzyme transport and metabolism	COG0190(Catalyzes the oxidation of 5,10- methylenetetrahydrofolate to 5,10-methenyltetrahydrofolate and then the hydrolysis of 5,10-methenyltetrahydrofolate to 10- formyltetrahydrofolate (By similarity))	PF01268.23,PF02882.23,PF00763.27	Formate--tetrahydrofolate ligase:Tetrahydrofolate dehydrogenase/cyclohydrolase, NAD(P)-binding domain:Tetrahydrofolate dehydrogenase/cyclohydrolase, catalytic domain
chr2	91432771	T	TG	INDEL	intron_variant	MODIFIER	EXON_chr2_91397434_91397523	Bpur06409-RA	transcript	Bpur06409-RA	protein_coding	(7/24)	c.769-17_769-16insC	--	--	--	--	--	Bpur06409-RA	XP_025105269.1	C-1-tetrahydrofolate synthase, cytoplasmic-like isoform X3 [Pomacea canaliculata]	sp|P27653|C1TC_RAT	C-1-tetrahydrofolate synthase, cytoplasmic OS=Rattus norvegicus OX=10116 GN=Mthfd1 PE=1 SV=3	ko00670,ko01240	One carbon pool by folate:Biosynthesis of cofactors	GO:0004329,GO:0004477,GO:0004488,GO:0005524,GO:0035999	formate-tetrahydrofolate ligase activity:methenyltetrahydrofolate cyclohydrolase activity:methylenetetrahydrofolate dehydrogenase (NADP+) activity:ATP binding:tetrahydrofolate interconversion	H:Coenzyme transport and metabolism	COG0190(Catalyzes the oxidation of 5,10- methylenetetrahydrofolate to 5,10-methenyltetrahydrofolate and then the hydrolysis of 5,10-methenyltetrahydrofolate to 10- formyltetrahydrofolate (By similarity))	PF01268.23,PF02882.23,PF00763.27	Formate--tetrahydrofolate ligase:Tetrahydrofolate dehydrogenase/cyclohydrolase, NAD(P)-binding domain:Tetrahydrofolate dehydrogenase/cyclohydrolase, catalytic domain
chr2	91432794	AGT	A	INDEL	intron_variant	MODIFIER	EXON_chr2_91397434_91397523	Bpur06409-RA	transcript	Bpur06409-RA	protein_coding	(7/24)	c.769-41_769-40delAC	--	--	--	--	--	Bpur06409-RA	XP_025105269.1	C-1-tetrahydrofolate synthase, cytoplasmic-like isoform X3 [Pomacea canaliculata]	sp|P27653|C1TC_RAT	C-1-tetrahydrofolate synthase, cytoplasmic OS=Rattus norvegicus OX=10116 GN=Mthfd1 PE=1 SV=3	ko00670,ko01240	One carbon pool by folate:Biosynthesis of cofactors	GO:0004329,GO:0004477,GO:0004488,GO:0005524,GO:0035999	formate-tetrahydrofolate ligase activity:methenyltetrahydrofolate cyclohydrolase activity:methylenetetrahydrofolate dehydrogenase (NADP+) activity:ATP binding:tetrahydrofolate interconversion	H:Coenzyme transport and metabolism	COG0190(Catalyzes the oxidation of 5,10- methylenetetrahydrofolate to 5,10-methenyltetrahydrofolate and then the hydrolysis of 5,10-methenyltetrahydrofolate to 10- formyltetrahydrofolate (By similarity))	PF01268.23,PF02882.23,PF00763.27	Formate--tetrahydrofolate ligase:Tetrahydrofolate dehydrogenase/cyclohydrolase, NAD(P)-binding domain:Tetrahydrofolate dehydrogenase/cyclohydrolase, catalytic domain
chr2	91432823	AATCGGGT	A	INDEL	intron_variant	MODIFIER	EXON_chr2_91397434_91397523	Bpur06409-RA	transcript	Bpur06409-RA	protein_coding	(7/24)	c.769-75_769-69delACCCGAT	--	--	--	--	--	Bpur06409-RA	XP_025105269.1	C-1-tetrahydrofolate synthase, cytoplasmic-like isoform X3 [Pomacea canaliculata]	sp|P27653|C1TC_RAT	C-1-tetrahydrofolate synthase, cytoplasmic OS=Rattus norvegicus OX=10116 GN=Mthfd1 PE=1 SV=3	ko00670,ko01240	One carbon pool by folate:Biosynthesis of cofactors	GO:0004329,GO:0004477,GO:0004488,GO:0005524,GO:0035999	formate-tetrahydrofolate ligase activity:methenyltetrahydrofolate cyclohydrolase activity:methylenetetrahydrofolate dehydrogenase (NADP+) activity:ATP binding:tetrahydrofolate interconversion	H:Coenzyme transport and metabolism	COG0190(Catalyzes the oxidation of 5,10- methylenetetrahydrofolate to 5,10-methenyltetrahydrofolate and then the hydrolysis of 5,10-methenyltetrahydrofolate to 10- formyltetrahydrofolate (By similarity))	PF01268.23,PF02882.23,PF00763.27	Formate--tetrahydrofolate ligase:Tetrahydrofolate dehydrogenase/cyclohydrolase, NAD(P)-binding domain:Tetrahydrofolate dehydrogenase/cyclohydrolase, catalytic domain
chr2	91432848	CCAA	C	INDEL	intron_variant	MODIFIER	EXON_chr2_91397434_91397523	Bpur06409-RA	transcript	Bpur06409-RA	protein_coding	(7/24)	c.769-96_769-94delTTG	--	--	--	--	--	Bpur06409-RA	XP_025105269.1	C-1-tetrahydrofolate synthase, cytoplasmic-like isoform X3 [Pomacea canaliculata]	sp|P27653|C1TC_RAT	C-1-tetrahydrofolate synthase, cytoplasmic OS=Rattus norvegicus OX=10116 GN=Mthfd1 PE=1 SV=3	ko00670,ko01240	One carbon pool by folate:Biosynthesis of cofactors	GO:0004329,GO:0004477,GO:0004488,GO:0005524,GO:0035999	formate-tetrahydrofolate ligase activity:methenyltetrahydrofolate cyclohydrolase activity:methylenetetrahydrofolate dehydrogenase (NADP+) activity:ATP binding:tetrahydrofolate interconversion	H:Coenzyme transport and metabolism	COG0190(Catalyzes the oxidation of 5,10- methylenetetrahydrofolate to 5,10-methenyltetrahydrofolate and then the hydrolysis of 5,10-methenyltetrahydrofolate to 10- formyltetrahydrofolate (By similarity))	PF01268.23,PF02882.23,PF00763.27	Formate--tetrahydrofolate ligase:Tetrahydrofolate dehydrogenase/cyclohydrolase, NAD(P)-binding domain:Tetrahydrofolate dehydrogenase/cyclohydrolase, catalytic domain
chr2	91433486	AATG	A	INDEL	intron_variant	MODIFIER	EXON_chr2_91397434_91397523	Bpur06409-RA	transcript	Bpur06409-RA	protein_coding	(6/24)	c.632-252_632-250delCAT	--	--	--	--	--	Bpur06409-RA	XP_025105269.1	C-1-tetrahydrofolate synthase, cytoplasmic-like isoform X3 [Pomacea canaliculata]	sp|P27653|C1TC_RAT	C-1-tetrahydrofolate synthase, cytoplasmic OS=Rattus norvegicus OX=10116 GN=Mthfd1 PE=1 SV=3	ko00670,ko01240	One carbon pool by folate:Biosynthesis of cofactors	GO:0004329,GO:0004477,GO:0004488,GO:0005524,GO:0035999	formate-tetrahydrofolate ligase activity:methenyltetrahydrofolate cyclohydrolase activity:methylenetetrahydrofolate dehydrogenase (NADP+) activity:ATP binding:tetrahydrofolate interconversion	H:Coenzyme transport and metabolism	COG0190(Catalyzes the oxidation of 5,10- methylenetetrahydrofolate to 5,10-methenyltetrahydrofolate and then the hydrolysis of 5,10-methenyltetrahydrofolate to 10- formyltetrahydrofolate (By similarity))	PF01268.23,PF02882.23,PF00763.27	Formate--tetrahydrofolate ligase:Tetrahydrofolate dehydrogenase/cyclohydrolase, NAD(P)-binding domain:Tetrahydrofolate dehydrogenase/cyclohydrolase, catalytic domain
chr2	91433617	CCAATTTAAAA	C	INDEL	intron_variant	MODIFIER	EXON_chr2_91397434_91397523	Bpur06409-RA	transcript	Bpur06409-RA	protein_coding	(6/24)	c.632-390_632-381delTTTTAAATTG	--	--	--	--	--	Bpur06409-RA	XP_025105269.1	C-1-tetrahydrofolate synthase, cytoplasmic-like isoform X3 [Pomacea canaliculata]	sp|P27653|C1TC_RAT	C-1-tetrahydrofolate synthase, cytoplasmic OS=Rattus norvegicus OX=10116 GN=Mthfd1 PE=1 SV=3	ko00670,ko01240	One carbon pool by folate:Biosynthesis of cofactors	GO:0004329,GO:0004477,GO:0004488,GO:0005524,GO:0035999	formate-tetrahydrofolate ligase activity:methenyltetrahydrofolate cyclohydrolase activity:methylenetetrahydrofolate dehydrogenase (NADP+) activity:ATP binding:tetrahydrofolate interconversion	H:Coenzyme transport and metabolism	COG0190(Catalyzes the oxidation of 5,10- methylenetetrahydrofolate to 5,10-methenyltetrahydrofolate and then the hydrolysis of 5,10-methenyltetrahydrofolate to 10- formyltetrahydrofolate (By similarity))	PF01268.23,PF02882.23,PF00763.27	Formate--tetrahydrofolate ligase:Tetrahydrofolate dehydrogenase/cyclohydrolase, NAD(P)-binding domain:Tetrahydrofolate dehydrogenase/cyclohydrolase, catalytic domain
chr2	91434017	GT	G	INDEL	intron_variant	MODIFIER	EXON_chr2_91397434_91397523	Bpur06409-RA	transcript	Bpur06409-RA	protein_coding	(6/24)	c.631+80delA	--	--	--	--	--	Bpur06409-RA	XP_025105269.1	C-1-tetrahydrofolate synthase, cytoplasmic-like isoform X3 [Pomacea canaliculata]	sp|P27653|C1TC_RAT	C-1-tetrahydrofolate synthase, cytoplasmic OS=Rattus norvegicus OX=10116 GN=Mthfd1 PE=1 SV=3	ko00670,ko01240	One carbon pool by folate:Biosynthesis of cofactors	GO:0004329,GO:0004477,GO:0004488,GO:0005524,GO:0035999	formate-tetrahydrofolate ligase activity:methenyltetrahydrofolate cyclohydrolase activity:methylenetetrahydrofolate dehydrogenase (NADP+) activity:ATP binding:tetrahydrofolate interconversion	H:Coenzyme transport and metabolism	COG0190(Catalyzes the oxidation of 5,10- methylenetetrahydrofolate to 5,10-methenyltetrahydrofolate and then the hydrolysis of 5,10-methenyltetrahydrofolate to 10- formyltetrahydrofolate (By similarity))	PF01268.23,PF02882.23,PF00763.27	Formate--tetrahydrofolate ligase:Tetrahydrofolate dehydrogenase/cyclohydrolase, NAD(P)-binding domain:Tetrahydrofolate dehydrogenase/cyclohydrolase, catalytic domain
chr2	91434316	C	CAG	INDEL	intron_variant	MODIFIER	EXON_chr2_91397434_91397523	Bpur06409-RA	transcript	Bpur06409-RA	protein_coding	(5/24)	c.531-119_531-118insCT	--	--	--	--	--	Bpur06409-RA	XP_025105269.1	C-1-tetrahydrofolate synthase, cytoplasmic-like isoform X3 [Pomacea canaliculata]	sp|P27653|C1TC_RAT	C-1-tetrahydrofolate synthase, cytoplasmic OS=Rattus norvegicus OX=10116 GN=Mthfd1 PE=1 SV=3	ko00670,ko01240	One carbon pool by folate:Biosynthesis of cofactors	GO:0004329,GO:0004477,GO:0004488,GO:0005524,GO:0035999	formate-tetrahydrofolate ligase activity:methenyltetrahydrofolate cyclohydrolase activity:methylenetetrahydrofolate dehydrogenase (NADP+) activity:ATP binding:tetrahydrofolate interconversion	H:Coenzyme transport and metabolism	COG0190(Catalyzes the oxidation of 5,10- methylenetetrahydrofolate to 5,10-methenyltetrahydrofolate and then the hydrolysis of 5,10-methenyltetrahydrofolate to 10- formyltetrahydrofolate (By similarity))	PF01268.23,PF02882.23,PF00763.27	Formate--tetrahydrofolate ligase:Tetrahydrofolate dehydrogenase/cyclohydrolase, NAD(P)-binding domain:Tetrahydrofolate dehydrogenase/cyclohydrolase, catalytic domain
chr2	91434444	TTACA	T	INDEL	intron_variant	MODIFIER	EXON_chr2_91397434_91397523	Bpur06409-RA	transcript	Bpur06409-RA	protein_coding	(5/24)	c.531-250_531-247delTGTA	--	--	--	--	--	Bpur06409-RA	XP_025105269.1	C-1-tetrahydrofolate synthase, cytoplasmic-like isoform X3 [Pomacea canaliculata]	sp|P27653|C1TC_RAT	C-1-tetrahydrofolate synthase, cytoplasmic OS=Rattus norvegicus OX=10116 GN=Mthfd1 PE=1 SV=3	ko00670,ko01240	One carbon pool by folate:Biosynthesis of cofactors	GO:0004329,GO:0004477,GO:0004488,GO:0005524,GO:0035999	formate-tetrahydrofolate ligase activity:methenyltetrahydrofolate cyclohydrolase activity:methylenetetrahydrofolate dehydrogenase (NADP+) activity:ATP binding:tetrahydrofolate interconversion	H:Coenzyme transport and metabolism	COG0190(Catalyzes the oxidation of 5,10- methylenetetrahydrofolate to 5,10-methenyltetrahydrofolate and then the hydrolysis of 5,10-methenyltetrahydrofolate to 10- formyltetrahydrofolate (By similarity))	PF01268.23,PF02882.23,PF00763.27	Formate--tetrahydrofolate ligase:Tetrahydrofolate dehydrogenase/cyclohydrolase, NAD(P)-binding domain:Tetrahydrofolate dehydrogenase/cyclohydrolase, catalytic domain
chr2	91434705	ATATATAT	A	INDEL	intron_variant	MODIFIER	EXON_chr2_91397434_91397523	Bpur06409-RA	transcript	Bpur06409-RA	protein_coding	(5/24)	c.530+439_530+445delATATATA	--	--	--	--	--	Bpur06409-RA	XP_025105269.1	C-1-tetrahydrofolate synthase, cytoplasmic-like isoform X3 [Pomacea canaliculata]	sp|P27653|C1TC_RAT	C-1-tetrahydrofolate synthase, cytoplasmic OS=Rattus norvegicus OX=10116 GN=Mthfd1 PE=1 SV=3	ko00670,ko01240	One carbon pool by folate:Biosynthesis of cofactors	GO:0004329,GO:0004477,GO:0004488,GO:0005524,GO:0035999	formate-tetrahydrofolate ligase activity:methenyltetrahydrofolate cyclohydrolase activity:methylenetetrahydrofolate dehydrogenase (NADP+) activity:ATP binding:tetrahydrofolate interconversion	H:Coenzyme transport and metabolism	COG0190(Catalyzes the oxidation of 5,10- methylenetetrahydrofolate to 5,10-methenyltetrahydrofolate and then the hydrolysis of 5,10-methenyltetrahydrofolate to 10- formyltetrahydrofolate (By similarity))	PF01268.23,PF02882.23,PF00763.27	Formate--tetrahydrofolate ligase:Tetrahydrofolate dehydrogenase/cyclohydrolase, NAD(P)-binding domain:Tetrahydrofolate dehydrogenase/cyclohydrolase, catalytic domain
chr2	91434818	C	CTG	INDEL	intron_variant	MODIFIER	EXON_chr2_91397434_91397523	Bpur06409-RA	transcript	Bpur06409-RA	protein_coding	(5/24)	c.530+332_530+333inchr	--	--	--	--	--	Bpur06409-RA	XP_025105269.1	C-1-tetrahydrofolate synthase, cytoplasmic-like isoform X3 [Pomacea canaliculata]	sp|P27653|C1TC_RAT	C-1-tetrahydrofolate synthase, cytoplasmic OS=Rattus norvegicus OX=10116 GN=Mthfd1 PE=1 SV=3	ko00670,ko01240	One carbon pool by folate:Biosynthesis of cofactors	GO:0004329,GO:0004477,GO:0004488,GO:0005524,GO:0035999	formate-tetrahydrofolate ligase activity:methenyltetrahydrofolate cyclohydrolase activity:methylenetetrahydrofolate dehydrogenase (NADP+) activity:ATP binding:tetrahydrofolate interconversion	H:Coenzyme transport and metabolism	COG0190(Catalyzes the oxidation of 5,10- methylenetetrahydrofolate to 5,10-methenyltetrahydrofolate and then the hydrolysis of 5,10-methenyltetrahydrofolate to 10- formyltetrahydrofolate (By similarity))	PF01268.23,PF02882.23,PF00763.27	Formate--tetrahydrofolate ligase:Tetrahydrofolate dehydrogenase/cyclohydrolase, NAD(P)-binding domain:Tetrahydrofolate dehydrogenase/cyclohydrolase, catalytic domain
chr2	91435002	T	TATACTA	INDEL	intron_variant	MODIFIER	EXON_chr2_91397434_91397523	Bpur06409-RA	transcript	Bpur06409-RA	protein_coding	(5/24)	c.530+148_530+149insTAGTAT	--	--	--	--	--	Bpur06409-RA	XP_025105269.1	C-1-tetrahydrofolate synthase, cytoplasmic-like isoform X3 [Pomacea canaliculata]	sp|P27653|C1TC_RAT	C-1-tetrahydrofolate synthase, cytoplasmic OS=Rattus norvegicus OX=10116 GN=Mthfd1 PE=1 SV=3	ko00670,ko01240	One carbon pool by folate:Biosynthesis of cofactors	GO:0004329,GO:0004477,GO:0004488,GO:0005524,GO:0035999	formate-tetrahydrofolate ligase activity:methenyltetrahydrofolate cyclohydrolase activity:methylenetetrahydrofolate dehydrogenase (NADP+) activity:ATP binding:tetrahydrofolate interconversion	H:Coenzyme transport and metabolism	COG0190(Catalyzes the oxidation of 5,10- methylenetetrahydrofolate to 5,10-methenyltetrahydrofolate and then the hydrolysis of 5,10-methenyltetrahydrofolate to 10- formyltetrahydrofolate (By similarity))	PF01268.23,PF02882.23,PF00763.27	Formate--tetrahydrofolate ligase:Tetrahydrofolate dehydrogenase/cyclohydrolase, NAD(P)-binding domain:Tetrahydrofolate dehydrogenase/cyclohydrolase, catalytic domain
chr2	91437648	CCTT	C	INDEL	intron_variant	MODIFIER	EXON_chr2_91397434_91397523	Bpur06409-RA	transcript	Bpur06409-RA	protein_coding	(4/24)	c.453+97_453+99delAAG	--	--	--	--	--	Bpur06409-RA	XP_025105269.1	C-1-tetrahydrofolate synthase, cytoplasmic-like isoform X3 [Pomacea canaliculata]	sp|P27653|C1TC_RAT	C-1-tetrahydrofolate synthase, cytoplasmic OS=Rattus norvegicus OX=10116 GN=Mthfd1 PE=1 SV=3	ko00670,ko01240	One carbon pool by folate:Biosynthesis of cofactors	GO:0004329,GO:0004477,GO:0004488,GO:0005524,GO:0035999	formate-tetrahydrofolate ligase activity:methenyltetrahydrofolate cyclohydrolase activity:methylenetetrahydrofolate dehydrogenase (NADP+) activity:ATP binding:tetrahydrofolate interconversion	H:Coenzyme transport and metabolism	COG0190(Catalyzes the oxidation of 5,10- methylenetetrahydrofolate to 5,10-methenyltetrahydrofolate and then the hydrolysis of 5,10-methenyltetrahydrofolate to 10- formyltetrahydrofolate (By similarity))	PF01268.23,PF02882.23,PF00763.27	Formate--tetrahydrofolate ligase:Tetrahydrofolate dehydrogenase/cyclohydrolase, NAD(P)-binding domain:Tetrahydrofolate dehydrogenase/cyclohydrolase, catalytic domain
chr2	91437726	T	TA	INDEL	intron_variant	MODIFIER	EXON_chr2_91397434_91397523	Bpur06409-RA	transcript	Bpur06409-RA	protein_coding	(4/24)	c.453+21_453+22insT	--	--	--	--	--	Bpur06409-RA	XP_025105269.1	C-1-tetrahydrofolate synthase, cytoplasmic-like isoform X3 [Pomacea canaliculata]	sp|P27653|C1TC_RAT	C-1-tetrahydrofolate synthase, cytoplasmic OS=Rattus norvegicus OX=10116 GN=Mthfd1 PE=1 SV=3	ko00670,ko01240	One carbon pool by folate:Biosynthesis of cofactors	GO:0004329,GO:0004477,GO:0004488,GO:0005524,GO:0035999	formate-tetrahydrofolate ligase activity:methenyltetrahydrofolate cyclohydrolase activity:methylenetetrahydrofolate dehydrogenase (NADP+) activity:ATP binding:tetrahydrofolate interconversion	H:Coenzyme transport and metabolism	COG0190(Catalyzes the oxidation of 5,10- methylenetetrahydrofolate to 5,10-methenyltetrahydrofolate and then the hydrolysis of 5,10-methenyltetrahydrofolate to 10- formyltetrahydrofolate (By similarity))	PF01268.23,PF02882.23,PF00763.27	Formate--tetrahydrofolate ligase:Tetrahydrofolate dehydrogenase/cyclohydrolase, NAD(P)-binding domain:Tetrahydrofolate dehydrogenase/cyclohydrolase, catalytic domain
chr2	91438305	T	TA	INDEL	intron_variant	MODIFIER	EXON_chr2_91397434_91397523	Bpur06409-RA	transcript	Bpur06409-RA	protein_coding	(2/24)	c.280-90_280-89insT	--	--	--	--	--	Bpur06409-RA	XP_025105269.1	C-1-tetrahydrofolate synthase, cytoplasmic-like isoform X3 [Pomacea canaliculata]	sp|P27653|C1TC_RAT	C-1-tetrahydrofolate synthase, cytoplasmic OS=Rattus norvegicus OX=10116 GN=Mthfd1 PE=1 SV=3	ko00670,ko01240	One carbon pool by folate:Biosynthesis of cofactors	GO:0004329,GO:0004477,GO:0004488,GO:0005524,GO:0035999	formate-tetrahydrofolate ligase activity:methenyltetrahydrofolate cyclohydrolase activity:methylenetetrahydrofolate dehydrogenase (NADP+) activity:ATP binding:tetrahydrofolate interconversion	H:Coenzyme transport and metabolism	COG0190(Catalyzes the oxidation of 5,10- methylenetetrahydrofolate to 5,10-methenyltetrahydrofolate and then the hydrolysis of 5,10-methenyltetrahydrofolate to 10- formyltetrahydrofolate (By similarity))	PF01268.23,PF02882.23,PF00763.27	Formate--tetrahydrofolate ligase:Tetrahydrofolate dehydrogenase/cyclohydrolase, NAD(P)-binding domain:Tetrahydrofolate dehydrogenase/cyclohydrolase, catalytic domain
chr2	91438457	ACT	A	INDEL	intron_variant	MODIFIER	EXON_chr2_91397434_91397523	Bpur06409-RA	transcript	Bpur06409-RA	protein_coding	(2/24)	c.280-243_280-242delAG	--	--	--	--	--	Bpur06409-RA	XP_025105269.1	C-1-tetrahydrofolate synthase, cytoplasmic-like isoform X3 [Pomacea canaliculata]	sp|P27653|C1TC_RAT	C-1-tetrahydrofolate synthase, cytoplasmic OS=Rattus norvegicus OX=10116 GN=Mthfd1 PE=1 SV=3	ko00670,ko01240	One carbon pool by folate:Biosynthesis of cofactors	GO:0004329,GO:0004477,GO:0004488,GO:0005524,GO:0035999	formate-tetrahydrofolate ligase activity:methenyltetrahydrofolate cyclohydrolase activity:methylenetetrahydrofolate dehydrogenase (NADP+) activity:ATP binding:tetrahydrofolate interconversion	H:Coenzyme transport and metabolism	COG0190(Catalyzes the oxidation of 5,10- methylenetetrahydrofolate to 5,10-methenyltetrahydrofolate and then the hydrolysis of 5,10-methenyltetrahydrofolate to 10- formyltetrahydrofolate (By similarity))	PF01268.23,PF02882.23,PF00763.27	Formate--tetrahydrofolate ligase:Tetrahydrofolate dehydrogenase/cyclohydrolase, NAD(P)-binding domain:Tetrahydrofolate dehydrogenase/cyclohydrolase, catalytic domain
chr2	91438699	TG	T	INDEL	intron_variant	MODIFIER	EXON_chr2_91397434_91397523	Bpur06409-RA	transcript	Bpur06409-RA	protein_coding	(2/24)	c.280-484delC	--	--	--	--	--	Bpur06409-RA	XP_025105269.1	C-1-tetrahydrofolate synthase, cytoplasmic-like isoform X3 [Pomacea canaliculata]	sp|P27653|C1TC_RAT	C-1-tetrahydrofolate synthase, cytoplasmic OS=Rattus norvegicus OX=10116 GN=Mthfd1 PE=1 SV=3	ko00670,ko01240	One carbon pool by folate:Biosynthesis of cofactors	GO:0004329,GO:0004477,GO:0004488,GO:0005524,GO:0035999	formate-tetrahydrofolate ligase activity:methenyltetrahydrofolate cyclohydrolase activity:methylenetetrahydrofolate dehydrogenase (NADP+) activity:ATP binding:tetrahydrofolate interconversion	H:Coenzyme transport and metabolism	COG0190(Catalyzes the oxidation of 5,10- methylenetetrahydrofolate to 5,10-methenyltetrahydrofolate and then the hydrolysis of 5,10-methenyltetrahydrofolate to 10- formyltetrahydrofolate (By similarity))	PF01268.23,PF02882.23,PF00763.27	Formate--tetrahydrofolate ligase:Tetrahydrofolate dehydrogenase/cyclohydrolase, NAD(P)-binding domain:Tetrahydrofolate dehydrogenase/cyclohydrolase, catalytic domain
chr2	91438732	A	ATTTATAC	INDEL	intron_variant	MODIFIER	EXON_chr2_91397434_91397523	Bpur06409-RA	transcript	Bpur06409-RA	protein_coding	(2/24)	c.280-517_280-516insGTATAAA	--	--	--	--	--	Bpur06409-RA	XP_025105269.1	C-1-tetrahydrofolate synthase, cytoplasmic-like isoform X3 [Pomacea canaliculata]	sp|P27653|C1TC_RAT	C-1-tetrahydrofolate synthase, cytoplasmic OS=Rattus norvegicus OX=10116 GN=Mthfd1 PE=1 SV=3	ko00670,ko01240	One carbon pool by folate:Biosynthesis of cofactors	GO:0004329,GO:0004477,GO:0004488,GO:0005524,GO:0035999	formate-tetrahydrofolate ligase activity:methenyltetrahydrofolate cyclohydrolase activity:methylenetetrahydrofolate dehydrogenase (NADP+) activity:ATP binding:tetrahydrofolate interconversion	H:Coenzyme transport and metabolism	COG0190(Catalyzes the oxidation of 5,10- methylenetetrahydrofolate to 5,10-methenyltetrahydrofolate and then the hydrolysis of 5,10-methenyltetrahydrofolate to 10- formyltetrahydrofolate (By similarity))	PF01268.23,PF02882.23,PF00763.27	Formate--tetrahydrofolate ligase:Tetrahydrofolate dehydrogenase/cyclohydrolase, NAD(P)-binding domain:Tetrahydrofolate dehydrogenase/cyclohydrolase, catalytic domain
chr2	91438974	AC	A	INDEL	intron_variant	MODIFIER	EXON_chr2_91397434_91397523	Bpur06409-RA	transcript	Bpur06409-RA	protein_coding	(2/24)	c.280-759delG	--	--	--	--	--	Bpur06409-RA	XP_025105269.1	C-1-tetrahydrofolate synthase, cytoplasmic-like isoform X3 [Pomacea canaliculata]	sp|P27653|C1TC_RAT	C-1-tetrahydrofolate synthase, cytoplasmic OS=Rattus norvegicus OX=10116 GN=Mthfd1 PE=1 SV=3	ko00670,ko01240	One carbon pool by folate:Biosynthesis of cofactors	GO:0004329,GO:0004477,GO:0004488,GO:0005524,GO:0035999	formate-tetrahydrofolate ligase activity:methenyltetrahydrofolate cyclohydrolase activity:methylenetetrahydrofolate dehydrogenase (NADP+) activity:ATP binding:tetrahydrofolate interconversion	H:Coenzyme transport and metabolism	COG0190(Catalyzes the oxidation of 5,10- methylenetetrahydrofolate to 5,10-methenyltetrahydrofolate and then the hydrolysis of 5,10-methenyltetrahydrofolate to 10- formyltetrahydrofolate (By similarity))	PF01268.23,PF02882.23,PF00763.27	Formate--tetrahydrofolate ligase:Tetrahydrofolate dehydrogenase/cyclohydrolase, NAD(P)-binding domain:Tetrahydrofolate dehydrogenase/cyclohydrolase, catalytic domain
chr2	91438976	TGCTGCCAGTGTGCTACTGTGCCGCTACCTAGTAATAATCTGTAGCAATGGAAACATTA	T	INDEL	intron_variant	MODIFIER	EXON_chr2_91397434_91397523	Bpur06409-RA	transcript	Bpur06409-RA	protein_coding	(2/24)	c.279+741_280-761delTAATGTTTCCATTGCTACAGATTATTACTAGGTAGCGGCACAGTAGCACACTGGCAGC	--	--	--	--	--	Bpur06409-RA	XP_025105269.1	C-1-tetrahydrofolate synthase, cytoplasmic-like isoform X3 [Pomacea canaliculata]	sp|P27653|C1TC_RAT	C-1-tetrahydrofolate synthase, cytoplasmic OS=Rattus norvegicus OX=10116 GN=Mthfd1 PE=1 SV=3	ko00670,ko01240	One carbon pool by folate:Biosynthesis of cofactors	GO:0004329,GO:0004477,GO:0004488,GO:0005524,GO:0035999	formate-tetrahydrofolate ligase activity:methenyltetrahydrofolate cyclohydrolase activity:methylenetetrahydrofolate dehydrogenase (NADP+) activity:ATP binding:tetrahydrofolate interconversion	H:Coenzyme transport and metabolism	COG0190(Catalyzes the oxidation of 5,10- methylenetetrahydrofolate to 5,10-methenyltetrahydrofolate and then the hydrolysis of 5,10-methenyltetrahydrofolate to 10- formyltetrahydrofolate (By similarity))	PF01268.23,PF02882.23,PF00763.27	Formate--tetrahydrofolate ligase:Tetrahydrofolate dehydrogenase/cyclohydrolase, NAD(P)-binding domain:Tetrahydrofolate dehydrogenase/cyclohydrolase, catalytic domain
chr2	91439336	AAG	A	INDEL	intron_variant	MODIFIER	EXON_chr2_91397434_91397523	Bpur06409-RA	transcript	Bpur06409-RA	protein_coding	(2/24)	c.279+437_279+438delCT	--	--	--	--	--	Bpur06409-RA	XP_025105269.1	C-1-tetrahydrofolate synthase, cytoplasmic-like isoform X3 [Pomacea canaliculata]	sp|P27653|C1TC_RAT	C-1-tetrahydrofolate synthase, cytoplasmic OS=Rattus norvegicus OX=10116 GN=Mthfd1 PE=1 SV=3	ko00670,ko01240	One carbon pool by folate:Biosynthesis of cofactors	GO:0004329,GO:0004477,GO:0004488,GO:0005524,GO:0035999	formate-tetrahydrofolate ligase activity:methenyltetrahydrofolate cyclohydrolase activity:methylenetetrahydrofolate dehydrogenase (NADP+) activity:ATP binding:tetrahydrofolate interconversion	H:Coenzyme transport and metabolism	COG0190(Catalyzes the oxidation of 5,10- methylenetetrahydrofolate to 5,10-methenyltetrahydrofolate and then the hydrolysis of 5,10-methenyltetrahydrofolate to 10- formyltetrahydrofolate (By similarity))	PF01268.23,PF02882.23,PF00763.27	Formate--tetrahydrofolate ligase:Tetrahydrofolate dehydrogenase/cyclohydrolase, NAD(P)-binding domain:Tetrahydrofolate dehydrogenase/cyclohydrolase, catalytic domain
chr2	91439453	TA	T	INDEL	intron_variant	MODIFIER	EXON_chr2_91397434_91397523	Bpur06409-RA	transcript	Bpur06409-RA	protein_coding	(2/24)	c.279+321delT	--	--	--	--	--	Bpur06409-RA	XP_025105269.1	C-1-tetrahydrofolate synthase, cytoplasmic-like isoform X3 [Pomacea canaliculata]	sp|P27653|C1TC_RAT	C-1-tetrahydrofolate synthase, cytoplasmic OS=Rattus norvegicus OX=10116 GN=Mthfd1 PE=1 SV=3	ko00670,ko01240	One carbon pool by folate:Biosynthesis of cofactors	GO:0004329,GO:0004477,GO:0004488,GO:0005524,GO:0035999	formate-tetrahydrofolate ligase activity:methenyltetrahydrofolate cyclohydrolase activity:methylenetetrahydrofolate dehydrogenase (NADP+) activity:ATP binding:tetrahydrofolate interconversion	H:Coenzyme transport and metabolism	COG0190(Catalyzes the oxidation of 5,10- methylenetetrahydrofolate to 5,10-methenyltetrahydrofolate and then the hydrolysis of 5,10-methenyltetrahydrofolate to 10- formyltetrahydrofolate (By similarity))	PF01268.23,PF02882.23,PF00763.27	Formate--tetrahydrofolate ligase:Tetrahydrofolate dehydrogenase/cyclohydrolase, NAD(P)-binding domain:Tetrahydrofolate dehydrogenase/cyclohydrolase, catalytic domain
chr2	91439664	AAAC	A	INDEL	intron_variant	MODIFIER	EXON_chr2_91397434_91397523	Bpur06409-RA	transcript	Bpur06409-RA	protein_coding	(2/24)	c.279+108_279+110delGTT	--	--	--	--	--	Bpur06409-RA	XP_025105269.1	C-1-tetrahydrofolate synthase, cytoplasmic-like isoform X3 [Pomacea canaliculata]	sp|P27653|C1TC_RAT	C-1-tetrahydrofolate synthase, cytoplasmic OS=Rattus norvegicus OX=10116 GN=Mthfd1 PE=1 SV=3	ko00670,ko01240	One carbon pool by folate:Biosynthesis of cofactors	GO:0004329,GO:0004477,GO:0004488,GO:0005524,GO:0035999	formate-tetrahydrofolate ligase activity:methenyltetrahydrofolate cyclohydrolase activity:methylenetetrahydrofolate dehydrogenase (NADP+) activity:ATP binding:tetrahydrofolate interconversion	H:Coenzyme transport and metabolism	COG0190(Catalyzes the oxidation of 5,10- methylenetetrahydrofolate to 5,10-methenyltetrahydrofolate and then the hydrolysis of 5,10-methenyltetrahydrofolate to 10- formyltetrahydrofolate (By similarity))	PF01268.23,PF02882.23,PF00763.27	Formate--tetrahydrofolate ligase:Tetrahydrofolate dehydrogenase/cyclohydrolase, NAD(P)-binding domain:Tetrahydrofolate dehydrogenase/cyclohydrolase, catalytic domain
chr2	91439717	TTACTCA	T	INDEL	intron_variant	MODIFIER	EXON_chr2_91397434_91397523	Bpur06409-RA	transcript	Bpur06409-RA	protein_coding	(2/24)	c.279+52_279+57delTGAGTA	--	--	--	--	--	Bpur06409-RA	XP_025105269.1	C-1-tetrahydrofolate synthase, cytoplasmic-like isoform X3 [Pomacea canaliculata]	sp|P27653|C1TC_RAT	C-1-tetrahydrofolate synthase, cytoplasmic OS=Rattus norvegicus OX=10116 GN=Mthfd1 PE=1 SV=3	ko00670,ko01240	One carbon pool by folate:Biosynthesis of cofactors	GO:0004329,GO:0004477,GO:0004488,GO:0005524,GO:0035999	formate-tetrahydrofolate ligase activity:methenyltetrahydrofolate cyclohydrolase activity:methylenetetrahydrofolate dehydrogenase (NADP+) activity:ATP binding:tetrahydrofolate interconversion	H:Coenzyme transport and metabolism	COG0190(Catalyzes the oxidation of 5,10- methylenetetrahydrofolate to 5,10-methenyltetrahydrofolate and then the hydrolysis of 5,10-methenyltetrahydrofolate to 10- formyltetrahydrofolate (By similarity))	PF01268.23,PF02882.23,PF00763.27	Formate--tetrahydrofolate ligase:Tetrahydrofolate dehydrogenase/cyclohydrolase, NAD(P)-binding domain:Tetrahydrofolate dehydrogenase/cyclohydrolase, catalytic domain
chr2	91439944	A	AT	INDEL	intron_variant	MODIFIER	EXON_chr2_91397434_91397523	Bpur06409-RA	transcript	Bpur06409-RA	protein_coding	(1/24)	c.195-86_195-85insA	--	--	--	--	--	Bpur06409-RA	XP_025105269.1	C-1-tetrahydrofolate synthase, cytoplasmic-like isoform X3 [Pomacea canaliculata]	sp|P27653|C1TC_RAT	C-1-tetrahydrofolate synthase, cytoplasmic OS=Rattus norvegicus OX=10116 GN=Mthfd1 PE=1 SV=3	ko00670,ko01240	One carbon pool by folate:Biosynthesis of cofactors	GO:0004329,GO:0004477,GO:0004488,GO:0005524,GO:0035999	formate-tetrahydrofolate ligase activity:methenyltetrahydrofolate cyclohydrolase activity:methylenetetrahydrofolate dehydrogenase (NADP+) activity:ATP binding:tetrahydrofolate interconversion	H:Coenzyme transport and metabolism	COG0190(Catalyzes the oxidation of 5,10- methylenetetrahydrofolate to 5,10-methenyltetrahydrofolate and then the hydrolysis of 5,10-methenyltetrahydrofolate to 10- formyltetrahydrofolate (By similarity))	PF01268.23,PF02882.23,PF00763.27	Formate--tetrahydrofolate ligase:Tetrahydrofolate dehydrogenase/cyclohydrolase, NAD(P)-binding domain:Tetrahydrofolate dehydrogenase/cyclohydrolase, catalytic domain
chr2	91440027	C	CTCAATAG	INDEL	intron_variant	MODIFIER	EXON_chr2_91397434_91397523	Bpur06409-RA	transcript	Bpur06409-RA	protein_coding	(1/24)	c.195-169_195-168insCTATTGA	--	--	--	--	--	Bpur06409-RA	XP_025105269.1	C-1-tetrahydrofolate synthase, cytoplasmic-like isoform X3 [Pomacea canaliculata]	sp|P27653|C1TC_RAT	C-1-tetrahydrofolate synthase, cytoplasmic OS=Rattus norvegicus OX=10116 GN=Mthfd1 PE=1 SV=3	ko00670,ko01240	One carbon pool by folate:Biosynthesis of cofactors	GO:0004329,GO:0004477,GO:0004488,GO:0005524,GO:0035999	formate-tetrahydrofolate ligase activity:methenyltetrahydrofolate cyclohydrolase activity:methylenetetrahydrofolate dehydrogenase (NADP+) activity:ATP binding:tetrahydrofolate interconversion	H:Coenzyme transport and metabolism	COG0190(Catalyzes the oxidation of 5,10- methylenetetrahydrofolate to 5,10-methenyltetrahydrofolate and then the hydrolysis of 5,10-methenyltetrahydrofolate to 10- formyltetrahydrofolate (By similarity))	PF01268.23,PF02882.23,PF00763.27	Formate--tetrahydrofolate ligase:Tetrahydrofolate dehydrogenase/cyclohydrolase, NAD(P)-binding domain:Tetrahydrofolate dehydrogenase/cyclohydrolase, catalytic domain
chr2	91440064	T	TA	INDEL	intron_variant	MODIFIER	EXON_chr2_91397434_91397523	Bpur06409-RA	transcript	Bpur06409-RA	protein_coding	(1/24)	c.195-206_195-205insT	--	--	--	--	--	Bpur06409-RA	XP_025105269.1	C-1-tetrahydrofolate synthase, cytoplasmic-like isoform X3 [Pomacea canaliculata]	sp|P27653|C1TC_RAT	C-1-tetrahydrofolate synthase, cytoplasmic OS=Rattus norvegicus OX=10116 GN=Mthfd1 PE=1 SV=3	ko00670,ko01240	One carbon pool by folate:Biosynthesis of cofactors	GO:0004329,GO:0004477,GO:0004488,GO:0005524,GO:0035999	formate-tetrahydrofolate ligase activity:methenyltetrahydrofolate cyclohydrolase activity:methylenetetrahydrofolate dehydrogenase (NADP+) activity:ATP binding:tetrahydrofolate interconversion	H:Coenzyme transport and metabolism	COG0190(Catalyzes the oxidation of 5,10- methylenetetrahydrofolate to 5,10-methenyltetrahydrofolate and then the hydrolysis of 5,10-methenyltetrahydrofolate to 10- formyltetrahydrofolate (By similarity))	PF01268.23,PF02882.23,PF00763.27	Formate--tetrahydrofolate ligase:Tetrahydrofolate dehydrogenase/cyclohydrolase, NAD(P)-binding domain:Tetrahydrofolate dehydrogenase/cyclohydrolase, catalytic domain
chr2	91440068	A	AATAAAATAT	INDEL	intron_variant	MODIFIER	EXON_chr2_91397434_91397523	Bpur06409-RA	transcript	Bpur06409-RA	protein_coding	(1/24)	c.195-210_195-209insATATTTTAT	--	--	--	--	--	Bpur06409-RA	XP_025105269.1	C-1-tetrahydrofolate synthase, cytoplasmic-like isoform X3 [Pomacea canaliculata]	sp|P27653|C1TC_RAT	C-1-tetrahydrofolate synthase, cytoplasmic OS=Rattus norvegicus OX=10116 GN=Mthfd1 PE=1 SV=3	ko00670,ko01240	One carbon pool by folate:Biosynthesis of cofactors	GO:0004329,GO:0004477,GO:0004488,GO:0005524,GO:0035999	formate-tetrahydrofolate ligase activity:methenyltetrahydrofolate cyclohydrolase activity:methylenetetrahydrofolate dehydrogenase (NADP+) activity:ATP binding:tetrahydrofolate interconversion	H:Coenzyme transport and metabolism	COG0190(Catalyzes the oxidation of 5,10- methylenetetrahydrofolate to 5,10-methenyltetrahydrofolate and then the hydrolysis of 5,10-methenyltetrahydrofolate to 10- formyltetrahydrofolate (By similarity))	PF01268.23,PF02882.23,PF00763.27	Formate--tetrahydrofolate ligase:Tetrahydrofolate dehydrogenase/cyclohydrolase, NAD(P)-binding domain:Tetrahydrofolate dehydrogenase/cyclohydrolase, catalytic domain
chr2	91440119	ATGTGACT	A	INDEL	intron_variant	MODIFIER	EXON_chr2_91397434_91397523	Bpur06409-RA	transcript	Bpur06409-RA	protein_coding	(1/24)	c.195-267_195-261delAGTCACA	--	--	--	--	--	Bpur06409-RA	XP_025105269.1	C-1-tetrahydrofolate synthase, cytoplasmic-like isoform X3 [Pomacea canaliculata]	sp|P27653|C1TC_RAT	C-1-tetrahydrofolate synthase, cytoplasmic OS=Rattus norvegicus OX=10116 GN=Mthfd1 PE=1 SV=3	ko00670,ko01240	One carbon pool by folate:Biosynthesis of cofactors	GO:0004329,GO:0004477,GO:0004488,GO:0005524,GO:0035999	formate-tetrahydrofolate ligase activity:methenyltetrahydrofolate cyclohydrolase activity:methylenetetrahydrofolate dehydrogenase (NADP+) activity:ATP binding:tetrahydrofolate interconversion	H:Coenzyme transport and metabolism	COG0190(Catalyzes the oxidation of 5,10- methylenetetrahydrofolate to 5,10-methenyltetrahydrofolate and then the hydrolysis of 5,10-methenyltetrahydrofolate to 10- formyltetrahydrofolate (By similarity))	PF01268.23,PF02882.23,PF00763.27	Formate--tetrahydrofolate ligase:Tetrahydrofolate dehydrogenase/cyclohydrolase, NAD(P)-binding domain:Tetrahydrofolate dehydrogenase/cyclohydrolase, catalytic domain
chr2	91440152	T	TTTTGTAA	INDEL	intron_variant	MODIFIER	EXON_chr2_91397434_91397523	Bpur06409-RA	transcript	Bpur06409-RA	protein_coding	(1/24)	c.195-294_195-293insTTACAAA	--	--	--	--	--	Bpur06409-RA	XP_025105269.1	C-1-tetrahydrofolate synthase, cytoplasmic-like isoform X3 [Pomacea canaliculata]	sp|P27653|C1TC_RAT	C-1-tetrahydrofolate synthase, cytoplasmic OS=Rattus norvegicus OX=10116 GN=Mthfd1 PE=1 SV=3	ko00670,ko01240	One carbon pool by folate:Biosynthesis of cofactors	GO:0004329,GO:0004477,GO:0004488,GO:0005524,GO:0035999	formate-tetrahydrofolate ligase activity:methenyltetrahydrofolate cyclohydrolase activity:methylenetetrahydrofolate dehydrogenase (NADP+) activity:ATP binding:tetrahydrofolate interconversion	H:Coenzyme transport and metabolism	COG0190(Catalyzes the oxidation of 5,10- methylenetetrahydrofolate to 5,10-methenyltetrahydrofolate and then the hydrolysis of 5,10-methenyltetrahydrofolate to 10- formyltetrahydrofolate (By similarity))	PF01268.23,PF02882.23,PF00763.27	Formate--tetrahydrofolate ligase:Tetrahydrofolate dehydrogenase/cyclohydrolase, NAD(P)-binding domain:Tetrahydrofolate dehydrogenase/cyclohydrolase, catalytic domain
chr2	91440158	TACTGAATAAATGCATTTGATATAAAATAATTGTA	T	INDEL	intron_variant	MODIFIER	EXON_chr2_91397434_91397523	Bpur06409-RA	transcript	Bpur06409-RA	protein_coding	(1/24)	c.195-333_195-300delTACAATTATTTTATATCAAATGCATTTATTCAGT	--	--	--	--	--	Bpur06409-RA	XP_025105269.1	C-1-tetrahydrofolate synthase, cytoplasmic-like isoform X3 [Pomacea canaliculata]	sp|P27653|C1TC_RAT	C-1-tetrahydrofolate synthase, cytoplasmic OS=Rattus norvegicus OX=10116 GN=Mthfd1 PE=1 SV=3	ko00670,ko01240	One carbon pool by folate:Biosynthesis of cofactors	GO:0004329,GO:0004477,GO:0004488,GO:0005524,GO:0035999	formate-tetrahydrofolate ligase activity:methenyltetrahydrofolate cyclohydrolase activity:methylenetetrahydrofolate dehydrogenase (NADP+) activity:ATP binding:tetrahydrofolate interconversion	H:Coenzyme transport and metabolism	COG0190(Catalyzes the oxidation of 5,10- methylenetetrahydrofolate to 5,10-methenyltetrahydrofolate and then the hydrolysis of 5,10-methenyltetrahydrofolate to 10- formyltetrahydrofolate (By similarity))	PF01268.23,PF02882.23,PF00763.27	Formate--tetrahydrofolate ligase:Tetrahydrofolate dehydrogenase/cyclohydrolase, NAD(P)-binding domain:Tetrahydrofolate dehydrogenase/cyclohydrolase, catalytic domain
chr2	91440527	AT	A	INDEL	intron_variant	MODIFIER	EXON_chr2_91397434_91397523	Bpur06409-RA	transcript	Bpur06409-RA	protein_coding	(1/24)	c.195-669delA	--	--	--	--	--	Bpur06409-RA	XP_025105269.1	C-1-tetrahydrofolate synthase, cytoplasmic-like isoform X3 [Pomacea canaliculata]	sp|P27653|C1TC_RAT	C-1-tetrahydrofolate synthase, cytoplasmic OS=Rattus norvegicus OX=10116 GN=Mthfd1 PE=1 SV=3	ko00670,ko01240	One carbon pool by folate:Biosynthesis of cofactors	GO:0004329,GO:0004477,GO:0004488,GO:0005524,GO:0035999	formate-tetrahydrofolate ligase activity:methenyltetrahydrofolate cyclohydrolase activity:methylenetetrahydrofolate dehydrogenase (NADP+) activity:ATP binding:tetrahydrofolate interconversion	H:Coenzyme transport and metabolism	COG0190(Catalyzes the oxidation of 5,10- methylenetetrahydrofolate to 5,10-methenyltetrahydrofolate and then the hydrolysis of 5,10-methenyltetrahydrofolate to 10- formyltetrahydrofolate (By similarity))	PF01268.23,PF02882.23,PF00763.27	Formate--tetrahydrofolate ligase:Tetrahydrofolate dehydrogenase/cyclohydrolase, NAD(P)-binding domain:Tetrahydrofolate dehydrogenase/cyclohydrolase, catalytic domain
chr2	91440709	A	AT	INDEL	intron_variant	MODIFIER	EXON_chr2_91397434_91397523	Bpur06409-RA	transcript	Bpur06409-RA	protein_coding	(1/24)	c.194+705_194+706insA	--	--	--	--	--	Bpur06409-RA	XP_025105269.1	C-1-tetrahydrofolate synthase, cytoplasmic-like isoform X3 [Pomacea canaliculata]	sp|P27653|C1TC_RAT	C-1-tetrahydrofolate synthase, cytoplasmic OS=Rattus norvegicus OX=10116 GN=Mthfd1 PE=1 SV=3	ko00670,ko01240	One carbon pool by folate:Biosynthesis of cofactors	GO:0004329,GO:0004477,GO:0004488,GO:0005524,GO:0035999	formate-tetrahydrofolate ligase activity:methenyltetrahydrofolate cyclohydrolase activity:methylenetetrahydrofolate dehydrogenase (NADP+) activity:ATP binding:tetrahydrofolate interconversion	H:Coenzyme transport and metabolism	COG0190(Catalyzes the oxidation of 5,10- methylenetetrahydrofolate to 5,10-methenyltetrahydrofolate and then the hydrolysis of 5,10-methenyltetrahydrofolate to 10- formyltetrahydrofolate (By similarity))	PF01268.23,PF02882.23,PF00763.27	Formate--tetrahydrofolate ligase:Tetrahydrofolate dehydrogenase/cyclohydrolase, NAD(P)-binding domain:Tetrahydrofolate dehydrogenase/cyclohydrolase, catalytic domain
chr2	91440830	CAG	C	INDEL	intron_variant	MODIFIER	EXON_chr2_91397434_91397523	Bpur06409-RA	transcript	Bpur06409-RA	protein_coding	(1/24)	c.194+583_194+584delCT	--	--	--	--	--	Bpur06409-RA	XP_025105269.1	C-1-tetrahydrofolate synthase, cytoplasmic-like isoform X3 [Pomacea canaliculata]	sp|P27653|C1TC_RAT	C-1-tetrahydrofolate synthase, cytoplasmic OS=Rattus norvegicus OX=10116 GN=Mthfd1 PE=1 SV=3	ko00670,ko01240	One carbon pool by folate:Biosynthesis of cofactors	GO:0004329,GO:0004477,GO:0004488,GO:0005524,GO:0035999	formate-tetrahydrofolate ligase activity:methenyltetrahydrofolate cyclohydrolase activity:methylenetetrahydrofolate dehydrogenase (NADP+) activity:ATP binding:tetrahydrofolate interconversion	H:Coenzyme transport and metabolism	COG0190(Catalyzes the oxidation of 5,10- methylenetetrahydrofolate to 5,10-methenyltetrahydrofolate and then the hydrolysis of 5,10-methenyltetrahydrofolate to 10- formyltetrahydrofolate (By similarity))	PF01268.23,PF02882.23,PF00763.27	Formate--tetrahydrofolate ligase:Tetrahydrofolate dehydrogenase/cyclohydrolase, NAD(P)-binding domain:Tetrahydrofolate dehydrogenase/cyclohydrolase, catalytic domain
chr2	91440881	A	ACAATACT	INDEL	intron_variant	MODIFIER	EXON_chr2_91397434_91397523	Bpur06409-RA	transcript	Bpur06409-RA	protein_coding	(1/24)	c.194+533_194+534insAGTATTG	--	--	--	--	--	Bpur06409-RA	XP_025105269.1	C-1-tetrahydrofolate synthase, cytoplasmic-like isoform X3 [Pomacea canaliculata]	sp|P27653|C1TC_RAT	C-1-tetrahydrofolate synthase, cytoplasmic OS=Rattus norvegicus OX=10116 GN=Mthfd1 PE=1 SV=3	ko00670,ko01240	One carbon pool by folate:Biosynthesis of cofactors	GO:0004329,GO:0004477,GO:0004488,GO:0005524,GO:0035999	formate-tetrahydrofolate ligase activity:methenyltetrahydrofolate cyclohydrolase activity:methylenetetrahydrofolate dehydrogenase (NADP+) activity:ATP binding:tetrahydrofolate interconversion	H:Coenzyme transport and metabolism	COG0190(Catalyzes the oxidation of 5,10- methylenetetrahydrofolate to 5,10-methenyltetrahydrofolate and then the hydrolysis of 5,10-methenyltetrahydrofolate to 10- formyltetrahydrofolate (By similarity))	PF01268.23,PF02882.23,PF00763.27	Formate--tetrahydrofolate ligase:Tetrahydrofolate dehydrogenase/cyclohydrolase, NAD(P)-binding domain:Tetrahydrofolate dehydrogenase/cyclohydrolase, catalytic domain
chr2	91440957	TG	T	INDEL	intron_variant	MODIFIER	EXON_chr2_91397434_91397523	Bpur06409-RA	transcript	Bpur06409-RA	protein_coding	(1/24)	c.194+457delC	--	--	--	--	--	Bpur06409-RA	XP_025105269.1	C-1-tetrahydrofolate synthase, cytoplasmic-like isoform X3 [Pomacea canaliculata]	sp|P27653|C1TC_RAT	C-1-tetrahydrofolate synthase, cytoplasmic OS=Rattus norvegicus OX=10116 GN=Mthfd1 PE=1 SV=3	ko00670,ko01240	One carbon pool by folate:Biosynthesis of cofactors	GO:0004329,GO:0004477,GO:0004488,GO:0005524,GO:0035999	formate-tetrahydrofolate ligase activity:methenyltetrahydrofolate cyclohydrolase activity:methylenetetrahydrofolate dehydrogenase (NADP+) activity:ATP binding:tetrahydrofolate interconversion	H:Coenzyme transport and metabolism	COG0190(Catalyzes the oxidation of 5,10- methylenetetrahydrofolate to 5,10-methenyltetrahydrofolate and then the hydrolysis of 5,10-methenyltetrahydrofolate to 10- formyltetrahydrofolate (By similarity))	PF01268.23,PF02882.23,PF00763.27	Formate--tetrahydrofolate ligase:Tetrahydrofolate dehydrogenase/cyclohydrolase, NAD(P)-binding domain:Tetrahydrofolate dehydrogenase/cyclohydrolase, catalytic domain
chr2	91441045	CATTAACTG	C	INDEL	intron_variant	MODIFIER	EXON_chr2_91397434_91397523	Bpur06409-RA	transcript	Bpur06409-RA	protein_coding	(1/24)	c.194+362_194+369delCAGTTAAT	--	--	--	--	--	Bpur06409-RA	XP_025105269.1	C-1-tetrahydrofolate synthase, cytoplasmic-like isoform X3 [Pomacea canaliculata]	sp|P27653|C1TC_RAT	C-1-tetrahydrofolate synthase, cytoplasmic OS=Rattus norvegicus OX=10116 GN=Mthfd1 PE=1 SV=3	ko00670,ko01240	One carbon pool by folate:Biosynthesis of cofactors	GO:0004329,GO:0004477,GO:0004488,GO:0005524,GO:0035999	formate-tetrahydrofolate ligase activity:methenyltetrahydrofolate cyclohydrolase activity:methylenetetrahydrofolate dehydrogenase (NADP+) activity:ATP binding:tetrahydrofolate interconversion	H:Coenzyme transport and metabolism	COG0190(Catalyzes the oxidation of 5,10- methylenetetrahydrofolate to 5,10-methenyltetrahydrofolate and then the hydrolysis of 5,10-methenyltetrahydrofolate to 10- formyltetrahydrofolate (By similarity))	PF01268.23,PF02882.23,PF00763.27	Formate--tetrahydrofolate ligase:Tetrahydrofolate dehydrogenase/cyclohydrolase, NAD(P)-binding domain:Tetrahydrofolate dehydrogenase/cyclohydrolase, catalytic domain
chr2	91441140	GA	G	INDEL	intron_variant	MODIFIER	EXON_chr2_91397434_91397523	Bpur06409-RA	transcript	Bpur06409-RA	protein_coding	(1/24)	c.194+274delT	--	--	--	--	--	Bpur06409-RA	XP_025105269.1	C-1-tetrahydrofolate synthase, cytoplasmic-like isoform X3 [Pomacea canaliculata]	sp|P27653|C1TC_RAT	C-1-tetrahydrofolate synthase, cytoplasmic OS=Rattus norvegicus OX=10116 GN=Mthfd1 PE=1 SV=3	ko00670,ko01240	One carbon pool by folate:Biosynthesis of cofactors	GO:0004329,GO:0004477,GO:0004488,GO:0005524,GO:0035999	formate-tetrahydrofolate ligase activity:methenyltetrahydrofolate cyclohydrolase activity:methylenetetrahydrofolate dehydrogenase (NADP+) activity:ATP binding:tetrahydrofolate interconversion	H:Coenzyme transport and metabolism	COG0190(Catalyzes the oxidation of 5,10- methylenetetrahydrofolate to 5,10-methenyltetrahydrofolate and then the hydrolysis of 5,10-methenyltetrahydrofolate to 10- formyltetrahydrofolate (By similarity))	PF01268.23,PF02882.23,PF00763.27	Formate--tetrahydrofolate ligase:Tetrahydrofolate dehydrogenase/cyclohydrolase, NAD(P)-binding domain:Tetrahydrofolate dehydrogenase/cyclohydrolase, catalytic domain
chr2	91441393	C	CT	INDEL	intron_variant	MODIFIER	EXON_chr2_91397434_91397523	Bpur06409-RA	transcript	Bpur06409-RA	protein_coding	(1/24)	c.194+21_194+22insA	--	--	--	--	--	Bpur06409-RA	XP_025105269.1	C-1-tetrahydrofolate synthase, cytoplasmic-like isoform X3 [Pomacea canaliculata]	sp|P27653|C1TC_RAT	C-1-tetrahydrofolate synthase, cytoplasmic OS=Rattus norvegicus OX=10116 GN=Mthfd1 PE=1 SV=3	ko00670,ko01240	One carbon pool by folate:Biosynthesis of cofactors	GO:0004329,GO:0004477,GO:0004488,GO:0005524,GO:0035999	formate-tetrahydrofolate ligase activity:methenyltetrahydrofolate cyclohydrolase activity:methylenetetrahydrofolate dehydrogenase (NADP+) activity:ATP binding:tetrahydrofolate interconversion	H:Coenzyme transport and metabolism	COG0190(Catalyzes the oxidation of 5,10- methylenetetrahydrofolate to 5,10-methenyltetrahydrofolate and then the hydrolysis of 5,10-methenyltetrahydrofolate to 10- formyltetrahydrofolate (By similarity))	PF01268.23,PF02882.23,PF00763.27	Formate--tetrahydrofolate ligase:Tetrahydrofolate dehydrogenase/cyclohydrolase, NAD(P)-binding domain:Tetrahydrofolate dehydrogenase/cyclohydrolase, catalytic domain
chr2	91441478	C	CT	INDEL	frameshift_variant	HIGH	EXON_chr2_91397434_91397523	Bpur06409-RA	transcript	Bpur06409-RA	protein_coding	(1/25)	c.130_131insA	p.Arg44fs	(130/2964)	(130/2964)	(44/987)	--	Bpur06409-RA	XP_025105269.1	C-1-tetrahydrofolate synthase, cytoplasmic-like isoform X3 [Pomacea canaliculata]	sp|P27653|C1TC_RAT	C-1-tetrahydrofolate synthase, cytoplasmic OS=Rattus norvegicus OX=10116 GN=Mthfd1 PE=1 SV=3	ko00670,ko01240	One carbon pool by folate:Biosynthesis of cofactors	GO:0004329,GO:0004477,GO:0004488,GO:0005524,GO:0035999	formate-tetrahydrofolate ligase activity:methenyltetrahydrofolate cyclohydrolase activity:methylenetetrahydrofolate dehydrogenase (NADP+) activity:ATP binding:tetrahydrofolate interconversion	H:Coenzyme transport and metabolism	COG0190(Catalyzes the oxidation of 5,10- methylenetetrahydrofolate to 5,10-methenyltetrahydrofolate and then the hydrolysis of 5,10-methenyltetrahydrofolate to 10- formyltetrahydrofolate (By similarity))	PF01268.23,PF02882.23,PF00763.27	Formate--tetrahydrofolate ligase:Tetrahydrofolate dehydrogenase/cyclohydrolase, NAD(P)-binding domain:Tetrahydrofolate dehydrogenase/cyclohydrolase, catalytic domain
chr2	91441697	TAC	T	INDEL	upstream_gene_variant	MODIFIER	EXON_chr2_91397434_91397523	Bpur06409-RA	transcript	Bpur06409-RA	protein_coding	--	c.-91_-90delGT	--	--	--	--	90	Bpur06409-RA	XP_025105269.1	C-1-tetrahydrofolate synthase, cytoplasmic-like isoform X3 [Pomacea canaliculata]	sp|P27653|C1TC_RAT	C-1-tetrahydrofolate synthase, cytoplasmic OS=Rattus norvegicus OX=10116 GN=Mthfd1 PE=1 SV=3	ko00670,ko01240	One carbon pool by folate:Biosynthesis of cofactors	GO:0004329,GO:0004477,GO:0004488,GO:0005524,GO:0035999	formate-tetrahydrofolate ligase activity:methenyltetrahydrofolate cyclohydrolase activity:methylenetetrahydrofolate dehydrogenase (NADP+) activity:ATP binding:tetrahydrofolate interconversion	H:Coenzyme transport and metabolism	COG0190(Catalyzes the oxidation of 5,10- methylenetetrahydrofolate to 5,10-methenyltetrahydrofolate and then the hydrolysis of 5,10-methenyltetrahydrofolate to 10- formyltetrahydrofolate (By similarity))	PF01268.23,PF02882.23,PF00763.27	Formate--tetrahydrofolate ligase:Tetrahydrofolate dehydrogenase/cyclohydrolase, NAD(P)-binding domain:Tetrahydrofolate dehydrogenase/cyclohydrolase, catalytic domain
chr2	91441697	TAC	T	INDEL	intergenic_region	MODIFIER	EXON_chr2_91397434_91397523-EXON_chr2_91445390_91445516	Bpur06409-RA-Bpur06410-RA	intergenic_region	Bpur06409-RA-Bpur06410-RA	--	--	n.91441698_91441699delAC	--	--	--	--	--	Bpur06409-RA-Bpur06410-RA	--	--	--	--	--	--	--	--	--	--	--	--
chr2	91441796	TTA	T	INDEL	upstream_gene_variant	MODIFIER	EXON_chr2_91397434_91397523	Bpur06409-RA	transcript	Bpur06409-RA	protein_coding	--	c.-190_-189delTA	--	--	--	--	189	Bpur06409-RA	XP_025105269.1	C-1-tetrahydrofolate synthase, cytoplasmic-like isoform X3 [Pomacea canaliculata]	sp|P27653|C1TC_RAT	C-1-tetrahydrofolate synthase, cytoplasmic OS=Rattus norvegicus OX=10116 GN=Mthfd1 PE=1 SV=3	ko00670,ko01240	One carbon pool by folate:Biosynthesis of cofactors	GO:0004329,GO:0004477,GO:0004488,GO:0005524,GO:0035999	formate-tetrahydrofolate ligase activity:methenyltetrahydrofolate cyclohydrolase activity:methylenetetrahydrofolate dehydrogenase (NADP+) activity:ATP binding:tetrahydrofolate interconversion	H:Coenzyme transport and metabolism	COG0190(Catalyzes the oxidation of 5,10- methylenetetrahydrofolate to 5,10-methenyltetrahydrofolate and then the hydrolysis of 5,10-methenyltetrahydrofolate to 10- formyltetrahydrofolate (By similarity))	PF01268.23,PF02882.23,PF00763.27	Formate--tetrahydrofolate ligase:Tetrahydrofolate dehydrogenase/cyclohydrolase, NAD(P)-binding domain:Tetrahydrofolate dehydrogenase/cyclohydrolase, catalytic domain
chr2	91441796	TTA	T	INDEL	intergenic_region	MODIFIER	EXON_chr2_91397434_91397523-EXON_chr2_91445390_91445516	Bpur06409-RA-Bpur06410-RA	intergenic_region	Bpur06409-RA-Bpur06410-RA	--	--	n.91441797_91441798delTA	--	--	--	--	--	Bpur06409-RA-Bpur06410-RA	--	--	--	--	--	--	--	--	--	--	--	--
chr2	91442143	T	TAGGCC	INDEL	upstream_gene_variant	MODIFIER	EXON_chr2_91397434_91397523	Bpur06409-RA	transcript	Bpur06409-RA	protein_coding	--	c.-536_-535insGGCCT	--	--	--	--	536	Bpur06409-RA	XP_025105269.1	C-1-tetrahydrofolate synthase, cytoplasmic-like isoform X3 [Pomacea canaliculata]	sp|P27653|C1TC_RAT	C-1-tetrahydrofolate synthase, cytoplasmic OS=Rattus norvegicus OX=10116 GN=Mthfd1 PE=1 SV=3	ko00670,ko01240	One carbon pool by folate:Biosynthesis of cofactors	GO:0004329,GO:0004477,GO:0004488,GO:0005524,GO:0035999	formate-tetrahydrofolate ligase activity:methenyltetrahydrofolate cyclohydrolase activity:methylenetetrahydrofolate dehydrogenase (NADP+) activity:ATP binding:tetrahydrofolate interconversion	H:Coenzyme transport and metabolism	COG0190(Catalyzes the oxidation of 5,10- methylenetetrahydrofolate to 5,10-methenyltetrahydrofolate and then the hydrolysis of 5,10-methenyltetrahydrofolate to 10- formyltetrahydrofolate (By similarity))	PF01268.23,PF02882.23,PF00763.27	Formate--tetrahydrofolate ligase:Tetrahydrofolate dehydrogenase/cyclohydrolase, NAD(P)-binding domain:Tetrahydrofolate dehydrogenase/cyclohydrolase, catalytic domain
chr2	91442143	T	TAGGCC	INDEL	intergenic_region	MODIFIER	EXON_chr2_91397434_91397523-EXON_chr2_91445390_91445516	Bpur06409-RA-Bpur06410-RA	intergenic_region	Bpur06409-RA-Bpur06410-RA	--	--	n.91442143_91442144insAGGCC	--	--	--	--	--	Bpur06409-RA-Bpur06410-RA	--	--	--	--	--	--	--	--	--	--	--	--
chr2	91442897	C	CTAAGAG	INDEL	intergenic_region	MODIFIER	EXON_chr2_91397434_91397523-EXON_chr2_91445390_91445516	Bpur06409-RA-Bpur06410-RA	intergenic_region	Bpur06409-RA-Bpur06410-RA	--	--	n.91442897_91442898insTAAGAG	--	--	--	--	--	Bpur06409-RA-Bpur06410-RA	--	--	--	--	--	--	--	--	--	--	--	--
chr2	91443046	C	CTATATTATA	INDEL	intergenic_region	MODIFIER	EXON_chr2_91397434_91397523-EXON_chr2_91445390_91445516	Bpur06409-RA-Bpur06410-RA	intergenic_region	Bpur06409-RA-Bpur06410-RA	--	--	n.91443046_91443047insTATATTATA	--	--	--	--	--	Bpur06409-RA-Bpur06410-RA	--	--	--	--	--	--	--	--	--	--	--	--
chr2	91443255	TG	T	INDEL	intergenic_region	MODIFIER	EXON_chr2_91397434_91397523-EXON_chr2_91445390_91445516	Bpur06409-RA-Bpur06410-RA	intergenic_region	Bpur06409-RA-Bpur06410-RA	--	--	n.91443256delG	--	--	--	--	--	Bpur06409-RA-Bpur06410-RA	--	--	--	--	--	--	--	--	--	--	--	--
chr2	91443267	TGTGATCAA	T	INDEL	intergenic_region	MODIFIER	EXON_chr2_91397434_91397523-EXON_chr2_91445390_91445516	Bpur06409-RA-Bpur06410-RA	intergenic_region	Bpur06409-RA-Bpur06410-RA	--	--	n.91443268_91443275delGTGATCAA	--	--	--	--	--	Bpur06409-RA-Bpur06410-RA	--	--	--	--	--	--	--	--	--	--	--	--
chr2	91443386	C	CTGAT	INDEL	intergenic_region	MODIFIER	EXON_chr2_91397434_91397523-EXON_chr2_91445390_91445516	Bpur06409-RA-Bpur06410-RA	intergenic_region	Bpur06409-RA-Bpur06410-RA	--	--	n.91443386_91443387insTGAT	--	--	--	--	--	Bpur06409-RA-Bpur06410-RA	--	--	--	--	--	--	--	--	--	--	--	--
chr2	91443389	C	CTGTT	INDEL	intergenic_region	MODIFIER	EXON_chr2_91397434_91397523-EXON_chr2_91445390_91445516	Bpur06409-RA-Bpur06410-RA	intergenic_region	Bpur06409-RA-Bpur06410-RA	--	--	n.91443389_91443390insTGTT	--	--	--	--	--	Bpur06409-RA-Bpur06410-RA	--	--	--	--	--	--	--	--	--	--	--	--
chr2	110625432	CACTT	C	INDEL	intergenic_region	MODIFIER	EXON_chr2_110600403_110600484-EXON_chr2_110628934_110630180	Bpur06932-RA-Bpur00001-RASV	intergenic_region	Bpur06932-RA-Bpur00001-RASV	--	--	n.110625433_110625436delACTT	--	--	--	--	--	Bpur06932-RA-Bpur00001-RASV	--	--	--	--	--	--	--	--	--	--	--	--
chr2	110625841	AT	A	INDEL	intergenic_region	MODIFIER	EXON_chr2_110600403_110600484-EXON_chr2_110628934_110630180	Bpur06932-RA-Bpur00001-RASV	intergenic_region	Bpur06932-RA-Bpur00001-RASV	--	--	n.110625842delT	--	--	--	--	--	Bpur06932-RA-Bpur00001-RASV	--	--	--	--	--	--	--	--	--	--	--	--
chr2	110626255	AC	A	INDEL	intergenic_region	MODIFIER	EXON_chr2_110600403_110600484-EXON_chr2_110628934_110630180	Bpur06932-RA-Bpur00001-RASV	intergenic_region	Bpur06932-RA-Bpur00001-RASV	--	--	n.110626256delC	--	--	--	--	--	Bpur06932-RA-Bpur00001-RASV	--	--	--	--	--	--	--	--	--	--	--	--
chr2	110626837	T	TTCCTAA	INDEL	intergenic_region	MODIFIER	EXON_chr2_110600403_110600484-EXON_chr2_110628934_110630180	Bpur06932-RA-Bpur00001-RASV	intergenic_region	Bpur06932-RA-Bpur00001-RASV	--	--	n.110626837_110626838insTCCTAA	--	--	--	--	--	Bpur06932-RA-Bpur00001-RASV	--	--	--	--	--	--	--	--	--	--	--	--
chr2	110627161	G	GTGT	INDEL	intergenic_region	MODIFIER	EXON_chr2_110600403_110600484-EXON_chr2_110628934_110630180	Bpur06932-RA-Bpur00001-RASV	intergenic_region	Bpur06932-RA-Bpur00001-RASV	--	--	n.110627161_110627162insTGT	--	--	--	--	--	Bpur06932-RA-Bpur00001-RASV	--	--	--	--	--	--	--	--	--	--	--	--
chr2	110627658	CATT	C	INDEL	intergenic_region	MODIFIER	EXON_chr2_110600403_110600484-EXON_chr2_110628934_110630180	Bpur06932-RA-Bpur00001-RASV	intergenic_region	Bpur06932-RA-Bpur00001-RASV	--	--	n.110627659_110627661delATT	--	--	--	--	--	Bpur06932-RA-Bpur00001-RASV	--	--	--	--	--	--	--	--	--	--	--	--
chr2	110628862	GTTAGTC	G	INDEL	upstream_gene_variant	MODIFIER	EXON_chr2_110628934_110630180	Bpur00001-RASV	transcript	Bpur00001-RASV	protein_coding	--	c.-71_-66delTTAGTC	--	--	--	--	71	Bpur00001-RASV	XP_025083132.1	tRNA (guanine(26)-N(2))-dimethyltransferase-like [Pomacea canaliculata]	sp|Q9NXH9|TRM1_HUMAN	tRNA (guanine(26)-N(2))-dimethyltransferase OS=Homo sapiens OX=9606 GN=TRMT1 PE=1 SV=1	--	--	GO:0000049,GO:0004809	tRNA binding:tRNA (guanine-N2-)-methyltransferase activity	J:Translation, ribosomal structure and biogenesis	COG1867(Dimethylates a single guanine residue at position 26 of a number of tRNAs using S-adenosyl-L-methionine as donor of the methyl groups (By similarity))	PF02005.20,PF02475.20	N2,N2-dimethylguanosine tRNA methyltransferase:Met-10+ like-protein
chr2	110628862	GTTAGTC	G	INDEL	intergenic_region	MODIFIER	EXON_chr2_110600403_110600484-EXON_chr2_110628934_110630180	Bpur06932-RA-Bpur00001-RASV	intergenic_region	Bpur06932-RA-Bpur00001-RASV	--	--	n.110628863_110628868delTTAGTC	--	--	--	--	--	Bpur06932-RA-Bpur00001-RASV	--	--	--	--	--	--	--	--	--	--	--	--
chr2	110630334	CA	C	INDEL	intron_variant	MODIFIER	EXON_chr2_110628934_110630180	Bpur00001-RASV	transcript	Bpur00001-RASV	protein_coding	(1/3)	c.1247+155delA	--	--	--	--	--	Bpur00001-RASV	XP_025083132.1	tRNA (guanine(26)-N(2))-dimethyltransferase-like [Pomacea canaliculata]	sp|Q9NXH9|TRM1_HUMAN	tRNA (guanine(26)-N(2))-dimethyltransferase OS=Homo sapiens OX=9606 GN=TRMT1 PE=1 SV=1	--	--	GO:0000049,GO:0004809	tRNA binding:tRNA (guanine-N2-)-methyltransferase activity	J:Translation, ribosomal structure and biogenesis	COG1867(Dimethylates a single guanine residue at position 26 of a number of tRNAs using S-adenosyl-L-methionine as donor of the methyl groups (By similarity))	PF02005.20,PF02475.20	N2,N2-dimethylguanosine tRNA methyltransferase:Met-10+ like-protein
chr2	110630408	T	TTTATTTTGTTTTATTTTGTTTTATTTTTA	INDEL	intron_variant	MODIFIER	EXON_chr2_110628934_110630180	Bpur00001-RASV	transcript	Bpur00001-RASV	protein_coding	(1/3)	c.1247+228_1247+229insTTATTTTGTTTTATTTTGTTTTATTTTTA	--	--	--	--	--	Bpur00001-RASV	XP_025083132.1	tRNA (guanine(26)-N(2))-dimethyltransferase-like [Pomacea canaliculata]	sp|Q9NXH9|TRM1_HUMAN	tRNA (guanine(26)-N(2))-dimethyltransferase OS=Homo sapiens OX=9606 GN=TRMT1 PE=1 SV=1	--	--	GO:0000049,GO:0004809	tRNA binding:tRNA (guanine-N2-)-methyltransferase activity	J:Translation, ribosomal structure and biogenesis	COG1867(Dimethylates a single guanine residue at position 26 of a number of tRNAs using S-adenosyl-L-methionine as donor of the methyl groups (By similarity))	PF02005.20,PF02475.20	N2,N2-dimethylguanosine tRNA methyltransferase:Met-10+ like-protein
chr2	110630523	T	TTATTATTA	INDEL	intron_variant	MODIFIER	EXON_chr2_110628934_110630180	Bpur00001-RASV	transcript	Bpur00001-RASV	protein_coding	(1/3)	c.1247+343_1247+344insTATTATTA	--	--	--	--	--	Bpur00001-RASV	XP_025083132.1	tRNA (guanine(26)-N(2))-dimethyltransferase-like [Pomacea canaliculata]	sp|Q9NXH9|TRM1_HUMAN	tRNA (guanine(26)-N(2))-dimethyltransferase OS=Homo sapiens OX=9606 GN=TRMT1 PE=1 SV=1	--	--	GO:0000049,GO:0004809	tRNA binding:tRNA (guanine-N2-)-methyltransferase activity	J:Translation, ribosomal structure and biogenesis	COG1867(Dimethylates a single guanine residue at position 26 of a number of tRNAs using S-adenosyl-L-methionine as donor of the methyl groups (By similarity))	PF02005.20,PF02475.20	N2,N2-dimethylguanosine tRNA methyltransferase:Met-10+ like-protein
chr2	110630620	C	CTAATA	INDEL	intron_variant	MODIFIER	EXON_chr2_110628934_110630180	Bpur00001-RASV	transcript	Bpur00001-RASV	protein_coding	(1/3)	c.1247+440_1247+441insTAATA	--	--	--	--	--	Bpur00001-RASV	XP_025083132.1	tRNA (guanine(26)-N(2))-dimethyltransferase-like [Pomacea canaliculata]	sp|Q9NXH9|TRM1_HUMAN	tRNA (guanine(26)-N(2))-dimethyltransferase OS=Homo sapiens OX=9606 GN=TRMT1 PE=1 SV=1	--	--	GO:0000049,GO:0004809	tRNA binding:tRNA (guanine-N2-)-methyltransferase activity	J:Translation, ribosomal structure and biogenesis	COG1867(Dimethylates a single guanine residue at position 26 of a number of tRNAs using S-adenosyl-L-methionine as donor of the methyl groups (By similarity))	PF02005.20,PF02475.20	N2,N2-dimethylguanosine tRNA methyltransferase:Met-10+ like-protein
chr2	110630819	TC	T	INDEL	intron_variant	MODIFIER	EXON_chr2_110628934_110630180	Bpur00001-RASV	transcript	Bpur00001-RASV	protein_coding	(1/3)	c.1247+640delC	--	--	--	--	--	Bpur00001-RASV	XP_025083132.1	tRNA (guanine(26)-N(2))-dimethyltransferase-like [Pomacea canaliculata]	sp|Q9NXH9|TRM1_HUMAN	tRNA (guanine(26)-N(2))-dimethyltransferase OS=Homo sapiens OX=9606 GN=TRMT1 PE=1 SV=1	--	--	GO:0000049,GO:0004809	tRNA binding:tRNA (guanine-N2-)-methyltransferase activity	J:Translation, ribosomal structure and biogenesis	COG1867(Dimethylates a single guanine residue at position 26 of a number of tRNAs using S-adenosyl-L-methionine as donor of the methyl groups (By similarity))	PF02005.20,PF02475.20	N2,N2-dimethylguanosine tRNA methyltransferase:Met-10+ like-protein
chr2	110630873	A	AAT	INDEL	intron_variant	MODIFIER	EXON_chr2_110628934_110630180	Bpur00001-RASV	transcript	Bpur00001-RASV	protein_coding	(1/3)	c.1247+693_1247+694insAT	--	--	--	--	--	Bpur00001-RASV	XP_025083132.1	tRNA (guanine(26)-N(2))-dimethyltransferase-like [Pomacea canaliculata]	sp|Q9NXH9|TRM1_HUMAN	tRNA (guanine(26)-N(2))-dimethyltransferase OS=Homo sapiens OX=9606 GN=TRMT1 PE=1 SV=1	--	--	GO:0000049,GO:0004809	tRNA binding:tRNA (guanine-N2-)-methyltransferase activity	J:Translation, ribosomal structure and biogenesis	COG1867(Dimethylates a single guanine residue at position 26 of a number of tRNAs using S-adenosyl-L-methionine as donor of the methyl groups (By similarity))	PF02005.20,PF02475.20	N2,N2-dimethylguanosine tRNA methyltransferase:Met-10+ like-protein
chr2	110630910	TA	T	INDEL	intron_variant	MODIFIER	EXON_chr2_110628934_110630180	Bpur00001-RASV	transcript	Bpur00001-RASV	protein_coding	(1/3)	c.1247+731delA	--	--	--	--	--	Bpur00001-RASV	XP_025083132.1	tRNA (guanine(26)-N(2))-dimethyltransferase-like [Pomacea canaliculata]	sp|Q9NXH9|TRM1_HUMAN	tRNA (guanine(26)-N(2))-dimethyltransferase OS=Homo sapiens OX=9606 GN=TRMT1 PE=1 SV=1	--	--	GO:0000049,GO:0004809	tRNA binding:tRNA (guanine-N2-)-methyltransferase activity	J:Translation, ribosomal structure and biogenesis	COG1867(Dimethylates a single guanine residue at position 26 of a number of tRNAs using S-adenosyl-L-methionine as donor of the methyl groups (By similarity))	PF02005.20,PF02475.20	N2,N2-dimethylguanosine tRNA methyltransferase:Met-10+ like-protein
chr2	110630922	T	TCTTTCA	INDEL	intron_variant	MODIFIER	EXON_chr2_110628934_110630180	Bpur00001-RASV	transcript	Bpur00001-RASV	protein_coding	(1/3)	c.1247+742_1247+743insCTTTCA	--	--	--	--	--	Bpur00001-RASV	XP_025083132.1	tRNA (guanine(26)-N(2))-dimethyltransferase-like [Pomacea canaliculata]	sp|Q9NXH9|TRM1_HUMAN	tRNA (guanine(26)-N(2))-dimethyltransferase OS=Homo sapiens OX=9606 GN=TRMT1 PE=1 SV=1	--	--	GO:0000049,GO:0004809	tRNA binding:tRNA (guanine-N2-)-methyltransferase activity	J:Translation, ribosomal structure and biogenesis	COG1867(Dimethylates a single guanine residue at position 26 of a number of tRNAs using S-adenosyl-L-methionine as donor of the methyl groups (By similarity))	PF02005.20,PF02475.20	N2,N2-dimethylguanosine tRNA methyltransferase:Met-10+ like-protein
chr2	110630957	G	GC	INDEL	intron_variant	MODIFIER	EXON_chr2_110628934_110630180	Bpur00001-RASV	transcript	Bpur00001-RASV	protein_coding	(1/3)	c.1247+777_1247+778insC	--	--	--	--	--	Bpur00001-RASV	XP_025083132.1	tRNA (guanine(26)-N(2))-dimethyltransferase-like [Pomacea canaliculata]	sp|Q9NXH9|TRM1_HUMAN	tRNA (guanine(26)-N(2))-dimethyltransferase OS=Homo sapiens OX=9606 GN=TRMT1 PE=1 SV=1	--	--	GO:0000049,GO:0004809	tRNA binding:tRNA (guanine-N2-)-methyltransferase activity	J:Translation, ribosomal structure and biogenesis	COG1867(Dimethylates a single guanine residue at position 26 of a number of tRNAs using S-adenosyl-L-methionine as donor of the methyl groups (By similarity))	PF02005.20,PF02475.20	N2,N2-dimethylguanosine tRNA methyltransferase:Met-10+ like-protein
chr2	110630974	T	TAC	INDEL	intron_variant	MODIFIER	EXON_chr2_110628934_110630180	Bpur00001-RASV	transcript	Bpur00001-RASV	protein_coding	(1/3)	c.1247+794_1247+795insAC	--	--	--	--	--	Bpur00001-RASV	XP_025083132.1	tRNA (guanine(26)-N(2))-dimethyltransferase-like [Pomacea canaliculata]	sp|Q9NXH9|TRM1_HUMAN	tRNA (guanine(26)-N(2))-dimethyltransferase OS=Homo sapiens OX=9606 GN=TRMT1 PE=1 SV=1	--	--	GO:0000049,GO:0004809	tRNA binding:tRNA (guanine-N2-)-methyltransferase activity	J:Translation, ribosomal structure and biogenesis	COG1867(Dimethylates a single guanine residue at position 26 of a number of tRNAs using S-adenosyl-L-methionine as donor of the methyl groups (By similarity))	PF02005.20,PF02475.20	N2,N2-dimethylguanosine tRNA methyltransferase:Met-10+ like-protein
chr2	110630980	A	AGT	INDEL	intron_variant	MODIFIER	EXON_chr2_110628934_110630180	Bpur00001-RASV	transcript	Bpur00001-RASV	protein_coding	(1/3)	c.1247+800_1247+801insGT	--	--	--	--	--	Bpur00001-RASV	XP_025083132.1	tRNA (guanine(26)-N(2))-dimethyltransferase-like [Pomacea canaliculata]	sp|Q9NXH9|TRM1_HUMAN	tRNA (guanine(26)-N(2))-dimethyltransferase OS=Homo sapiens OX=9606 GN=TRMT1 PE=1 SV=1	--	--	GO:0000049,GO:0004809	tRNA binding:tRNA (guanine-N2-)-methyltransferase activity	J:Translation, ribosomal structure and biogenesis	COG1867(Dimethylates a single guanine residue at position 26 of a number of tRNAs using S-adenosyl-L-methionine as donor of the methyl groups (By similarity))	PF02005.20,PF02475.20	N2,N2-dimethylguanosine tRNA methyltransferase:Met-10+ like-protein
chr2	110631066	TAA	T	INDEL	intron_variant	MODIFIER	EXON_chr2_110628934_110630180	Bpur00001-RASV	transcript	Bpur00001-RASV	protein_coding	(1/3)	c.1247+887_1247+888delAA	--	--	--	--	--	Bpur00001-RASV	XP_025083132.1	tRNA (guanine(26)-N(2))-dimethyltransferase-like [Pomacea canaliculata]	sp|Q9NXH9|TRM1_HUMAN	tRNA (guanine(26)-N(2))-dimethyltransferase OS=Homo sapiens OX=9606 GN=TRMT1 PE=1 SV=1	--	--	GO:0000049,GO:0004809	tRNA binding:tRNA (guanine-N2-)-methyltransferase activity	J:Translation, ribosomal structure and biogenesis	COG1867(Dimethylates a single guanine residue at position 26 of a number of tRNAs using S-adenosyl-L-methionine as donor of the methyl groups (By similarity))	PF02005.20,PF02475.20	N2,N2-dimethylguanosine tRNA methyltransferase:Met-10+ like-protein
chr2	110631081	TAA	T	INDEL	intron_variant	MODIFIER	EXON_chr2_110628934_110630180	Bpur00001-RASV	transcript	Bpur00001-RASV	protein_coding	(1/3)	c.1247+902_1247+903delAA	--	--	--	--	--	Bpur00001-RASV	XP_025083132.1	tRNA (guanine(26)-N(2))-dimethyltransferase-like [Pomacea canaliculata]	sp|Q9NXH9|TRM1_HUMAN	tRNA (guanine(26)-N(2))-dimethyltransferase OS=Homo sapiens OX=9606 GN=TRMT1 PE=1 SV=1	--	--	GO:0000049,GO:0004809	tRNA binding:tRNA (guanine-N2-)-methyltransferase activity	J:Translation, ribosomal structure and biogenesis	COG1867(Dimethylates a single guanine residue at position 26 of a number of tRNAs using S-adenosyl-L-methionine as donor of the methyl groups (By similarity))	PF02005.20,PF02475.20	N2,N2-dimethylguanosine tRNA methyltransferase:Met-10+ like-protein
chr2	110632434	T	TC	INDEL	intron_variant	MODIFIER	EXON_chr2_110628934_110630180	Bpur00001-RASV	transcript	Bpur00001-RASV	protein_coding	(1/3)	c.1247+2254_1247+2255insC	--	--	--	--	--	Bpur00001-RASV	XP_025083132.1	tRNA (guanine(26)-N(2))-dimethyltransferase-like [Pomacea canaliculata]	sp|Q9NXH9|TRM1_HUMAN	tRNA (guanine(26)-N(2))-dimethyltransferase OS=Homo sapiens OX=9606 GN=TRMT1 PE=1 SV=1	--	--	GO:0000049,GO:0004809	tRNA binding:tRNA (guanine-N2-)-methyltransferase activity	J:Translation, ribosomal structure and biogenesis	COG1867(Dimethylates a single guanine residue at position 26 of a number of tRNAs using S-adenosyl-L-methionine as donor of the methyl groups (By similarity))	PF02005.20,PF02475.20	N2,N2-dimethylguanosine tRNA methyltransferase:Met-10+ like-protein
chr2	110632531	TA	T	INDEL	intron_variant	MODIFIER	EXON_chr2_110628934_110630180	Bpur00001-RASV	transcript	Bpur00001-RASV	protein_coding	(1/3)	c.1247+2352delA	--	--	--	--	--	Bpur00001-RASV	XP_025083132.1	tRNA (guanine(26)-N(2))-dimethyltransferase-like [Pomacea canaliculata]	sp|Q9NXH9|TRM1_HUMAN	tRNA (guanine(26)-N(2))-dimethyltransferase OS=Homo sapiens OX=9606 GN=TRMT1 PE=1 SV=1	--	--	GO:0000049,GO:0004809	tRNA binding:tRNA (guanine-N2-)-methyltransferase activity	J:Translation, ribosomal structure and biogenesis	COG1867(Dimethylates a single guanine residue at position 26 of a number of tRNAs using S-adenosyl-L-methionine as donor of the methyl groups (By similarity))	PF02005.20,PF02475.20	N2,N2-dimethylguanosine tRNA methyltransferase:Met-10+ like-protein
chr2	110632883	CA	C	INDEL	intron_variant	MODIFIER	EXON_chr2_110628934_110630180	Bpur00001-RASV	transcript	Bpur00001-RASV	protein_coding	(1/3)	c.1247+2704delA	--	--	--	--	--	Bpur00001-RASV	XP_025083132.1	tRNA (guanine(26)-N(2))-dimethyltransferase-like [Pomacea canaliculata]	sp|Q9NXH9|TRM1_HUMAN	tRNA (guanine(26)-N(2))-dimethyltransferase OS=Homo sapiens OX=9606 GN=TRMT1 PE=1 SV=1	--	--	GO:0000049,GO:0004809	tRNA binding:tRNA (guanine-N2-)-methyltransferase activity	J:Translation, ribosomal structure and biogenesis	COG1867(Dimethylates a single guanine residue at position 26 of a number of tRNAs using S-adenosyl-L-methionine as donor of the methyl groups (By similarity))	PF02005.20,PF02475.20	N2,N2-dimethylguanosine tRNA methyltransferase:Met-10+ like-protein
chr2	110633315	AT	A	INDEL	intron_variant	MODIFIER	EXON_chr2_110628934_110630180	Bpur00001-RASV	transcript	Bpur00001-RASV	protein_coding	(1/3)	c.1247+3136delT	--	--	--	--	--	Bpur00001-RASV	XP_025083132.1	tRNA (guanine(26)-N(2))-dimethyltransferase-like [Pomacea canaliculata]	sp|Q9NXH9|TRM1_HUMAN	tRNA (guanine(26)-N(2))-dimethyltransferase OS=Homo sapiens OX=9606 GN=TRMT1 PE=1 SV=1	--	--	GO:0000049,GO:0004809	tRNA binding:tRNA (guanine-N2-)-methyltransferase activity	J:Translation, ribosomal structure and biogenesis	COG1867(Dimethylates a single guanine residue at position 26 of a number of tRNAs using S-adenosyl-L-methionine as donor of the methyl groups (By similarity))	PF02005.20,PF02475.20	N2,N2-dimethylguanosine tRNA methyltransferase:Met-10+ like-protein
chr2	110633855	AT	A	INDEL	intron_variant	MODIFIER	EXON_chr2_110628934_110630180	Bpur00001-RASV	transcript	Bpur00001-RASV	protein_coding	(1/3)	c.1247+3676delT	--	--	--	--	--	Bpur00001-RASV	XP_025083132.1	tRNA (guanine(26)-N(2))-dimethyltransferase-like [Pomacea canaliculata]	sp|Q9NXH9|TRM1_HUMAN	tRNA (guanine(26)-N(2))-dimethyltransferase OS=Homo sapiens OX=9606 GN=TRMT1 PE=1 SV=1	--	--	GO:0000049,GO:0004809	tRNA binding:tRNA (guanine-N2-)-methyltransferase activity	J:Translation, ribosomal structure and biogenesis	COG1867(Dimethylates a single guanine residue at position 26 of a number of tRNAs using S-adenosyl-L-methionine as donor of the methyl groups (By similarity))	PF02005.20,PF02475.20	N2,N2-dimethylguanosine tRNA methyltransferase:Met-10+ like-protein
chr2	110634344	TAA	T	INDEL	intron_variant	MODIFIER	EXON_chr2_110628934_110630180	Bpur00001-RASV	transcript	Bpur00001-RASV	protein_coding	(1/3)	c.1247+4165_1247+4166delAA	--	--	--	--	--	Bpur00001-RASV	XP_025083132.1	tRNA (guanine(26)-N(2))-dimethyltransferase-like [Pomacea canaliculata]	sp|Q9NXH9|TRM1_HUMAN	tRNA (guanine(26)-N(2))-dimethyltransferase OS=Homo sapiens OX=9606 GN=TRMT1 PE=1 SV=1	--	--	GO:0000049,GO:0004809	tRNA binding:tRNA (guanine-N2-)-methyltransferase activity	J:Translation, ribosomal structure and biogenesis	COG1867(Dimethylates a single guanine residue at position 26 of a number of tRNAs using S-adenosyl-L-methionine as donor of the methyl groups (By similarity))	PF02005.20,PF02475.20	N2,N2-dimethylguanosine tRNA methyltransferase:Met-10+ like-protein
chr2	110635004	TG	T	INDEL	intron_variant	MODIFIER	EXON_chr2_110628934_110630180	Bpur00001-RASV	transcript	Bpur00001-RASV	protein_coding	(1/3)	c.1247+4825delG	--	--	--	--	--	Bpur00001-RASV	XP_025083132.1	tRNA (guanine(26)-N(2))-dimethyltransferase-like [Pomacea canaliculata]	sp|Q9NXH9|TRM1_HUMAN	tRNA (guanine(26)-N(2))-dimethyltransferase OS=Homo sapiens OX=9606 GN=TRMT1 PE=1 SV=1	--	--	GO:0000049,GO:0004809	tRNA binding:tRNA (guanine-N2-)-methyltransferase activity	J:Translation, ribosomal structure and biogenesis	COG1867(Dimethylates a single guanine residue at position 26 of a number of tRNAs using S-adenosyl-L-methionine as donor of the methyl groups (By similarity))	PF02005.20,PF02475.20	N2,N2-dimethylguanosine tRNA methyltransferase:Met-10+ like-protein
chr2	110635666	A	AC	INDEL	intron_variant	MODIFIER	EXON_chr2_110628934_110630180	Bpur00001-RASV	transcript	Bpur00001-RASV	protein_coding	(1/3)	c.1247+5486_1247+5487insC	--	--	--	--	--	Bpur00001-RASV	XP_025083132.1	tRNA (guanine(26)-N(2))-dimethyltransferase-like [Pomacea canaliculata]	sp|Q9NXH9|TRM1_HUMAN	tRNA (guanine(26)-N(2))-dimethyltransferase OS=Homo sapiens OX=9606 GN=TRMT1 PE=1 SV=1	--	--	GO:0000049,GO:0004809	tRNA binding:tRNA (guanine-N2-)-methyltransferase activity	J:Translation, ribosomal structure and biogenesis	COG1867(Dimethylates a single guanine residue at position 26 of a number of tRNAs using S-adenosyl-L-methionine as donor of the methyl groups (By similarity))	PF02005.20,PF02475.20	N2,N2-dimethylguanosine tRNA methyltransferase:Met-10+ like-protein
chr2	110635794	T	TA	INDEL	intron_variant	MODIFIER	EXON_chr2_110628934_110630180	Bpur00001-RASV	transcript	Bpur00001-RASV	protein_coding	(1/3)	c.1247+5614_1247+5615insA	--	--	--	--	--	Bpur00001-RASV	XP_025083132.1	tRNA (guanine(26)-N(2))-dimethyltransferase-like [Pomacea canaliculata]	sp|Q9NXH9|TRM1_HUMAN	tRNA (guanine(26)-N(2))-dimethyltransferase OS=Homo sapiens OX=9606 GN=TRMT1 PE=1 SV=1	--	--	GO:0000049,GO:0004809	tRNA binding:tRNA (guanine-N2-)-methyltransferase activity	J:Translation, ribosomal structure and biogenesis	COG1867(Dimethylates a single guanine residue at position 26 of a number of tRNAs using S-adenosyl-L-methionine as donor of the methyl groups (By similarity))	PF02005.20,PF02475.20	N2,N2-dimethylguanosine tRNA methyltransferase:Met-10+ like-protein
chr2	110636516	G	GC	INDEL	intron_variant	MODIFIER	EXON_chr2_110628934_110630180	Bpur00001-RASV	transcript	Bpur00001-RASV	protein_coding	(1/3)	c.1247+6336_1247+6337insC	--	--	--	--	--	Bpur00001-RASV	XP_025083132.1	tRNA (guanine(26)-N(2))-dimethyltransferase-like [Pomacea canaliculata]	sp|Q9NXH9|TRM1_HUMAN	tRNA (guanine(26)-N(2))-dimethyltransferase OS=Homo sapiens OX=9606 GN=TRMT1 PE=1 SV=1	--	--	GO:0000049,GO:0004809	tRNA binding:tRNA (guanine-N2-)-methyltransferase activity	J:Translation, ribosomal structure and biogenesis	COG1867(Dimethylates a single guanine residue at position 26 of a number of tRNAs using S-adenosyl-L-methionine as donor of the methyl groups (By similarity))	PF02005.20,PF02475.20	N2,N2-dimethylguanosine tRNA methyltransferase:Met-10+ like-protein
chr3	13629091	T	TTTC	INDEL	intergenic_region	MODIFIER	EXON_chr3_13600942_13601156-EXON_chr3_13651545_13651764	Bpur20084-RA-Bpur00001-REEO	intergenic_region	Bpur20084-RA-Bpur00001-REEO	--	--	n.13629091_13629092insTTC	--	--	--	--	--	Bpur20084-RA-Bpur00001-REEO	--	--	--	--	--	--	--	--	--	--	--	--
chr3	13631289	A	ATT	INDEL	intergenic_region	MODIFIER	EXON_chr3_13600942_13601156-EXON_chr3_13651545_13651764	Bpur20084-RA-Bpur00001-REEO	intergenic_region	Bpur20084-RA-Bpur00001-REEO	--	--	n.13631289_13631290insTT	--	--	--	--	--	Bpur20084-RA-Bpur00001-REEO	--	--	--	--	--	--	--	--	--	--	--	--
chr3	13631299	AT	A	INDEL	intergenic_region	MODIFIER	EXON_chr3_13600942_13601156-EXON_chr3_13651545_13651764	Bpur20084-RA-Bpur00001-REEO	intergenic_region	Bpur20084-RA-Bpur00001-REEO	--	--	n.13631300delT	--	--	--	--	--	Bpur20084-RA-Bpur00001-REEO	--	--	--	--	--	--	--	--	--	--	--	--
chr3	13632466	ATTACTCATTTACTCACTCTCATTGAATCTGTCCACTCAGTCAGTAAACTGG	A	INDEL	intergenic_region	MODIFIER	EXON_chr3_13600942_13601156-EXON_chr3_13651545_13651764	Bpur20084-RA-Bpur00001-REEO	intergenic_region	Bpur20084-RA-Bpur00001-REEO	--	--	n.13632467_13632517delTTACTCATTTACTCACTCTCATTGAATCTGTCCACTCAGTCAGTAAACTGG	--	--	--	--	--	Bpur20084-RA-Bpur00001-REEO	--	--	--	--	--	--	--	--	--	--	--	--
chr3	13632652	AC	A	INDEL	intergenic_region	MODIFIER	EXON_chr3_13600942_13601156-EXON_chr3_13651545_13651764	Bpur20084-RA-Bpur00001-REEO	intergenic_region	Bpur20084-RA-Bpur00001-REEO	--	--	n.13632653delC	--	--	--	--	--	Bpur20084-RA-Bpur00001-REEO	--	--	--	--	--	--	--	--	--	--	--	--
chr3	13632665	GT	G	INDEL	intergenic_region	MODIFIER	EXON_chr3_13600942_13601156-EXON_chr3_13651545_13651764	Bpur20084-RA-Bpur00001-REEO	intergenic_region	Bpur20084-RA-Bpur00001-REEO	--	--	n.13632666delT	--	--	--	--	--	Bpur20084-RA-Bpur00001-REEO	--	--	--	--	--	--	--	--	--	--	--	--
chr3	13632766	GC	G	INDEL	intergenic_region	MODIFIER	EXON_chr3_13600942_13601156-EXON_chr3_13651545_13651764	Bpur20084-RA-Bpur00001-REEO	intergenic_region	Bpur20084-RA-Bpur00001-REEO	--	--	n.13632767delC	--	--	--	--	--	Bpur20084-RA-Bpur00001-REEO	--	--	--	--	--	--	--	--	--	--	--	--
chr3	13632868	TG	T	INDEL	intergenic_region	MODIFIER	EXON_chr3_13600942_13601156-EXON_chr3_13651545_13651764	Bpur20084-RA-Bpur00001-REEO	intergenic_region	Bpur20084-RA-Bpur00001-REEO	--	--	n.13632869delG	--	--	--	--	--	Bpur20084-RA-Bpur00001-REEO	--	--	--	--	--	--	--	--	--	--	--	--
chr3	13633738	CA	C	INDEL	intergenic_region	MODIFIER	EXON_chr3_13600942_13601156-EXON_chr3_13651545_13651764	Bpur20084-RA-Bpur00001-REEO	intergenic_region	Bpur20084-RA-Bpur00001-REEO	--	--	n.13633739delA	--	--	--	--	--	Bpur20084-RA-Bpur00001-REEO	--	--	--	--	--	--	--	--	--	--	--	--
chr3	13633861	GGCGT	G	INDEL	intergenic_region	MODIFIER	EXON_chr3_13600942_13601156-EXON_chr3_13651545_13651764	Bpur20084-RA-Bpur00001-REEO	intergenic_region	Bpur20084-RA-Bpur00001-REEO	--	--	n.13633862_13633865delGCGT	--	--	--	--	--	Bpur20084-RA-Bpur00001-REEO	--	--	--	--	--	--	--	--	--	--	--	--
chr3	13634323	T	TA	INDEL	intergenic_region	MODIFIER	EXON_chr3_13600942_13601156-EXON_chr3_13651545_13651764	Bpur20084-RA-Bpur00001-REEO	intergenic_region	Bpur20084-RA-Bpur00001-REEO	--	--	n.13634323_13634324insA	--	--	--	--	--	Bpur20084-RA-Bpur00001-REEO	--	--	--	--	--	--	--	--	--	--	--	--
chr3	13634383	GACGAT	G	INDEL	intergenic_region	MODIFIER	EXON_chr3_13600942_13601156-EXON_chr3_13651545_13651764	Bpur20084-RA-Bpur00001-REEO	intergenic_region	Bpur20084-RA-Bpur00001-REEO	--	--	n.13634384_13634388delACGAT	--	--	--	--	--	Bpur20084-RA-Bpur00001-REEO	--	--	--	--	--	--	--	--	--	--	--	--
chr3	13634502	A	AT	INDEL	intergenic_region	MODIFIER	EXON_chr3_13600942_13601156-EXON_chr3_13651545_13651764	Bpur20084-RA-Bpur00001-REEO	intergenic_region	Bpur20084-RA-Bpur00001-REEO	--	--	n.13634502_13634503insT	--	--	--	--	--	Bpur20084-RA-Bpur00001-REEO	--	--	--	--	--	--	--	--	--	--	--	--
chr3	13634678	G	GAGGACCAAACGGA	INDEL	intergenic_region	MODIFIER	EXON_chr3_13600942_13601156-EXON_chr3_13651545_13651764	Bpur20084-RA-Bpur00001-REEO	intergenic_region	Bpur20084-RA-Bpur00001-REEO	--	--	n.13634678_13634679insAGGACCAAACGGA	--	--	--	--	--	Bpur20084-RA-Bpur00001-REEO	--	--	--	--	--	--	--	--	--	--	--	--
chr3	13634733	TGGC	T	INDEL	intergenic_region	MODIFIER	EXON_chr3_13600942_13601156-EXON_chr3_13651545_13651764	Bpur20084-RA-Bpur00001-REEO	intergenic_region	Bpur20084-RA-Bpur00001-REEO	--	--	n.13634734_13634736delGGC	--	--	--	--	--	Bpur20084-RA-Bpur00001-REEO	--	--	--	--	--	--	--	--	--	--	--	--
chr3	13634737	AC	A	INDEL	intergenic_region	MODIFIER	EXON_chr3_13600942_13601156-EXON_chr3_13651545_13651764	Bpur20084-RA-Bpur00001-REEO	intergenic_region	Bpur20084-RA-Bpur00001-REEO	--	--	n.13634738delC	--	--	--	--	--	Bpur20084-RA-Bpur00001-REEO	--	--	--	--	--	--	--	--	--	--	--	--
chr3	13635209	CAACTCATAATCA	C	INDEL	intergenic_region	MODIFIER	EXON_chr3_13600942_13601156-EXON_chr3_13651545_13651764	Bpur20084-RA-Bpur00001-REEO	intergenic_region	Bpur20084-RA-Bpur00001-REEO	--	--	n.13635210_13635221delAACTCATAATCA	--	--	--	--	--	Bpur20084-RA-Bpur00001-REEO	--	--	--	--	--	--	--	--	--	--	--	--
chr3	13636207	AC	A	INDEL	intergenic_region	MODIFIER	EXON_chr3_13600942_13601156-EXON_chr3_13651545_13651764	Bpur20084-RA-Bpur00001-REEO	intergenic_region	Bpur20084-RA-Bpur00001-REEO	--	--	n.13636208delC	--	--	--	--	--	Bpur20084-RA-Bpur00001-REEO	--	--	--	--	--	--	--	--	--	--	--	--
chr3	13636408	TC	T	INDEL	intergenic_region	MODIFIER	EXON_chr3_13600942_13601156-EXON_chr3_13651545_13651764	Bpur20084-RA-Bpur00001-REEO	intergenic_region	Bpur20084-RA-Bpur00001-REEO	--	--	n.13636409delC	--	--	--	--	--	Bpur20084-RA-Bpur00001-REEO	--	--	--	--	--	--	--	--	--	--	--	--
chr3	13636568	GAGAA	G	INDEL	intergenic_region	MODIFIER	EXON_chr3_13600942_13601156-EXON_chr3_13651545_13651764	Bpur20084-RA-Bpur00001-REEO	intergenic_region	Bpur20084-RA-Bpur00001-REEO	--	--	n.13636569_13636572delAGAA	--	--	--	--	--	Bpur20084-RA-Bpur00001-REEO	--	--	--	--	--	--	--	--	--	--	--	--
chr3	13636960	CT	C	INDEL	intergenic_region	MODIFIER	EXON_chr3_13600942_13601156-EXON_chr3_13651545_13651764	Bpur20084-RA-Bpur00001-REEO	intergenic_region	Bpur20084-RA-Bpur00001-REEO	--	--	n.13636961delT	--	--	--	--	--	Bpur20084-RA-Bpur00001-REEO	--	--	--	--	--	--	--	--	--	--	--	--
chr3	13637818	TTTGC	T	INDEL	intergenic_region	MODIFIER	EXON_chr3_13600942_13601156-EXON_chr3_13651545_13651764	Bpur20084-RA-Bpur00001-REEO	intergenic_region	Bpur20084-RA-Bpur00001-REEO	--	--	n.13637819_13637822delTTGC	--	--	--	--	--	Bpur20084-RA-Bpur00001-REEO	--	--	--	--	--	--	--	--	--	--	--	--
chr3	13637992	CTCTTTTGTTTT	C	INDEL	intergenic_region	MODIFIER	EXON_chr3_13600942_13601156-EXON_chr3_13651545_13651764	Bpur20084-RA-Bpur00001-REEO	intergenic_region	Bpur20084-RA-Bpur00001-REEO	--	--	n.13637993_13638003delTCTTTTGTTTT	--	--	--	--	--	Bpur20084-RA-Bpur00001-REEO	--	--	--	--	--	--	--	--	--	--	--	--
chr3	13638774	T	TTTATATAAA	INDEL	intergenic_region	MODIFIER	EXON_chr3_13600942_13601156-EXON_chr3_13651545_13651764	Bpur20084-RA-Bpur00001-REEO	intergenic_region	Bpur20084-RA-Bpur00001-REEO	--	--	n.13638774_13638775insTTATATAAA	--	--	--	--	--	Bpur20084-RA-Bpur00001-REEO	--	--	--	--	--	--	--	--	--	--	--	--
chr3	13639389	TA	T	INDEL	intergenic_region	MODIFIER	EXON_chr3_13600942_13601156-EXON_chr3_13651545_13651764	Bpur20084-RA-Bpur00001-REEO	intergenic_region	Bpur20084-RA-Bpur00001-REEO	--	--	n.13639390delA	--	--	--	--	--	Bpur20084-RA-Bpur00001-REEO	--	--	--	--	--	--	--	--	--	--	--	--
chr3	13639455	T	TTTCTACTATA	INDEL	intergenic_region	MODIFIER	EXON_chr3_13600942_13601156-EXON_chr3_13651545_13651764	Bpur20084-RA-Bpur00001-REEO	intergenic_region	Bpur20084-RA-Bpur00001-REEO	--	--	n.13639455_13639456insTTCTACTATA	--	--	--	--	--	Bpur20084-RA-Bpur00001-REEO	--	--	--	--	--	--	--	--	--	--	--	--
chr3	13639460	AG	A	INDEL	intergenic_region	MODIFIER	EXON_chr3_13600942_13601156-EXON_chr3_13651545_13651764	Bpur20084-RA-Bpur00001-REEO	intergenic_region	Bpur20084-RA-Bpur00001-REEO	--	--	n.13639461delG	--	--	--	--	--	Bpur20084-RA-Bpur00001-REEO	--	--	--	--	--	--	--	--	--	--	--	--
chr3	13639465	TGTTTTAGTA	T	INDEL	intergenic_region	MODIFIER	EXON_chr3_13600942_13601156-EXON_chr3_13651545_13651764	Bpur20084-RA-Bpur00001-REEO	intergenic_region	Bpur20084-RA-Bpur00001-REEO	--	--	n.13639466_13639474delGTTTTAGTA	--	--	--	--	--	Bpur20084-RA-Bpur00001-REEO	--	--	--	--	--	--	--	--	--	--	--	--
chr3	13639689	A	ATT	INDEL	intergenic_region	MODIFIER	EXON_chr3_13600942_13601156-EXON_chr3_13651545_13651764	Bpur20084-RA-Bpur00001-REEO	intergenic_region	Bpur20084-RA-Bpur00001-REEO	--	--	n.13639689_13639690insTT	--	--	--	--	--	Bpur20084-RA-Bpur00001-REEO	--	--	--	--	--	--	--	--	--	--	--	--
chr3	13639692	T	TAATTAATAA	INDEL	intergenic_region	MODIFIER	EXON_chr3_13600942_13601156-EXON_chr3_13651545_13651764	Bpur20084-RA-Bpur00001-REEO	intergenic_region	Bpur20084-RA-Bpur00001-REEO	--	--	n.13639692_13639693insAATTAATAA	--	--	--	--	--	Bpur20084-RA-Bpur00001-REEO	--	--	--	--	--	--	--	--	--	--	--	--
chr3	13639895	T	TTA	INDEL	intergenic_region	MODIFIER	EXON_chr3_13600942_13601156-EXON_chr3_13651545_13651764	Bpur20084-RA-Bpur00001-REEO	intergenic_region	Bpur20084-RA-Bpur00001-REEO	--	--	n.13639895_13639896insTA	--	--	--	--	--	Bpur20084-RA-Bpur00001-REEO	--	--	--	--	--	--	--	--	--	--	--	--
chr3	13639912	CA	C	INDEL	intergenic_region	MODIFIER	EXON_chr3_13600942_13601156-EXON_chr3_13651545_13651764	Bpur20084-RA-Bpur00001-REEO	intergenic_region	Bpur20084-RA-Bpur00001-REEO	--	--	n.13639913delA	--	--	--	--	--	Bpur20084-RA-Bpur00001-REEO	--	--	--	--	--	--	--	--	--	--	--	--
chr3	13640775	TTAACAA	T	INDEL	intergenic_region	MODIFIER	EXON_chr3_13600942_13601156-EXON_chr3_13651545_13651764	Bpur20084-RA-Bpur00001-REEO	intergenic_region	Bpur20084-RA-Bpur00001-REEO	--	--	n.13640776_13640781delTAACAA	--	--	--	--	--	Bpur20084-RA-Bpur00001-REEO	--	--	--	--	--	--	--	--	--	--	--	--
chr3	13640871	C	CA	INDEL	intergenic_region	MODIFIER	EXON_chr3_13600942_13601156-EXON_chr3_13651545_13651764	Bpur20084-RA-Bpur00001-REEO	intergenic_region	Bpur20084-RA-Bpur00001-REEO	--	--	n.13640871_13640872insA	--	--	--	--	--	Bpur20084-RA-Bpur00001-REEO	--	--	--	--	--	--	--	--	--	--	--	--
chr3	13640879	ACTTTT	A	INDEL	intergenic_region	MODIFIER	EXON_chr3_13600942_13601156-EXON_chr3_13651545_13651764	Bpur20084-RA-Bpur00001-REEO	intergenic_region	Bpur20084-RA-Bpur00001-REEO	--	--	n.13640880_13640884delCTTTT	--	--	--	--	--	Bpur20084-RA-Bpur00001-REEO	--	--	--	--	--	--	--	--	--	--	--	--
chr3	13640929	TC	T	INDEL	intergenic_region	MODIFIER	EXON_chr3_13600942_13601156-EXON_chr3_13651545_13651764	Bpur20084-RA-Bpur00001-REEO	intergenic_region	Bpur20084-RA-Bpur00001-REEO	--	--	n.13640930delC	--	--	--	--	--	Bpur20084-RA-Bpur00001-REEO	--	--	--	--	--	--	--	--	--	--	--	--
chr3	13641143	A	AT	INDEL	intergenic_region	MODIFIER	EXON_chr3_13600942_13601156-EXON_chr3_13651545_13651764	Bpur20084-RA-Bpur00001-REEO	intergenic_region	Bpur20084-RA-Bpur00001-REEO	--	--	n.13641143_13641144insT	--	--	--	--	--	Bpur20084-RA-Bpur00001-REEO	--	--	--	--	--	--	--	--	--	--	--	--
chr3	13641145	AAGAC	A	INDEL	intergenic_region	MODIFIER	EXON_chr3_13600942_13601156-EXON_chr3_13651545_13651764	Bpur20084-RA-Bpur00001-REEO	intergenic_region	Bpur20084-RA-Bpur00001-REEO	--	--	n.13641146_13641149delAGAC	--	--	--	--	--	Bpur20084-RA-Bpur00001-REEO	--	--	--	--	--	--	--	--	--	--	--	--
chr3	13641234	CAGATTTTATGT	C	INDEL	intergenic_region	MODIFIER	EXON_chr3_13600942_13601156-EXON_chr3_13651545_13651764	Bpur20084-RA-Bpur00001-REEO	intergenic_region	Bpur20084-RA-Bpur00001-REEO	--	--	n.13641235_13641245delAGATTTTATGT	--	--	--	--	--	Bpur20084-RA-Bpur00001-REEO	--	--	--	--	--	--	--	--	--	--	--	--
chr3	13641404	TA	T	INDEL	intergenic_region	MODIFIER	EXON_chr3_13600942_13601156-EXON_chr3_13651545_13651764	Bpur20084-RA-Bpur00001-REEO	intergenic_region	Bpur20084-RA-Bpur00001-REEO	--	--	n.13641405delA	--	--	--	--	--	Bpur20084-RA-Bpur00001-REEO	--	--	--	--	--	--	--	--	--	--	--	--
chr3	13641823	A	AC	INDEL	intergenic_region	MODIFIER	EXON_chr3_13600942_13601156-EXON_chr3_13651545_13651764	Bpur20084-RA-Bpur00001-REEO	intergenic_region	Bpur20084-RA-Bpur00001-REEO	--	--	n.13641823_13641824insC	--	--	--	--	--	Bpur20084-RA-Bpur00001-REEO	--	--	--	--	--	--	--	--	--	--	--	--
chr3	13641825	T	TC	INDEL	intergenic_region	MODIFIER	EXON_chr3_13600942_13601156-EXON_chr3_13651545_13651764	Bpur20084-RA-Bpur00001-REEO	intergenic_region	Bpur20084-RA-Bpur00001-REEO	--	--	n.13641825_13641826insC	--	--	--	--	--	Bpur20084-RA-Bpur00001-REEO	--	--	--	--	--	--	--	--	--	--	--	--
chr3	13642225	TA	T	INDEL	intergenic_region	MODIFIER	EXON_chr3_13600942_13601156-EXON_chr3_13651545_13651764	Bpur20084-RA-Bpur00001-REEO	intergenic_region	Bpur20084-RA-Bpur00001-REEO	--	--	n.13642226delA	--	--	--	--	--	Bpur20084-RA-Bpur00001-REEO	--	--	--	--	--	--	--	--	--	--	--	--
chr3	13642437	CCG	C	INDEL	intergenic_region	MODIFIER	EXON_chr3_13600942_13601156-EXON_chr3_13651545_13651764	Bpur20084-RA-Bpur00001-REEO	intergenic_region	Bpur20084-RA-Bpur00001-REEO	--	--	n.13642438_13642439delCG	--	--	--	--	--	Bpur20084-RA-Bpur00001-REEO	--	--	--	--	--	--	--	--	--	--	--	--
chr3	13643301	G	GCTTAGA	INDEL	intergenic_region	MODIFIER	EXON_chr3_13600942_13601156-EXON_chr3_13651545_13651764	Bpur20084-RA-Bpur00001-REEO	intergenic_region	Bpur20084-RA-Bpur00001-REEO	--	--	n.13643301_13643302insCTTAGA	--	--	--	--	--	Bpur20084-RA-Bpur00001-REEO	--	--	--	--	--	--	--	--	--	--	--	--
chr3	13643338	AGT	A	INDEL	intergenic_region	MODIFIER	EXON_chr3_13600942_13601156-EXON_chr3_13651545_13651764	Bpur20084-RA-Bpur00001-REEO	intergenic_region	Bpur20084-RA-Bpur00001-REEO	--	--	n.13643339_13643340delGT	--	--	--	--	--	Bpur20084-RA-Bpur00001-REEO	--	--	--	--	--	--	--	--	--	--	--	--
chr3	13643382	TTGATTTTATTTTATTTTACTCCTAACATTAGAAAC	T	INDEL	intergenic_region	MODIFIER	EXON_chr3_13600942_13601156-EXON_chr3_13651545_13651764	Bpur20084-RA-Bpur00001-REEO	intergenic_region	Bpur20084-RA-Bpur00001-REEO	--	--	n.13643383_13643417delTGATTTTATTTTATTTTACTCCTAACATTAGAAAC	--	--	--	--	--	Bpur20084-RA-Bpur00001-REEO	--	--	--	--	--	--	--	--	--	--	--	--
chr3	13643568	C	CT	INDEL	intergenic_region	MODIFIER	EXON_chr3_13600942_13601156-EXON_chr3_13651545_13651764	Bpur20084-RA-Bpur00001-REEO	intergenic_region	Bpur20084-RA-Bpur00001-REEO	--	--	n.13643568_13643569insT	--	--	--	--	--	Bpur20084-RA-Bpur00001-REEO	--	--	--	--	--	--	--	--	--	--	--	--
chr3	13643579	A	AT	INDEL	intergenic_region	MODIFIER	EXON_chr3_13600942_13601156-EXON_chr3_13651545_13651764	Bpur20084-RA-Bpur00001-REEO	intergenic_region	Bpur20084-RA-Bpur00001-REEO	--	--	n.13643579_13643580insT	--	--	--	--	--	Bpur20084-RA-Bpur00001-REEO	--	--	--	--	--	--	--	--	--	--	--	--
chr3	13643583	TTGA	T	INDEL	intergenic_region	MODIFIER	EXON_chr3_13600942_13601156-EXON_chr3_13651545_13651764	Bpur20084-RA-Bpur00001-REEO	intergenic_region	Bpur20084-RA-Bpur00001-REEO	--	--	n.13643584_13643586delTGA	--	--	--	--	--	Bpur20084-RA-Bpur00001-REEO	--	--	--	--	--	--	--	--	--	--	--	--
chr3	13643635	A	ATT	INDEL	intergenic_region	MODIFIER	EXON_chr3_13600942_13601156-EXON_chr3_13651545_13651764	Bpur20084-RA-Bpur00001-REEO	intergenic_region	Bpur20084-RA-Bpur00001-REEO	--	--	n.13643635_13643636insTT	--	--	--	--	--	Bpur20084-RA-Bpur00001-REEO	--	--	--	--	--	--	--	--	--	--	--	--
chr3	13643835	AG	A	INDEL	intergenic_region	MODIFIER	EXON_chr3_13600942_13601156-EXON_chr3_13651545_13651764	Bpur20084-RA-Bpur00001-REEO	intergenic_region	Bpur20084-RA-Bpur00001-REEO	--	--	n.13643836delG	--	--	--	--	--	Bpur20084-RA-Bpur00001-REEO	--	--	--	--	--	--	--	--	--	--	--	--
chr3	13644466	ATAC	A	INDEL	intergenic_region	MODIFIER	EXON_chr3_13600942_13601156-EXON_chr3_13651545_13651764	Bpur20084-RA-Bpur00001-REEO	intergenic_region	Bpur20084-RA-Bpur00001-REEO	--	--	n.13644467_13644469delTAC	--	--	--	--	--	Bpur20084-RA-Bpur00001-REEO	--	--	--	--	--	--	--	--	--	--	--	--
chr3	13644602	AATTT	A	INDEL	intergenic_region	MODIFIER	EXON_chr3_13600942_13601156-EXON_chr3_13651545_13651764	Bpur20084-RA-Bpur00001-REEO	intergenic_region	Bpur20084-RA-Bpur00001-REEO	--	--	n.13644603_13644606delATTT	--	--	--	--	--	Bpur20084-RA-Bpur00001-REEO	--	--	--	--	--	--	--	--	--	--	--	--
chr3	13645920	T	TTA	INDEL	intergenic_region	MODIFIER	EXON_chr3_13600942_13601156-EXON_chr3_13651545_13651764	Bpur20084-RA-Bpur00001-REEO	intergenic_region	Bpur20084-RA-Bpur00001-REEO	--	--	n.13645920_13645921insTA	--	--	--	--	--	Bpur20084-RA-Bpur00001-REEO	--	--	--	--	--	--	--	--	--	--	--	--
chr3	13646097	C	CAA	INDEL	intergenic_region	MODIFIER	EXON_chr3_13600942_13601156-EXON_chr3_13651545_13651764	Bpur20084-RA-Bpur00001-REEO	intergenic_region	Bpur20084-RA-Bpur00001-REEO	--	--	n.13646097_13646098insAA	--	--	--	--	--	Bpur20084-RA-Bpur00001-REEO	--	--	--	--	--	--	--	--	--	--	--	--
chr3	13646316	T	TGA	INDEL	intergenic_region	MODIFIER	EXON_chr3_13600942_13601156-EXON_chr3_13651545_13651764	Bpur20084-RA-Bpur00001-REEO	intergenic_region	Bpur20084-RA-Bpur00001-REEO	--	--	n.13646316_13646317insGA	--	--	--	--	--	Bpur20084-RA-Bpur00001-REEO	--	--	--	--	--	--	--	--	--	--	--	--
chr3	13646318	TAA	T	INDEL	intergenic_region	MODIFIER	EXON_chr3_13600942_13601156-EXON_chr3_13651545_13651764	Bpur20084-RA-Bpur00001-REEO	intergenic_region	Bpur20084-RA-Bpur00001-REEO	--	--	n.13646319_13646320delAA	--	--	--	--	--	Bpur20084-RA-Bpur00001-REEO	--	--	--	--	--	--	--	--	--	--	--	--
chr3	13647073	CT	C	INDEL	intergenic_region	MODIFIER	EXON_chr3_13600942_13601156-EXON_chr3_13651545_13651764	Bpur20084-RA-Bpur00001-REEO	intergenic_region	Bpur20084-RA-Bpur00001-REEO	--	--	n.13647074delT	--	--	--	--	--	Bpur20084-RA-Bpur00001-REEO	--	--	--	--	--	--	--	--	--	--	--	--
chr3	13647101	C	CTT	INDEL	intergenic_region	MODIFIER	EXON_chr3_13600942_13601156-EXON_chr3_13651545_13651764	Bpur20084-RA-Bpur00001-REEO	intergenic_region	Bpur20084-RA-Bpur00001-REEO	--	--	n.13647101_13647102insTT	--	--	--	--	--	Bpur20084-RA-Bpur00001-REEO	--	--	--	--	--	--	--	--	--	--	--	--
chr3	13647177	G	GAGCAGAAA	INDEL	intergenic_region	MODIFIER	EXON_chr3_13600942_13601156-EXON_chr3_13651545_13651764	Bpur20084-RA-Bpur00001-REEO	intergenic_region	Bpur20084-RA-Bpur00001-REEO	--	--	n.13647177_13647178insAGCAGAAA	--	--	--	--	--	Bpur20084-RA-Bpur00001-REEO	--	--	--	--	--	--	--	--	--	--	--	--
chr3	13647178	T	TTTATAGTTATAATTTTAAA	INDEL	intergenic_region	MODIFIER	EXON_chr3_13600942_13601156-EXON_chr3_13651545_13651764	Bpur20084-RA-Bpur00001-REEO	intergenic_region	Bpur20084-RA-Bpur00001-REEO	--	--	n.13647178_13647179insTTATAGTTATAATTTTAAA	--	--	--	--	--	Bpur20084-RA-Bpur00001-REEO	--	--	--	--	--	--	--	--	--	--	--	--
chr3	13647307	TAC	T	INDEL	intergenic_region	MODIFIER	EXON_chr3_13600942_13601156-EXON_chr3_13651545_13651764	Bpur20084-RA-Bpur00001-REEO	intergenic_region	Bpur20084-RA-Bpur00001-REEO	--	--	n.13647308_13647309delAC	--	--	--	--	--	Bpur20084-RA-Bpur00001-REEO	--	--	--	--	--	--	--	--	--	--	--	--
chr3	13647485	A	AATT	INDEL	intergenic_region	MODIFIER	EXON_chr3_13600942_13601156-EXON_chr3_13651545_13651764	Bpur20084-RA-Bpur00001-REEO	intergenic_region	Bpur20084-RA-Bpur00001-REEO	--	--	n.13647485_13647486insATT	--	--	--	--	--	Bpur20084-RA-Bpur00001-REEO	--	--	--	--	--	--	--	--	--	--	--	--
chr3	13647501	CAG	C	INDEL	intergenic_region	MODIFIER	EXON_chr3_13600942_13601156-EXON_chr3_13651545_13651764	Bpur20084-RA-Bpur00001-REEO	intergenic_region	Bpur20084-RA-Bpur00001-REEO	--	--	n.13647502_13647503delAG	--	--	--	--	--	Bpur20084-RA-Bpur00001-REEO	--	--	--	--	--	--	--	--	--	--	--	--
chr3	13647531	A	AC	INDEL	intergenic_region	MODIFIER	EXON_chr3_13600942_13601156-EXON_chr3_13651545_13651764	Bpur20084-RA-Bpur00001-REEO	intergenic_region	Bpur20084-RA-Bpur00001-REEO	--	--	n.13647531_13647532insC	--	--	--	--	--	Bpur20084-RA-Bpur00001-REEO	--	--	--	--	--	--	--	--	--	--	--	--
chr3	13647580	CTCAATGACA	C	INDEL	intergenic_region	MODIFIER	EXON_chr3_13600942_13601156-EXON_chr3_13651545_13651764	Bpur20084-RA-Bpur00001-REEO	intergenic_region	Bpur20084-RA-Bpur00001-REEO	--	--	n.13647581_13647589delTCAATGACA	--	--	--	--	--	Bpur20084-RA-Bpur00001-REEO	--	--	--	--	--	--	--	--	--	--	--	--
chr3	13647641	G	GA	INDEL	intergenic_region	MODIFIER	EXON_chr3_13600942_13601156-EXON_chr3_13651545_13651764	Bpur20084-RA-Bpur00001-REEO	intergenic_region	Bpur20084-RA-Bpur00001-REEO	--	--	n.13647641_13647642insA	--	--	--	--	--	Bpur20084-RA-Bpur00001-REEO	--	--	--	--	--	--	--	--	--	--	--	--
chr3	13648053	ACCACGAAAAAGAACCTATTCCCATGACAGATAAAAAGCG	A	INDEL	intergenic_region	MODIFIER	EXON_chr3_13600942_13601156-EXON_chr3_13651545_13651764	Bpur20084-RA-Bpur00001-REEO	intergenic_region	Bpur20084-RA-Bpur00001-REEO	--	--	n.13648054_13648092delCCACGAAAAAGAACCTATTCCCATGACAGATAAAAAGCG	--	--	--	--	--	Bpur20084-RA-Bpur00001-REEO	--	--	--	--	--	--	--	--	--	--	--	--
chr3	13648107	AT	A	INDEL	intergenic_region	MODIFIER	EXON_chr3_13600942_13601156-EXON_chr3_13651545_13651764	Bpur20084-RA-Bpur00001-REEO	intergenic_region	Bpur20084-RA-Bpur00001-REEO	--	--	n.13648108delT	--	--	--	--	--	Bpur20084-RA-Bpur00001-REEO	--	--	--	--	--	--	--	--	--	--	--	--
chr3	13649270	A	AAG	INDEL	intergenic_region	MODIFIER	EXON_chr3_13600942_13601156-EXON_chr3_13651545_13651764	Bpur20084-RA-Bpur00001-REEO	intergenic_region	Bpur20084-RA-Bpur00001-REEO	--	--	n.13649270_13649271insAG	--	--	--	--	--	Bpur20084-RA-Bpur00001-REEO	--	--	--	--	--	--	--	--	--	--	--	--
chr3	13649485	TA	T	INDEL	intergenic_region	MODIFIER	EXON_chr3_13600942_13601156-EXON_chr3_13651545_13651764	Bpur20084-RA-Bpur00001-REEO	intergenic_region	Bpur20084-RA-Bpur00001-REEO	--	--	n.13649486delA	--	--	--	--	--	Bpur20084-RA-Bpur00001-REEO	--	--	--	--	--	--	--	--	--	--	--	--
chr3	13649551	C	CTA	INDEL	intergenic_region	MODIFIER	EXON_chr3_13600942_13601156-EXON_chr3_13651545_13651764	Bpur20084-RA-Bpur00001-REEO	intergenic_region	Bpur20084-RA-Bpur00001-REEO	--	--	n.13649551_13649552insTA	--	--	--	--	--	Bpur20084-RA-Bpur00001-REEO	--	--	--	--	--	--	--	--	--	--	--	--
chr3	13649878	CACTA	C	INDEL	intergenic_region	MODIFIER	EXON_chr3_13600942_13601156-EXON_chr3_13651545_13651764	Bpur20084-RA-Bpur00001-REEO	intergenic_region	Bpur20084-RA-Bpur00001-REEO	--	--	n.13649879_13649882delACTA	--	--	--	--	--	Bpur20084-RA-Bpur00001-REEO	--	--	--	--	--	--	--	--	--	--	--	--
chr3	13649937	C	CT	INDEL	intergenic_region	MODIFIER	EXON_chr3_13600942_13601156-EXON_chr3_13651545_13651764	Bpur20084-RA-Bpur00001-REEO	intergenic_region	Bpur20084-RA-Bpur00001-REEO	--	--	n.13649937_13649938insT	--	--	--	--	--	Bpur20084-RA-Bpur00001-REEO	--	--	--	--	--	--	--	--	--	--	--	--
chr3	13649968	C	CAAGT	INDEL	intergenic_region	MODIFIER	EXON_chr3_13600942_13601156-EXON_chr3_13651545_13651764	Bpur20084-RA-Bpur00001-REEO	intergenic_region	Bpur20084-RA-Bpur00001-REEO	--	--	n.13649968_13649969insAAGT	--	--	--	--	--	Bpur20084-RA-Bpur00001-REEO	--	--	--	--	--	--	--	--	--	--	--	--
chr3	13650003	TA	T	INDEL	intergenic_region	MODIFIER	EXON_chr3_13600942_13601156-EXON_chr3_13651545_13651764	Bpur20084-RA-Bpur00001-REEO	intergenic_region	Bpur20084-RA-Bpur00001-REEO	--	--	n.13650004delA	--	--	--	--	--	Bpur20084-RA-Bpur00001-REEO	--	--	--	--	--	--	--	--	--	--	--	--
chr3	13650005	TAA	T	INDEL	intergenic_region	MODIFIER	EXON_chr3_13600942_13601156-EXON_chr3_13651545_13651764	Bpur20084-RA-Bpur00001-REEO	intergenic_region	Bpur20084-RA-Bpur00001-REEO	--	--	n.13650006_13650007delAA	--	--	--	--	--	Bpur20084-RA-Bpur00001-REEO	--	--	--	--	--	--	--	--	--	--	--	--
chr3	13650073	GCAGATTTTA	G	INDEL	intergenic_region	MODIFIER	EXON_chr3_13600942_13601156-EXON_chr3_13651545_13651764	Bpur20084-RA-Bpur00001-REEO	intergenic_region	Bpur20084-RA-Bpur00001-REEO	--	--	n.13650074_13650082delCAGATTTTA	--	--	--	--	--	Bpur20084-RA-Bpur00001-REEO	--	--	--	--	--	--	--	--	--	--	--	--
chr3	13650222	CA	C	INDEL	intergenic_region	MODIFIER	EXON_chr3_13600942_13601156-EXON_chr3_13651545_13651764	Bpur20084-RA-Bpur00001-REEO	intergenic_region	Bpur20084-RA-Bpur00001-REEO	--	--	n.13650223delA	--	--	--	--	--	Bpur20084-RA-Bpur00001-REEO	--	--	--	--	--	--	--	--	--	--	--	--
chr3	13650443	G	GCCCATAA	INDEL	intergenic_region	MODIFIER	EXON_chr3_13600942_13601156-EXON_chr3_13651545_13651764	Bpur20084-RA-Bpur00001-REEO	intergenic_region	Bpur20084-RA-Bpur00001-REEO	--	--	n.13650443_13650444insCCCATAA	--	--	--	--	--	Bpur20084-RA-Bpur00001-REEO	--	--	--	--	--	--	--	--	--	--	--	--
chr3	13650710	CGCGTTGCT	C	INDEL	upstream_gene_variant	MODIFIER	EXON_chr3_13651545_13651764	Bpur00001-REEO	transcript	Bpur00001-REEO	protein_coding	--	c.-834_-827delGCGTTGCT	--	--	--	--	834	Bpur00001-REEO	XP_041349018.1	T-box transcription factor TBX10-like isoform X2 [Gigantopelta aegis]	sp|Q8AXX2|TBX1_DANRE	T-box transcription factor TBX1 OS=Danio rerio OX=7955 GN=tbx1 PE=2 SV=1	--	--	GO:0003700,GO:0000978,GO:0005634,GO:0045893	transcription factor activity, sequence-specific DNA binding:RNA polymerase II core promoter proximal region sequence-specific DNA binding:nucleus:positive regulation of transcription, DNA-templated	K:Transcription	ENOG410Y98J(t-box transcription factor)	PF00907.26	T-box
chr3	13650710	CGCGTTGCT	C	INDEL	intergenic_region	MODIFIER	EXON_chr3_13600942_13601156-EXON_chr3_13651545_13651764	Bpur20084-RA-Bpur00001-REEO	intergenic_region	Bpur20084-RA-Bpur00001-REEO	--	--	n.13650711_13650718delGCGTTGCT	--	--	--	--	--	Bpur20084-RA-Bpur00001-REEO	--	--	--	--	--	--	--	--	--	--	--	--
chr3	13651166	G	GAA	INDEL	upstream_gene_variant	MODIFIER	EXON_chr3_13651545_13651764	Bpur00001-REEO	transcript	Bpur00001-REEO	protein_coding	--	c.-379_-378insAA	--	--	--	--	378	Bpur00001-REEO	XP_041349018.1	T-box transcription factor TBX10-like isoform X2 [Gigantopelta aegis]	sp|Q8AXX2|TBX1_DANRE	T-box transcription factor TBX1 OS=Danio rerio OX=7955 GN=tbx1 PE=2 SV=1	--	--	GO:0003700,GO:0000978,GO:0005634,GO:0045893	transcription factor activity, sequence-specific DNA binding:RNA polymerase II core promoter proximal region sequence-specific DNA binding:nucleus:positive regulation of transcription, DNA-templated	K:Transcription	ENOG410Y98J(t-box transcription factor)	PF00907.26	T-box
chr3	13651166	G	GAA	INDEL	intergenic_region	MODIFIER	EXON_chr3_13600942_13601156-EXON_chr3_13651545_13651764	Bpur20084-RA-Bpur00001-REEO	intergenic_region	Bpur20084-RA-Bpur00001-REEO	--	--	n.13651166_13651167insAA	--	--	--	--	--	Bpur20084-RA-Bpur00001-REEO	--	--	--	--	--	--	--	--	--	--	--	--
chr3	13651211	TG	T	INDEL	upstream_gene_variant	MODIFIER	EXON_chr3_13651545_13651764	Bpur00001-REEO	transcript	Bpur00001-REEO	protein_coding	--	c.-333delG	--	--	--	--	333	Bpur00001-REEO	XP_041349018.1	T-box transcription factor TBX10-like isoform X2 [Gigantopelta aegis]	sp|Q8AXX2|TBX1_DANRE	T-box transcription factor TBX1 OS=Danio rerio OX=7955 GN=tbx1 PE=2 SV=1	--	--	GO:0003700,GO:0000978,GO:0005634,GO:0045893	transcription factor activity, sequence-specific DNA binding:RNA polymerase II core promoter proximal region sequence-specific DNA binding:nucleus:positive regulation of transcription, DNA-templated	K:Transcription	ENOG410Y98J(t-box transcription factor)	PF00907.26	T-box
chr3	13651211	TG	T	INDEL	intergenic_region	MODIFIER	EXON_chr3_13600942_13601156-EXON_chr3_13651545_13651764	Bpur20084-RA-Bpur00001-REEO	intergenic_region	Bpur20084-RA-Bpur00001-REEO	--	--	n.13651212delG	--	--	--	--	--	Bpur20084-RA-Bpur00001-REEO	--	--	--	--	--	--	--	--	--	--	--	--
chr3	13651292	T	TG	INDEL	upstream_gene_variant	MODIFIER	EXON_chr3_13651545_13651764	Bpur00001-REEO	transcript	Bpur00001-REEO	protein_coding	--	c.-253_-252insG	--	--	--	--	252	Bpur00001-REEO	XP_041349018.1	T-box transcription factor TBX10-like isoform X2 [Gigantopelta aegis]	sp|Q8AXX2|TBX1_DANRE	T-box transcription factor TBX1 OS=Danio rerio OX=7955 GN=tbx1 PE=2 SV=1	--	--	GO:0003700,GO:0000978,GO:0005634,GO:0045893	transcription factor activity, sequence-specific DNA binding:RNA polymerase II core promoter proximal region sequence-specific DNA binding:nucleus:positive regulation of transcription, DNA-templated	K:Transcription	ENOG410Y98J(t-box transcription factor)	PF00907.26	T-box
chr3	13651292	T	TG	INDEL	intergenic_region	MODIFIER	EXON_chr3_13600942_13601156-EXON_chr3_13651545_13651764	Bpur20084-RA-Bpur00001-REEO	intergenic_region	Bpur20084-RA-Bpur00001-REEO	--	--	n.13651292_13651293insG	--	--	--	--	--	Bpur20084-RA-Bpur00001-REEO	--	--	--	--	--	--	--	--	--	--	--	--
chr3	13651447	TAG	T	INDEL	upstream_gene_variant	MODIFIER	EXON_chr3_13651545_13651764	Bpur00001-REEO	transcript	Bpur00001-REEO	protein_coding	--	c.-97_-96delAG	--	--	--	--	97	Bpur00001-REEO	XP_041349018.1	T-box transcription factor TBX10-like isoform X2 [Gigantopelta aegis]	sp|Q8AXX2|TBX1_DANRE	T-box transcription factor TBX1 OS=Danio rerio OX=7955 GN=tbx1 PE=2 SV=1	--	--	GO:0003700,GO:0000978,GO:0005634,GO:0045893	transcription factor activity, sequence-specific DNA binding:RNA polymerase II core promoter proximal region sequence-specific DNA binding:nucleus:positive regulation of transcription, DNA-templated	K:Transcription	ENOG410Y98J(t-box transcription factor)	PF00907.26	T-box
chr3	13651447	TAG	T	INDEL	intergenic_region	MODIFIER	EXON_chr3_13600942_13601156-EXON_chr3_13651545_13651764	Bpur20084-RA-Bpur00001-REEO	intergenic_region	Bpur20084-RA-Bpur00001-REEO	--	--	n.13651448_13651449delAG	--	--	--	--	--	Bpur20084-RA-Bpur00001-REEO	--	--	--	--	--	--	--	--	--	--	--	--
chr3	13651623	A	ACCC	INDEL	disruptive_inframe_insertion	MODERATE	EXON_chr3_13651545_13651764	Bpur00001-REEO	transcript	Bpur00001-REEO	protein_coding	(1/3)	c.80_82dupCCC	p.Thr27_Leu28insPro	(83/678)	(83/678)	(28/225)	--	Bpur00001-REEO	XP_041349018.1	T-box transcription factor TBX10-like isoform X2 [Gigantopelta aegis]	sp|Q8AXX2|TBX1_DANRE	T-box transcription factor TBX1 OS=Danio rerio OX=7955 GN=tbx1 PE=2 SV=1	--	--	GO:0003700,GO:0000978,GO:0005634,GO:0045893	transcription factor activity, sequence-specific DNA binding:RNA polymerase II core promoter proximal region sequence-specific DNA binding:nucleus:positive regulation of transcription, DNA-templated	K:Transcription	ENOG410Y98J(t-box transcription factor)	PF00907.26	T-box
chr3	13651703	A	ATCTAC	INDEL	frameshift_variant	HIGH	EXON_chr3_13651545_13651764	Bpur00001-REEO	transcript	Bpur00001-REEO	protein_coding	(1/3)	c.159_160insTCTAC	p.Ala54fs	(160/678)	(160/678)	(54/225)	--	Bpur00001-REEO	XP_041349018.1	T-box transcription factor TBX10-like isoform X2 [Gigantopelta aegis]	sp|Q8AXX2|TBX1_DANRE	T-box transcription factor TBX1 OS=Danio rerio OX=7955 GN=tbx1 PE=2 SV=1	--	--	GO:0003700,GO:0000978,GO:0005634,GO:0045893	transcription factor activity, sequence-specific DNA binding:RNA polymerase II core promoter proximal region sequence-specific DNA binding:nucleus:positive regulation of transcription, DNA-templated	K:Transcription	ENOG410Y98J(t-box transcription factor)	PF00907.26	T-box
chr3	13651857	GT	G	INDEL	intron_variant	MODIFIER	EXON_chr3_13651545_13651764	Bpur00001-REEO	transcript	Bpur00001-REEO	protein_coding	(1/2)	c.220+94delT	--	--	--	--	--	Bpur00001-REEO	XP_041349018.1	T-box transcription factor TBX10-like isoform X2 [Gigantopelta aegis]	sp|Q8AXX2|TBX1_DANRE	T-box transcription factor TBX1 OS=Danio rerio OX=7955 GN=tbx1 PE=2 SV=1	--	--	GO:0003700,GO:0000978,GO:0005634,GO:0045893	transcription factor activity, sequence-specific DNA binding:RNA polymerase II core promoter proximal region sequence-specific DNA binding:nucleus:positive regulation of transcription, DNA-templated	K:Transcription	ENOG410Y98J(t-box transcription factor)	PF00907.26	T-box
chr3	13652040	T	TCA	INDEL	intron_variant	MODIFIER	EXON_chr3_13651545_13651764	Bpur00001-REEO	transcript	Bpur00001-REEO	protein_coding	(1/2)	c.220+276_220+277inchr	--	--	--	--	--	Bpur00001-REEO	XP_041349018.1	T-box transcription factor TBX10-like isoform X2 [Gigantopelta aegis]	sp|Q8AXX2|TBX1_DANRE	T-box transcription factor TBX1 OS=Danio rerio OX=7955 GN=tbx1 PE=2 SV=1	--	--	GO:0003700,GO:0000978,GO:0005634,GO:0045893	transcription factor activity, sequence-specific DNA binding:RNA polymerase II core promoter proximal region sequence-specific DNA binding:nucleus:positive regulation of transcription, DNA-templated	K:Transcription	ENOG410Y98J(t-box transcription factor)	PF00907.26	T-box
chr3	13652085	CT	C	INDEL	intron_variant	MODIFIER	EXON_chr3_13651545_13651764	Bpur00001-REEO	transcript	Bpur00001-REEO	protein_coding	(1/2)	c.220+322delT	--	--	--	--	--	Bpur00001-REEO	XP_041349018.1	T-box transcription factor TBX10-like isoform X2 [Gigantopelta aegis]	sp|Q8AXX2|TBX1_DANRE	T-box transcription factor TBX1 OS=Danio rerio OX=7955 GN=tbx1 PE=2 SV=1	--	--	GO:0003700,GO:0000978,GO:0005634,GO:0045893	transcription factor activity, sequence-specific DNA binding:RNA polymerase II core promoter proximal region sequence-specific DNA binding:nucleus:positive regulation of transcription, DNA-templated	K:Transcription	ENOG410Y98J(t-box transcription factor)	PF00907.26	T-box
chr3	13653509	ATCG	A	INDEL	intron_variant	MODIFIER	EXON_chr3_13651545_13651764	Bpur00001-REEO	transcript	Bpur00001-REEO	protein_coding	(1/2)	c.220+1746_220+1748delTCG	--	--	--	--	--	Bpur00001-REEO	XP_041349018.1	T-box transcription factor TBX10-like isoform X2 [Gigantopelta aegis]	sp|Q8AXX2|TBX1_DANRE	T-box transcription factor TBX1 OS=Danio rerio OX=7955 GN=tbx1 PE=2 SV=1	--	--	GO:0003700,GO:0000978,GO:0005634,GO:0045893	transcription factor activity, sequence-specific DNA binding:RNA polymerase II core promoter proximal region sequence-specific DNA binding:nucleus:positive regulation of transcription, DNA-templated	K:Transcription	ENOG410Y98J(t-box transcription factor)	PF00907.26	T-box
chr3	13653622	T	TA	INDEL	intron_variant	MODIFIER	EXON_chr3_13651545_13651764	Bpur00001-REEO	transcript	Bpur00001-REEO	protein_coding	(1/2)	c.220+1858_220+1859insA	--	--	--	--	--	Bpur00001-REEO	XP_041349018.1	T-box transcription factor TBX10-like isoform X2 [Gigantopelta aegis]	sp|Q8AXX2|TBX1_DANRE	T-box transcription factor TBX1 OS=Danio rerio OX=7955 GN=tbx1 PE=2 SV=1	--	--	GO:0003700,GO:0000978,GO:0005634,GO:0045893	transcription factor activity, sequence-specific DNA binding:RNA polymerase II core promoter proximal region sequence-specific DNA binding:nucleus:positive regulation of transcription, DNA-templated	K:Transcription	ENOG410Y98J(t-box transcription factor)	PF00907.26	T-box
[truncated: 836 more rows]
