# Supplementary material for: Elucidation of the XX/XY Sex Determination System and Development of a Sex-Linked Molecular Marker in the Freshwater Snail Bellamya purificata
Source: Animals (Basel). 2026 Mar 14;16(6):916. doi: 10.3390/ani16060916 (PMC13023353; doi:10.3390/ani16060916)
Supplement: Supplementary file 1 [file animals-16-00916-s001.zip › Table S6. Sex-specific candidate genes obtained by GWAS.xlsx]

## Sheet: Sheet1
GeneID	NRID	NRANNO	UniID	UniANNO	KoID	Koanno	GOTERM	GOANNO	EGGNOG	EGGNOG_ANNO	PfamID	PfamAnno	Gene_id	Transcript_id	Chr	Pos1	Pos2
Bpur00001-RACA:Bpur00001-RACA:chr2:11501250:11511715	KAG0720046.1	General transcription factor II-I repeat domain-containing protein 2 [Chionoecetes opilio]	sp|A4IFA3|GT2D2_BOVIN	General transcription factor II-I repeat domain-containing protein 2 OS=Bos taurus OX=9913 GN=GTF2IRD2 PE=2 SV=1	--	--	--	--	S:Function unknown,S:Function unknown	ENOG41129MH(-):ENOG410XPSC(general transcription factor II-I repeat domain-containing protein)	PF07679.20,PF13927.10,PF00047.29	Immunoglobulin I-set domain:Immunoglobulin domain:Immunoglobulin domain	Bpur00001-RACA	Bpur00001-RACA	chr2	11501250	11511715
Bpur00001-RASV:Bpur00001-RASV:chr2:110628934:110649022	XP_025083132.1	tRNA (guanine(26)-N(2))-dimethyltransferase-like [Pomacea canaliculata]	sp|Q9NXH9|TRM1_HUMAN	tRNA (guanine(26)-N(2))-dimethyltransferase OS=Homo sapiens OX=9606 GN=TRMT1 PE=1 SV=1	--	--	GO:0000049,GO:0004809	tRNA binding:tRNA (guanine-N2-)-methyltransferase activity	J:Translation, ribosomal structure and biogenesis	COG1867(Dimethylates a single guanine residue at position 26 of a number of tRNAs using S-adenosyl-L-methionine as donor of the methyl groups (By similarity))	PF02005.20,PF02475.20	N2,N2-dimethylguanosine tRNA methyltransferase:Met-10+ like-protein	Bpur00001-RASV	Bpur00001-RASV	chr2	110628934	110649022
Bpur00001-RBVS:Bpur00001-RBVS:chr1:106556367:106567606	--	--	--	--	--	--	--	--	--	--	--	--	Bpur00001-RBVS	Bpur00001-RBVS	chr1	106556367	106567606
Bpur00001-RBYV:Bpur00001-RBYV:chr1:123282811:123293539	PVD26652.1	hypothetical protein C0Q70_14330 [Pomacea canaliculata]	sp|Q3MHN8|TRM5_BOVIN	tRNA (guanine(37)-N1)-methyltransferase OS=Bos taurus OX=9913 GN=TRMT5 PE=2 SV=1	--	--	GO:0005759,GO:0005634,GO:0052906,GO:0009019	mitochondrial matrix:nucleus:tRNA (guanine(37)-N(1))-methyltransferase activity:tRNA (guanine-N1-)-methyltransferase activity	S:Function unknown	COG2520(Specifically methylates the N1 position of guanosine-37 in various cytoplasmic and mitochondrial tRNAs. Methylation is not dependent on the nature of the nucleoside 5' of the target nucleoside. This is the first step in the biosynthesis of wybutosine (yW), a modified base adjacent to the anticodon of tRNAs and required for accurate decoding (By similarity))	PF02475.20	Met-10+ like-protein	Bpur00001-RBYV	Bpur00001-RBYV	chr1	123282811	123293539
Bpur00001-RCAO:Bpur00001-RCAO:chr1:132655055:132665295	XP_025104846.1	CCA tRNA nucleotidyltransferase 1, mitochondrial-like [Pomacea canaliculata]	sp|Q96Q11|TRNT1_HUMAN	CCA tRNA nucleotidyltransferase 1, mitochondrial OS=Homo sapiens OX=9606 GN=TRNT1 PE=1 SV=2	--	--	GO:0016779,GO:0001680,GO:0003723	nucleotidyltransferase activity:tRNA 3'-terminal CCA addition:RNA binding	J:Translation, ribosomal structure and biogenesis	COG0617(Catalyzes the addition and repair of the essential 3'- terminal CCA sequence in tRNAs without using a nucleic acid template. Adds these three nucleotides in the order of C, C, and A to the tRNA nucleotide-73, using CTP and ATP as substrates and producing inorganic pyrophosphate)	PF01743.24,PF12627.11	Poly A polymerase head domain:Probable RNA and SrmB- binding site of polymerase A	Bpur00001-RCAO	Bpur00001-RCAO	chr1	132655055	132665295
Bpur00001-RCBD:Bpur00001-RCBD:chr1:137216410:137217737	XP_018025232.1	uncharacterized protein LOC108680829 [Hyalella azteca]	--	--	--	--	GO:0003676	nucleic acid binding	S:Function unknown,L:Replication, recombination and repair,S:Function unknown	ENOG4111RI3(to H28G03.4 Hydra magnipapillata):ENOG410ZSRD(-):ENOG410ZAW5(-)	--	--	Bpur00001-RCBD	Bpur00001-RCBD	chr1	137216410	137217737
Bpur00001-REEO:Bpur00001-REEO:chr3:13651545:13671647	XP_041349018.1	T-box transcription factor TBX10-like isoform X2 [Gigantopelta aegis]	sp|Q8AXX2|TBX1_DANRE	T-box transcription factor TBX1 OS=Danio rerio OX=7955 GN=tbx1 PE=2 SV=1	--	--	GO:0003700,GO:0000978,GO:0005634,GO:0045893	transcription factor activity, sequence-specific DNA binding:RNA polymerase II core promoter proximal region sequence-specific DNA binding:nucleus:positive regulation of transcription, DNA-templated	K:Transcription	ENOG410Y98J(t-box transcription factor)	PF00907.26	T-box	Bpur00001-REEO	Bpur00001-REEO	chr3	13651545	13671647
Bpur00001-REVV:Bpur00001-REVV:chr3:94325587:94402019	KAG5694355.1	hypothetical protein BaRGS_002209 [Batillaria attramentaria]	sp|A6N7Y9|PIWL1_CHICK	Piwi-like protein 1 OS=Gallus gallus OX=9031 GN=PIWIL1 PE=2 SV=1	ko04320	Dorso-ventral axis formation	GO:0003723	RNA binding	J:Translation, ribosomal structure and biogenesis	ENOG410XNRH(piwi-like)	PF02170.26,PF02171.21,PF16486.9	PAZ domain:Piwi domain:N-terminal domain of argonaute	Bpur00001-REVV	Bpur00001-REVV	chr3	94325587	94402019
Bpur00001-RFWP:Bpur00001-RFWP:chr4:48606622:48608783	XP_025087303.1	DDB1- and CUL4-associated factor 7 [Pomacea canaliculata]	sp|P61962|DCAF7_HUMAN	DDB1- and CUL4-associated factor 7 OS=Homo sapiens OX=9606 GN=DCAF7 PE=1 SV=1	ko03083	Polycomb repressive complex	GO:0005634	nucleus	S:Function unknown	ENOG410XQ78(ddb1 and cul4 associated factor 7)	PF00400.36,PF21720.1	WD domain, G-beta repeat:MIOS, WD40 repeat	Bpur00001-RFWP	Bpur00001-RFWP	chr4	48606622	48608783
Bpur02119-RA:Bpur02119-RA:chr6:77919019:77928688	PVD28167.1	hypothetical protein C0Q70_10752 [Pomacea canaliculata]	sp|P70665|SIAE_MOUSE	Sialate O-acetylesterase OS=Mus musculus OX=10090 GN=Siae PE=1 SV=3	--	--	GO:0001681	sialate O-acetylesterase activity	S:Function unknown	ENOG410XQ2Q(sialic acid-specific 9-O-acetylesterase)	PF03629.22	Carbohydrate esterase, sialic acid-specific acetylesterase	Bpur02119-RA	Bpur02119-RA	chr6	77919019	77928688
Bpur04866-RA:Bpur04866-RA:chr2:34756547:34795747	XP_025105786.1	mis18-binding protein 1-like [Pomacea canaliculata]	sp|Q6P0N0|M18BP_HUMAN	Mis18-binding protein 1 OS=Homo sapiens OX=9606 GN=MIS18BP1 PE=1 SV=1	--	--	GO:0046872,GO:0004462	metal ion binding:lactoylglutathione lyase activity	S:Function unknown	ENOG41120B5(MIS18 binding protein 1)	PF09133.14,PF00249.35	SANTA (SANT Associated):Myb-like DNA-binding domain	Bpur04866-RA	Bpur04866-RA	chr2	34756547	34795747
Bpur06409-RA:Bpur06409-RA:chr2:91397434:91441608	XP_025105269.1	C-1-tetrahydrofolate synthase, cytoplasmic-like isoform X3 [Pomacea canaliculata]	sp|P27653|C1TC_RAT	C-1-tetrahydrofolate synthase, cytoplasmic OS=Rattus norvegicus OX=10116 GN=Mthfd1 PE=1 SV=3	ko00670,ko01240	One carbon pool by folate:Biosynthesis of cofactors	GO:0004329,GO:0004477,GO:0004488,GO:0005524,GO:0035999	formate-tetrahydrofolate ligase activity:methenyltetrahydrofolate cyclohydrolase activity:methylenetetrahydrofolate dehydrogenase (NADP+) activity:ATP binding:tetrahydrofolate interconversion	H:Coenzyme transport and metabolism	COG0190(Catalyzes the oxidation of 5,10- methylenetetrahydrofolate to 5,10-methenyltetrahydrofolate and then the hydrolysis of 5,10-methenyltetrahydrofolate to 10- formyltetrahydrofolate (By similarity))	PF01268.23,PF02882.23,PF00763.27	Formate--tetrahydrofolate ligase:Tetrahydrofolate dehydrogenase/cyclohydrolase, NAD(P)-binding domain:Tetrahydrofolate dehydrogenase/cyclohydrolase, catalytic domain	Bpur06409-RA	Bpur06409-RA	chr2	91397434	91441608
Bpur08754-RA:Bpur08754-RA:chr1:18723198:18751434	XP_025112297.1	uncharacterized protein LOC112575023 isoform X4 [Pomacea canaliculata]	--	--	--	--	GO:0005737,GO:0016020,GO:0008270,GO:0016887	cytoplasm:membrane:zinc ion binding:ATPase activity	--	--	PF07686.21,PF13927.10,PF07679.20	Immunoglobulin V-set domain:Immunoglobulin domain:Immunoglobulin I-set domain	Bpur08754-RA	Bpur08754-RA	chr1	18723198	18751434
Bpur09945-RA:Bpur09945-RA:chr1:56542686:56550734	--	--	--	--	--	--	--	--	--	--	--	--	Bpur09945-RA	Bpur09945-RA	chr1	56542686	56550734
Bpur11324-RA:Bpur11324-RA:chr1:107556772:107648637	XP_025083954.1	LOW QUALITY PROTEIN: cubilin-like [Pomacea canaliculata]	sp|O70244|CUBN_RAT	Cubilin OS=Rattus norvegicus OX=10116 GN=Cubn PE=1 SV=2	ko04977	Vitamin digestion and absorption	GO:0005509	calcium ion binding	O:Posttranslational modification, protein turnover, chaperones	ENOG410ZPX7(Meprin A)	PF00431.24	CUB domain	Bpur11324-RA	Bpur11324-RA	chr1	107556772	107648637
Bpur11728-RA:Bpur11728-RA:chr1:123322042:123334257	XP_025105541.1	LOW QUALITY PROTEIN: tRNA (guanine(37)-N1)-methyltransferase-like [Pomacea canaliculata]	sp|Q9D0C4|TRM5_MOUSE	tRNA (guanine(37)-N1)-methyltransferase OS=Mus musculus OX=10090 GN=Trmt5 PE=1 SV=1	--	--	GO:0005759,GO:0005634,GO:0052906	mitochondrial matrix:nucleus:tRNA (guanine(37)-N(1))-methyltransferase activity	S:Function unknown	COG2520(Specifically methylates the N1 position of guanosine-37 in various cytoplasmic and mitochondrial tRNAs. Methylation is not dependent on the nature of the nucleoside 5' of the target nucleoside. This is the first step in the biosynthesis of wybutosine (yW), a modified base adjacent to the anticodon of tRNAs and required for accurate decoding (By similarity))	PF02475.20	Met-10+ like-protein	Bpur11728-RA	Bpur11728-RA	chr1	123322042	123334257
Bpur11740-RA:Bpur11740-RA:chr1:123825593:123829107	--	--	--	--	--	--	--	--	--	--	--	--	Bpur11740-RA	Bpur11740-RA	chr1	123825593	123829107
Bpur12022-RA:Bpur12022-RA:chr1:132261558:132295171	XP_053376683.1	LOW QUALITY PROTEIN: C-type mannose receptor 2-like [Mercenaria mercenaria]	sp|Q9UBG0|MRC2_HUMAN	C-type mannose receptor 2 OS=Homo sapiens OX=9606 GN=MRC2 PE=1 SV=2	--	--	--	--	U:Intracellular trafficking, secretion, and vesicular transport,S:Function unknown	ENOG410XRS3(mannose receptor, C type 1):ENOG410ZMTB(-)	PF00059.25,PF05473.16,PF00250.22	Lectin C-type domain:UL45 protein, carbohydrate-binding C-type lectin-like:Forkhead domain	Bpur12022-RA	Bpur12022-RA	chr1	132261558	132295171
Bpur12023-RA:Bpur12023-RA:chr1:132296125:132305102	KAG5697799.1	hypothetical protein BaRGS_016061, partial [Batillaria attramentaria]	--	--	--	--	--	--	--	--	--	--	Bpur12023-RA	Bpur12023-RA	chr1	132296125	132305102
Bpur12029-RA:Bpur12029-RA:chr1:132476092:132486594	XP_025097937.1	uncharacterized protein LOC112566159 [Pomacea canaliculata]	--	--	--	--	--	--	--	--	PF13604.10	AAA domain	Bpur12029-RA	Bpur12029-RA	chr1	132476092	132486594
Bpur12030-RA:Bpur12030-RA:chr1:132487248:132499544	XP_025087496.1	forkhead box protein N4-like isoform X2 [Pomacea canaliculata]	sp|Q3BJS1|FOXN4_XENLA	Forkhead box protein N4 OS=Xenopus laevis OX=8355 GN=foxn4 PE=2 SV=1	--	--	GO:0003700,GO:0043565,GO:0005634	transcription factor activity, sequence-specific DNA binding:sequence-specific DNA binding:nucleus	K:Transcription	COG5025(forkhead box)	--	--	Bpur12030-RA	Bpur12030-RA	chr1	132487248	132499544
Bpur12034-RA:Bpur12034-RA:chr1:132615444:132618949	--	--	--	--	--	--	--	--	--	--	--	--	Bpur12034-RA	Bpur12034-RA	chr1	132615444	132618949
Bpur12037-RA:Bpur12037-RA:chr1:132666784:132671972	XP_025107859.1	dynamin-1-like protein [Pomacea canaliculata]	sp|O00429|DNM1L_HUMAN	Dynamin-1-like protein OS=Homo sapiens OX=9606 GN=DNM1L PE=1 SV=2	ko04621,ko04217,ko04668,ko04214	NOD-like receptor signaling pathway:Necroptosis:TNF signaling pathway:Apoptosis - fly	GO:0003924,GO:0005525	GTPase activity:GTP binding	S:Function unknown	COG0699(Dynamin family)	PF02212.22,PF04189.17	Dynamin GTPase effector domain:Gcd10p family	Bpur12037-RA	Bpur12037-RA	chr1	132666784	132671972
Bpur12038-RA:Bpur12038-RA:chr1:132690374:132702038	XP_025087300.1	UPF0160 protein MYG1, mitochondrial-like isoform X3 [Pomacea canaliculata]	sp|Q641W2|MYG1_RAT	MYG1 exonuclease OS=Rattus norvegicus OX=10116 GN=Myg1 PE=1 SV=1	--	--	--	--	S:Function unknown	COG4286(UPF0160 protein)	PF03690.17	Uncharacterised protein family (UPF0160)	Bpur12038-RA	Bpur12038-RA	chr1	132690374	132702038
Bpur12150-RA:Bpur12150-RA:chr1:136685263:136697918	XP_025104846.1	CCA tRNA nucleotidyltransferase 1, mitochondrial-like [Pomacea canaliculata]	sp|Q8K1J6|TRNT1_MOUSE	CCA tRNA nucleotidyltransferase 1, mitochondrial OS=Mus musculus OX=10090 GN=Trnt1 PE=1 SV=1	--	--	GO:0016787,GO:0016779,GO:0001680,GO:0003723	hydrolase activity:nucleotidyltransferase activity:tRNA 3'-terminal CCA addition:RNA binding	J:Translation, ribosomal structure and biogenesis	COG0617(Catalyzes the addition and repair of the essential 3'- terminal CCA sequence in tRNAs without using a nucleic acid template. Adds these three nucleotides in the order of C, C, and A to the tRNA nucleotide-73, using CTP and ATP as substrates and producing inorganic pyrophosphate)	PF01743.24	Poly A polymerase head domain	Bpur12150-RA	Bpur12150-RA	chr1	136685263	136697918
Bpur12168-RA:Bpur12168-RA:chr1:137142910:137161425	--	--	--	--	--	--	--	--	--	--	--	--	Bpur12168-RA	Bpur12168-RA	chr1	137142910	137161425
Bpur12169-RA:Bpur12169-RA:chr1:137162627:137168434	PVD32935.1	hypothetical protein C0Q70_08382 [Pomacea canaliculata]	sp|Q8AXX2|TBX1_DANRE	T-box transcription factor TBX1 OS=Danio rerio OX=7955 GN=tbx1 PE=2 SV=1	--	--	GO:0003700,GO:0000978,GO:0005634,GO:0045893	transcription factor activity, sequence-specific DNA binding:RNA polymerase II core promoter proximal region sequence-specific DNA binding:nucleus:positive regulation of transcription, DNA-templated	K:Transcription	ENOG410Y98J(t-box transcription factor)	PF00907.26	T-box	Bpur12169-RA	Bpur12169-RA	chr1	137162627	137168434
Bpur12170-RA:Bpur12170-RA:chr1:137200731:137210377	XP_025091886.1	LOW QUALITY PROTEIN: T-box transcription factor TBX1-B-like [Pomacea canaliculata]	sp|Q8AXX2|TBX1_DANRE	T-box transcription factor TBX1 OS=Danio rerio OX=7955 GN=tbx1 PE=2 SV=1	--	--	GO:0003700,GO:0000978,GO:0005634,GO:0045893	transcription factor activity, sequence-specific DNA binding:RNA polymerase II core promoter proximal region sequence-specific DNA binding:nucleus:positive regulation of transcription, DNA-templated	K:Transcription	ENOG410Y98J(t-box transcription factor)	PF00907.26	T-box	Bpur12170-RA	Bpur12170-RA	chr1	137200731	137210377
Bpur12172-RA:Bpur12172-RA:chr1:137229724:137237847	XP_025087300.1	UPF0160 protein MYG1, mitochondrial-like isoform X3 [Pomacea canaliculata]	sp|Q641W2|MYG1_RAT	MYG1 exonuclease OS=Rattus norvegicus OX=10116 GN=Myg1 PE=1 SV=1	--	--	--	--	S:Function unknown	COG4286(UPF0160 protein)	PF03690.17	Uncharacterised protein family (UPF0160)	Bpur12172-RA	Bpur12172-RA	chr1	137229724	137237847
Bpur15847-RA:Bpur15847-RA:chr7:128730094:128737112	--	--	--	--	--	--	--	--	--	--	--	--	Bpur15847-RA	Bpur15847-RA	chr7	128730094	128737112
Bpur18555-RA:Bpur18555-RA:chr9:88810289:88819526	XP_025116053.1	uncharacterized protein LOC112577237 [Pomacea canaliculata]	--	--	--	--	GO:0006886,GO:0017119,GO:0000139	intracellular protein transport:Golgi transport complex:Golgi membrane	--	--	--	--	Bpur18555-RA	Bpur18555-RA	chr8	88810289	88819526
Bpur19125-RA:Bpur19125-RA:chr9:110997363:110998478	--	--	--	--	--	--	--	--	--	--	--	--	Bpur19125-RA	Bpur19125-RA	chr8	110997363	110998478
Bpur20085-RA:Bpur20085-RA:chr3:13676836:13679961	--	--	--	--	--	--	--	--	--	--	--	--	Bpur20085-RA	Bpur20085-RA	chr3	13676836	13679961
Bpur20086-RA:Bpur20086-RA:chr3:13690189:13690716	XP_025091886.1	LOW QUALITY PROTEIN: T-box transcription factor TBX1-B-like [Pomacea canaliculata]	sp|O43435|TBX1_HUMAN	T-box transcription factor TBX1 OS=Homo sapiens OX=9606 GN=TBX1 PE=1 SV=1	--	--	GO:0003700,GO:0000978,GO:0005634,GO:0045893	transcription factor activity, sequence-specific DNA binding:RNA polymerase II core promoter proximal region sequence-specific DNA binding:nucleus:positive regulation of transcription, DNA-templated	K:Transcription	ENOG410Y98J(t-box transcription factor)	PF00907.26	T-box	Bpur20086-RA	Bpur20086-RA	chr3	13690189	13690716
Bpur22195-RA:Bpur22195-RA:chr3:90720233:90759506	--	--	--	--	--	--	--	--	--	--	--	--	Bpur22195-RA	Bpur22195-RA	chr3	90720233	90759506
Bpur22275-RA:Bpur22275-RA:chr3:94100563:94107286	XP_025092799.1	NAD-dependent protein lipoamidase sirtuin-4, mitochondrial-like [Pomacea canaliculata]	sp|Q8R216|SIR4_MOUSE	NAD-dependent protein lipoamidase sirtuin-4, mitochondrial OS=Mus musculus OX=10090 GN=Sirt4 PE=1 SV=3	ko00760	Nicotinate and nicotinamide metabolism	GO:0034979,GO:0016740,GO:0016746,GO:0008270,GO:0070403,GO:0005759	NAD-dependent protein deacetylase activity:transferase activity:transferase activity, transferring acyl groups:zinc ion binding:NAD+ binding:mitochondrial matrix	K:Transcription	COG0846(NAD-dependent protein deacetylase which modulates the activities of several enzymes which are inactive in their acetylated form)	PF02146.21	Sir2 family	Bpur22275-RA	Bpur22275-RA	chr3	94100563	94107286
Bpur22281-RA:Bpur22281-RA:chr3:94235026:94288901	PVD31540.1	hypothetical protein C0Q70_06953 [Pomacea canaliculata]	sp|Q4KLN4|GLE1_RAT	mRNA export factor GLE1 OS=Rattus norvegicus OX=10116 GN=Gle1 PE=2 SV=1	ko03013,ko03015,ko05014	Nucleocytoplasmic transport:mRNA surveillance pathway:Amyotrophic lateral sclerosis	GO:0015031,GO:0005643,GO:0016973	protein transport:nuclear pore:poly(A)+ mRNA export from nucleus	S:Function unknown	ENOG410XT57(GLE1 RNA export mediator homolog (yeast))	PF07817.17	GLE1-like protein	Bpur22281-RA	Bpur22281-RA	chr3	94235026	94288901
Bpur23419-RA:Bpur23419-RA:chr5:42784771:42791499	XP_045103035.1	general transcription factor II-I repeat domain-containing protein 2-like [Portunus trituberculatus]	--	--	--	--	--	--	S:Function unknown	ENOG410XPSC(general transcription factor II-I repeat domain-containing protein)	--	--	Bpur23419-RA	Bpur23419-RA	chr5	42784771	42791499
Bpur23546-RA:Bpur23546-RA:chr5:48420400:48461075	XP_025096033.1	E3 ubiquitin-protein ligase RNF216-like isoform X6 [Pomacea canaliculata]	sp|Q9NWF9|RN216_HUMAN	E3 ubiquitin-protein ligase RNF216 OS=Homo sapiens OX=9606 GN=RNF216 PE=1 SV=3	--	--	GO:0016740,GO:0008270	transferase activity:zinc ion binding	S:Function unknown	ENOG410XS1H(RING finger) protein)	--	--	Bpur23546-RA	Bpur23546-RA	chr5	48420400	48461075
Bpur24825-RA:Bpur24825-RA:chr4:1530296:1569827	XP_025084736.1	xanthine dehydrogenase-like [Pomacea canaliculata]	sp|P0C870|JMJD7_HUMAN	Bifunctional peptidase and (3S)-lysyl hydroxylase JMJD7 OS=Homo sapiens OX=9606 GN=JMJD7 PE=1 SV=1	ko01232,ko04146,ko00983,ko00230,ko00232	Nucleotide metabolism:Peroxisome:Drug metabolism - other enzymes:Purine metabolism:Caffeine metabolism	GO:0005506,GO:0051537,GO:0071949,GO:0016491	iron ion binding:2 iron, 2 sulfur cluster binding:FAD binding:oxidoreductase activity	F:Nucleotide transport and metabolism,S:Function unknown,F:Nucleotide transport and metabolism	COG4630(xanthine dehydrogenase):ENOG410YDQ9(Jumonji domain containing 7):COG4631(xanthine dehydrogenase)	PF13621.10,PF20256.2	Cupin-like domain:Molybdopterin cofactor-binding domain	Bpur24825-RA	Bpur24825-RA	chr4	1530296	1569827
Bpur24901-RA:Bpur24901-RA:chr4:4324142:4327965	KAJ8381162.1	hypothetical protein SKAU_G00019400 [Synaphobranchus kaupii]	sp|Q7LHG5|YI31B_YEAST	Transposon Ty3-I Gag-Pol polyprotein OS=Saccharomyces cerevisiae (strain ATCC 204508 / S288c) OX=559292 GN=TY3B-I PE=1 SV=2	--	--	--	--	--	--	PF00078.31	Reverse transcriptase (RNA-dependent DNA polymerase)	Bpur24901-RA	Bpur24901-RA	chr4	4324142	4327965
Bpur24902-RA:Bpur24902-RA:chr4:4336227:4372805	XP_025086455.1	dihydropyrimidinase-like [Pomacea canaliculata]	sp|Q63150|DPYS_RAT	Dihydropyrimidinase OS=Rattus norvegicus OX=10116 GN=Dpys PE=1 SV=2	ko00240,ko00983,ko00770,ko00410	Pyrimidine metabolism:Drug metabolism - other enzymes:Pantothenate and CoA biosynthesis:beta-Alanine metabolism	--	--	F:Nucleotide transport and metabolism	COG0044(Dihydroorotase)	PF01979.24,PF07969.15	Amidohydrolase family:Amidohydrolase family	Bpur24902-RA	Bpur24902-RA	chr4	4336227	4372805
Bpur25871-RA:Bpur25871-RA:chr4:38314320:38324594	XP_025107894.1	cell death abnormality protein 1-like [Pomacea canaliculata]	--	--	--	--	--	--	--	--	--	--	Bpur25871-RA	Bpur25871-RA	chr4	38314320	38324594
Bpur26190-RA:Bpur26190-RA:chr4:48577885:48602921	XP_025087300.1	UPF0160 protein MYG1, mitochondrial-like isoform X3 [Pomacea canaliculata]	sp|Q641W2|MYG1_RAT	MYG1 exonuclease OS=Rattus norvegicus OX=10116 GN=Myg1 PE=1 SV=1	--	--	--	--	S:Function unknown	COG4286(UPF0160 protein)	PF03690.17	Uncharacterised protein family (UPF0160)	Bpur26190-RA	Bpur26190-RA	chr4	48577885	48602921
