# Supplementary material for: Elucidation of the XX/XY Sex Determination System and Development of a Sex-Linked Molecular Marker in the Freshwater Snail Bellamya purificata
Source: Animals (Basel). 2026 Mar 14;16(6):916. doi: 10.3390/ani16060916 (PMC13023353; doi:10.3390/ani16060916)
Supplement: Supplementary file 1 [file animals-16-00916-s001.zip › Table S7. Differentially expressed genes of testis and ovary.xlsx]

## Sheet: 表达量差异详情表_DiffExpress_G_RSEM_DES
Gene ID	FC(m/f)	Log2FC(m/f)	Pvalue	Padjust	Significant	Regulate	m1	m2	m3	f1	f2	f3	m	f	GO ID	GO Term	KO ID	KO Name	Pathway ID	Pathway Definition	EggNOG ID	EggNOG Functional Categories	NR Hit-name	NR Description	Swiss-Prot Hit-name	Swiss-Prot Description	Pfam ID	Domain	Domain Description
Bpur00001-RAAG	2.48692	1.31436	0.0128666849432	0.0321344507585	yes	up	2.78	5.47	6.31	1.13	2.39	2.09	4.85333	1.87	GO:0000272;GO:0005764;GO:003117	BP:polysaccharide catabolic process;CC:lysosome;MF:endo-1,4-beta-xylanase activity;	------	------	------	------	COG3693	G:Carbohydrate transport and metabolism	XP_025077976.1	uncharacterized protein LOC112554421 [Pomacea canaliculata]	sp|A0A1P8AWH8|XYN1_ARATH;	Endo-1,4-beta-xylanase 1 OS=Arabidopsis thaliana OX=3702 GN=XYN1 PE=1 SV=1;	PF00331.24	Glyco_hydro_10	Glycosyl hydrolase family 10
Bpur00001-RAAH	0.0157036049314	-5.99276	2.67242238285E-5	0.000125945249677	yes	down	0	0.04	0	1.04	1	1.39	0.0133333333333	1.14333	GO:000801	MF:microtubule binding;	K25472	SAXO	------	------	ENOG410Z4HD	S:Function unknown	KAG5687544.1	hypothetical protein BaRGS_013646 [Batillaria attramentaria]	sp|Q6AYP6|SAXO1_RAT;	Stabilizer of axonemal microtubules 1 OS=Rattus norvegicus OX=10116 GN=Saxo1 PE=2 SV=1;	PF05217.16	SAXO1-2	Stabilizer of axonemal microtubules 1/2
Bpur00001-RAAJ	3.81779	1.93274	1.08707266639E-5	5.47839329164E-5	yes	up	148.11	102.1	92.05	52.71	44.11	40.41	114.087	45.7433	GO:001662	MF:oxidoreductase activity, acting on the aldehyde or oxo group of donors, NAD or NADP as acceptor;	K07249	ALDH1A	map00830	Retinol metabolism	COG1012	C:Energy production and conversion	XP_041365766.1	retinal dehydrogenase 1-like [Gigantopelta aegis]	sp|P27463|AL1A1_CHICK;	Aldehyde dehydrogenase 1A1 OS=Gallus gallus OX=9031 GN=ALDH1A1 PE=2 SV=1;	PF00171.26	Aldedh	Aldehyde dehydrogenase family
Bpur00001-RAAS	3.665	1.87381	8.81213943135E-10	7.715406256E-9	yes	up	79.61	77.38	85.62	20.43	25.7	24.01	80.87	23.38	GO:001602	CC:membrane;	------	------	------	------	------	------	XP_025076985.1	uncharacterized protein LOC112553763 [Pomacea canaliculata]	------	------	------	------	------
Bpur00001-RAAT	3.00838	1.58899	0.0149544267972	0.0365519125007	yes	up	2.42	8.69	13.24	1.91	3	3.3	8.11667	2.73667	GO:0000184;GO:0005737;GO:0016787;GO:0003724;GO:0003723;GO:0003677;GO:0005524;GO:000827	BP:nuclear-transcribed mRNA catabolic process, nonsense-mediated decay;CC:cytoplasm;MF:hydrolase activity;MF:RNA helicase activity;MF:RNA binding;MF:DNA binding;MF:ATP binding;MF:zinc ion binding;	K14326	UPF1, RENT1	map03013;map03015	Nucleocytoplasmic transport;mRNA surveillance pathway	COG1112	L:Replication, recombination and repair	XP_025077617.1	regulator of nonsense transcripts 1-like [Pomacea canaliculata]	sp|F1RCY6|RENT1_DANRE;	Regulator of nonsense transcripts 1 OS=Danio rerio OX=7955 GN=upf1 PE=2 SV=1;	PF09416.14;PF13087.10;PF13086.10;PF18141.5;PF13604.10;PF13245.10;PF04851.19;PF09848.13;PF00270.33;PF05127.18	UPF1_Zn_bind;AAA_12;AAA_11;UPF1_1B_dom;AAA_30;AAA_19;ResIII;SLFN-g3_helicase;DEAD;Helicase_RecD	RNA helicase;AAA domain;AAA domain;RNA helicase UPF1, 1B domain;AAA domain;AAA domain;Type III restriction enzyme, res subunit;Schlafen group 3, DNA/RNA helicase domain;DEAD/DEAH box helicase;Helicase
Bpur00001-RAB	3.16046	1.66013	0.0144115562092	0.0354027101829	yes	up	16.27	6.53	4.84	4.58	5.79	6.05	9.21333	5.47333	GO:0045739;GO:0070531;GO:007055	BP:positive regulation of DNA repair;CC:BRCA1-A complex;CC:BRISC complex;	K20776	BABAM, NBA1, MERIT40	map03440	Homologous recombination	ENOG4111NFW	K:Transcription	XP_025109350.1	BRISC and BRCA1-A complex member 1-like isoform X1 [Pomacea canaliculata]	sp|Q9NWV8|BABA1_HUMAN;	BRISC and BRCA1-A complex member 1 OS=Homo sapiens OX=9606 GN=BABAM1 PE=1 SV=1;	------	------	------
Bpur00001-RABA	122.596	6.93777	6.263654329E-9	4.98444152075E-8	yes	up	1.45	2.37	3.62	0	0.02	0.02	2.48	0.0133333333333	GO:0034765;GO:0001518;GO:0005244;GO:000524	BP:regulation of ion transmembrane transport;CC:voltage-gated sodium channel complex;MF:voltage-gated ion channel activity;MF:voltage-gated sodium channel activity;	K04838;K21862	SCN5A, NAV1.5;DSC1, NaCP60E	map04261	Adrenergic signaling in cardiomyocytes	ENOG410XNP6	U:Intracellular trafficking, secretion, and vesicular transport	KAG1695920.1	Sodium channel protein 60E [Nymphon striatum]	sp|Q05973|SCN1_HETBL;	Sodium channel protein 1 brain OS=Heterololigo bleekeri OX=1423826 PE=2 SV=1;	PF00520.35;PF08016.16;PF00098.27	Ion_trans;PKD_channel;zf-CCHC	Ion transport protein;Polycystin cation channel;Zinc knuckle
Bpur00001-RABB	16.5425	4.0481	0.0180865	0.0428814393403	yes	up	0.68	0.77	2.22	0	0.21	0	1.22333	0.07	GO:0034765;GO:0001518;GO:0005244;GO:000524	BP:regulation of ion transmembrane transport;CC:voltage-gated sodium channel complex;MF:voltage-gated ion channel activity;MF:voltage-gated sodium channel activity;	K04838;K21862	SCN5A, NAV1.5;DSC1, NaCP60E	map04261	Adrenergic signaling in cardiomyocytes	ENOG410XNP6	U:Intracellular trafficking, secretion, and vesicular transport	QPO24661.1	sodium channel protein, partial [Nassarius succinctus]	sp|Q05973|SCN1_HETBL;	Sodium channel protein 1 brain OS=Heterololigo bleekeri OX=1423826 PE=2 SV=1;	PF16905.9;PF00520.35;PF08016.16	GPHH;Ion_trans;PKD_channel	Voltage-dependent L-type calcium channel, IQ-associated;Ion transport protein;Polycystin cation channel
Bpur00001-RABD	0.183896	-2.44304	0.00603699427705	0.0168326072935	yes	down	2.21	0.47	0.14	4.86	5.44	6.71	0.94	5.67	GO:0075523;GO:0035456;GO:0051607;GO:0045087;GO:0034342;GO:0045071;GO:0034340;GO:0034341;GO:2001125;GO:0006449;GO:0005737;GO:0005634;GO:0000932;GO:0005654;GO:0005829;GO:0043022;GO:199082	BP:viral translational frameshifting;BP:response to interferon-beta;BP:defense response to virus;BP:innate immune response;BP:response to type III interferon;BP:negative regulation of viral genome replication;BP:response to type I interferon;BP:response to interferon-gamma;BP:negative regulation of translational frameshifting;BP:regulation of translational termination;CC:cytoplasm;CC:nucleus;CC:c…	------	------	------	------	ENOG4110MZD	S:Function unknown	XP_056678756.1	shiftless antiviral inhibitor of ribosomal frameshifting protein isoform X4 [Monodelphis domestica]	sp|Q9NUL5|SHFL_HUMAN;	Shiftless antiviral inhibitor of ribosomal frameshifting protein OS=Homo sapiens OX=9606 GN=SHFL PE=1 SV=2;	PF15135.10	UPF0515	Uncharacterised protein UPF0515
Bpur00001-RABE	2.37634	1.24874	0.0059432128122	0.0166094112145	yes	up	19.31	43.28	65.51	22.65	24.64	24.1	42.7	23.7967	GO:0046081;GO:0006226;GO:0000287;GO:000417	BP:dUTP catabolic process;BP:dUMP biosynthetic process;MF:magnesium ion binding;MF:dUTP diphosphatase activity;	K01520	dut, DUT	map00240;map01232;map00983	Pyrimidine metabolism;Nucleotide metabolism;Drug metabolism - other enzymes	COG0756	F:Nucleotide transport and metabolism	PVD19756.1	hypothetical protein C0Q70_20247 [Pomacea canaliculata]	sp|P33316|DUT_HUMAN;	Deoxyuridine 5'-triphosphate nucleotidohydrolase, mitochondrial OS=Homo sapiens OX=9606 GN=DUT PE=1 SV=4;	PF00692.23	dUTPase	dUTPase
Bpur00001-RABF	0.0916023356304	-3.44847	0.00288175987508	0.00883680549886	yes	down	0.06	0.06	0	0.5	0.54	0.47	0.04	0.503333	GO:0009308;GO:0016020;GO:0048038;GO:0005507;GO:000813	BP:amine metabolic process;CC:membrane;MF:quinone binding;MF:copper ion binding;MF:primary amine oxidase activity;	K11182	AOC1, ABP1	map00340;map00330;map00380	Histidine metabolism;Arginine and proline metabolism;Tryptophan metabolism	COG3733	Q:Secondary metabolites biosynthesis, transport and catabolism	KAG5706519.1	hypothetical protein BaRGS_028690 [Batillaria attramentaria]	sp|H2A0M3|AMO_PINMG;	Putative amine oxidase [copper-containing] OS=Margaritifera margaritifera OX=102329 PE=1 SV=1;	PF01179.24;PF02727.20	Cu_amine_oxid;Cu_amine_oxidN2	Copper amine oxidase, enzyme domain;Copper amine oxidase, N2 domain
Bpur00001-RABP	2.18946	1.13058	0.00787207710614	0.0211047944329	yes	up	15.12	10.19	15.04	7	9.55	8.39	13.45	8.31333	GO:0006412;GO:0005737;GO:0005840;GO:0005829;GO:1990904;GO:0005763;GO:000373	BP:translation;CC:cytoplasm;CC:ribosome;CC:cytosol;CC:ribonucleoprotein complex;CC:mitochondrial small ribosomal subunit;MF:structural constituent of ribosome;	K02959	RP-S16, MRPS16, rpsP	map03010	Ribosome	COG0228	J:Translation, ribosomal structure and biogenesis	XP_025077746.1	28S ribosomal protein S16, mitochondrial-like [Pomacea canaliculata]	sp|Q9Y3D3|RT16_HUMAN;	Small ribosomal subunit protein bS16m OS=Homo sapiens OX=9606 GN=MRPS16 PE=1 SV=1;	PF00886.23	Ribosomal_S16	Ribosomal protein S16
Bpur00001-RABQ	4.96791	2.31264	1.18183329501E-6	6.91738098321E-6	yes	up	5.15	7.32	4.25	0.48	1.47	1.02	5.57333	0.99	GO:0016020;GO:0005509;GO:000823	CC:membrane;MF:calcium ion binding;MF:serine-type peptidase activity;	------	------	------	------	ENOG410XP6K	S:Function unknown	KAG5687467.1	hypothetical protein BaRGS_030472, partial [Batillaria attramentaria]	sp|O60494|CUBN_HUMAN;	Cubilin OS=Homo sapiens OX=9606 GN=CUBN PE=1 SV=5;	PF00431.24;PF07699.17;PF00057.22	CUB;Ephrin_rec_like;Ldl_recept_a	CUB domain;Tyrosine-protein kinase ephrin type A/B receptor-like;Low-density lipoprotein receptor domain class A
Bpur00001-RACB	0.345979	-1.53124	0.000990383537207	0.00340165607212	yes	down	6.92	5.35	5.37	28.49	16.2	22.78	5.88	22.49	GO:003509	MF:phosphatidylinositol binding;	K17941	SNX22_24	------	------	ENOG41123R8;ENOG410XQM8;ENOG4111RIF	U:Intracellular trafficking, secretion, and vesicular transport;S:Function unknown;U:Intracellular trafficking, secretion, and vesicular transport	XP_025077212.1	sorting nexin-24-like isoform X1 [Pomacea canaliculata]	sp|Q96L94|SNX22_HUMAN;	Sorting nexin-22 OS=Homo sapiens OX=9606 GN=SNX22 PE=1 SV=1;	PF00787.28	PX	PX domain
Bpur00001-RACE	0.285174	-1.81009	0.00737162152677	0.0199558221124	yes	down	0.55	0.41	0.5	1.32	1.44	2.55	0.486667	1.77	GO:0098552;GO:000588	CC:side of membrane;CC:plasma membrane;	K23096	RGMA	map04350;map04360	TGF-beta signaling pathway;Axon guidance	ENOG410ZT7E	O:Posttranslational modification, protein turnover, chaperones	XP_025077352.1	LOW QUALITY PROTEIN: repulsive guidance molecule A-like [Pomacea canaliculata]	sp|Q6PCX7|RGMA_MOUSE;	Repulsive guidance molecule A OS=Mus musculus OX=10090 GN=Rgma PE=1 SV=1;	PF06534.17;PF06535.16	RGM_C;RGM_N	Repulsive guidance molecule;Repulsive guidance molecule
Bpur00001-RACJ	5.32518	2.41283	0.00388197923322	0.0114918801322	yes	up	0.71	3.05	2.9	0.21	0.56	0.73	2.22	0.5	------	------	------	------	------	------	------	------	XP_037386949.1	uncharacterized protein LOC119261597 [Pygocentrus nattereri]	------	------	------	------	------
Bpur00001-RACL	2.1092	1.07669	0.0110702176928	0.0283117348123	yes	up	3.28	4.07	5.55	2.2	2.1	1.82	4.3	2.04	GO:0006886;GO:003126	BP:intracellular protein transport;MF:small GTPase binding;	K25201	IPO11, RANBP11	map03013	Nucleocytoplasmic transport	COG5657	O:Posttranslational modification, protein turnover, chaperones	XP_025077503.1	importin-11-like [Pomacea canaliculata]	sp|Q8K2V6|IPO11_MOUSE;	Importin-11 OS=Mus musculus OX=10090 GN=Ipo11 PE=1 SV=1;	PF03810.23	IBN_N	Importin-beta N-terminal domain
Bpur00001-RACP	0.0158998550866	-5.97484	0.000346258972616	0.00132113636397	yes	down	0	0	0	2.2	2.9	1.28	0	2.12667	GO:0006915;GO:004298	BP:apoptotic process;BP:regulation of apoptotic process;	K02159;K02161	BAX;BCL2	map05214;map05166;map05216;map05217;map05162;map04115;map05212;map05213;map04933;map05218;map05164;map05168;map05169;map05165;map05016;map05210;map04071;map04210;map05167;map04211;map04215;map05163;map04140;map05160;map04217;map04928;map05161;map05012;map05215;map04621;map05131;map05130;map05014;map05132;map05225;map05224;map04725;map05226;map05220;map05223;map05222;map05207;map05152;map05206;map…	Glioma;Human T-cell leukemia virus 1 infection;Thyroid cancer;Basal cell carcinoma;Measles;p53 signaling pathway;Pancreatic cancer;Endometrial cancer;AGE-RAGE signaling pathway in diabetic complications;Melanoma;Influenza A;Herpes simplex virus 1 infection;Epstein-Barr virus infection;Human papillomavirus infection;Huntington disease;Colorectal cancer;Sphingolipid signaling pathway;Apoptosis;Kapo…	ENOG4112738	U:Intracellular trafficking, secretion, and vesicular transport	XP_025077914.1	apoptosis regulator BAX-like isoform X2 [Pomacea canaliculata]	sp|Q07816|B2CL1_CHICK;	Bcl-2-like protein 1 OS=Gallus gallus OX=9031 GN=BCL2L1 PE=2 SV=2;	PF00452.23	Bcl-2	Apoptosis regulator proteins, Bcl-2 family
Bpur00001-RACR	37.0538	5.21155	7.99802260474E-15	1.22450738487E-13	yes	up	8.61	9.23	9.73	0.58	0.19	0.35	9.19	0.373333	GO:0007059;GO:0051301;GO:000801	BP:chromosome segregation;BP:cell division;MF:microtubule binding;	K26094	SKA1	------	------	ENOG4111IBI	S:Function unknown	XP_025076926.1	spindle and kinetochore-associated protein 1-like [Pomacea canaliculata]	sp|Q6DHG8|SKA1_DANRE;	Spindle and kinetochore-associated protein 1 OS=Danio rerio OX=7955 GN=ska1 PE=2 SV=1;	PF07160.16	SKA1	Spindle and kinetochore-associated protein 1
Bpur00001-RACT	0.0171735	-5.86367	5.67798482731E-6	3.00454115878E-5	yes	down	0.01	0.01	0	0.33	0.33	0.12	0.00666666666667	0.26	------	------	K17592	SACS	------	------	ENOG410XQZM	S:Function unknown	XP_025078412.1	sacsin-like [Pomacea canaliculata]	sp|Q9JLC8|SACS_MOUSE;	Sacsin OS=Mus musculus OX=10090 GN=Sacs PE=1 SV=2;	PF05168.18	HEPN	HEPN domain
Bpur00001-RACU	0.0310549702665	-5.00903	4.52796178282E-10	4.12658648377E-9	yes	down	1.06	1.09	0.33	22.64	7.34	65.78	0.826667	31.92	------	------	------	------	------	------	ENOG410YCMZ	S:Function unknown	XP_025077501.1	LOW QUALITY PROTEIN: uncharacterized protein LOC112554112 [Pomacea canaliculata]	------	------	------	------	------
Bpur00001-RACZ	66.1552	6.04778	2.09300613931E-21	6.67436402203E-20	yes	up	33.96	91.95	133.79	1.39	0.89	0.74	86.5667	1.00667	GO:0007010;GO:005101	BP:cytoskeleton organization;MF:actin filament binding;	K05761;K08017	VIL1;AVIL	------	------	ENOG410XR0A	S:Function unknown	KAG5709943.1	hypothetical protein BaRGS_029985 [Batillaria attramentaria]	sp|Q9WU06|AVIL_RAT;	Advillin OS=Rattus norvegicus OX=10116 GN=Avil PE=2 SV=2;	PF00626.26;PF02209.23	Gelsolin;VHP	Gelsolin repeat;Villin headpiece domain
Bpur00001-RAD	5.16297	2.3682	4.0612566966E-7	2.56314795541E-6	yes	up	7	9.75	6.02	0.97	1.78	2.56	7.59	1.77	GO:0006508;GO:0046872;GO:000422	BP:proteolysis;MF:metal ion binding;MF:metalloendopeptidase activity;	K01392	THOP1	map04614;map05143	Renin-angiotensin system;African trypanosomiasis	COG0339	E:Amino acid transport and metabolism	XP_025109870.1	LOW QUALITY PROTEIN: thimet oligopeptidase-like [Pomacea canaliculata]	sp|Q1JPJ8|THOP1_BOVIN;	Thimet oligopeptidase OS=Bos taurus OX=9913 GN=THOP1 PE=2 SV=3;	PF01432.24	Peptidase_M3	Peptidase family M3
Bpur00001-RADC	0.0178747	-5.80594	2.81030315808E-6	1.56278697457E-5	yes	down	0.02	0.02	0	1.09	1.02	0.66	0.0133333333333	0.923333	GO:0002755;GO:0044238;GO:0016310;GO:0045087;GO:0048583;GO:0006807;GO:0007165;GO:0043170;GO:0043123;GO:0070976;GO:0000166;GO:0004674;GO:000552	BP:MyD88-dependent toll-like receptor signaling pathway;BP:primary metabolic process;BP:phosphorylation;BP:innate immune response;BP:regulation of response to stimulus;BP:nitrogen compound metabolic process;BP:signal transduction;BP:macromolecule metabolic process;BP:positive regulation of I-kappaB kinase/NF-kappaB signaling;MF:TIR domain binding;MF:nucleotide binding;MF:protein serine/threonine …	K08803	DAPK	map04140;map05219;map05200	Autophagy - animal;Bladder cancer;Pathways in cancer	ENOG410XRMJ	T:Signal transduction mechanisms	XP_025077834.1	death-associated protein kinase 1-like isoform X1 [Pomacea canaliculata]	sp|O44997|DAPK_CAEEL;	Death-associated protein kinase dapk-1 OS=Caenorhabditis elegans OX=6239 GN=dapk-1 PE=1 SV=2;	PF12796.11;PF00023.34;PF13637.10;PF13857.10;PF13606.10;PF00531.26;PF16095.9;PF08477.17	Ank_2;Ank;Ank_4;Ank_5;Ank_3;Death;COR;Roc	Ankyrin repeats;Ankyrin repeat;Ankyrin repeats;Ankyrin repeats;Ankyrin repeat;Death domain;C-terminal of Roc, COR, domain;Ras of Complex, Roc, domain of DAPkinase
Bpur00001-RADE	0.242289	-2.0452	0.00698035	0.0190121089267	yes	down	0.14	0.39	0.26	0.8	1.03	1.44	0.263333	1.09	GO:0045211;GO:0016020;GO:0005230;GO:0004888;GO:002284	CC:postsynaptic membrane;CC:membrane;MF:extracellular ligand-gated ion channel activity;MF:transmembrane signaling receptor activity;MF:acetylcholine-gated cation channel activity;	K04811	CHRNA10	map04080	Neuroactive ligand-receptor interaction	ENOG410XQGR	U:Intracellular trafficking, secretion, and vesicular transport	KAG5709925.1	hypothetical protein BaRGS_029967, partial [Batillaria attramentaria]	sp|Q9I8C7|ACH10_CHICK;	Neuronal acetylcholine receptor subunit alpha-10 OS=Gallus gallus OX=9031 GN=CHRNA10 PE=3 SV=1;	PF02931.27;PF02932.20	Neur_chan_LBD;Neur_chan_memb	Neurotransmitter-gated ion-channel ligand binding domain;Neurotransmitter-gated ion-channel transmembrane region
Bpur00001-RADF	12.8986	3.68914	5.3106029154E-5	0.000238716323776	yes	up	10.48	16.85	15.42	0.46	0.87	0.84	14.25	0.723333	------	------	------	------	------	------	------	------	PVD19646.1	hypothetical protein C0Q70_20136 [Pomacea canaliculata]	------	------	------	------	------
Bpur00001-RADG	0.0992312328357	-3.33306	3.03817523444E-5	0.000141918403434	yes	down	0.23	0.22	0.12	0.69	2.89	2.64	0.19	2.07333	------	------	K08380	PROKR2	------	------	------	------	KAG5708564.1	hypothetical protein BaRGS_032985 [Batillaria attramentaria]	------	------	------	------	------
Bpur00001-RADJ	0.392642	-1.34871	0.0161531472337	0.0390449750312	yes	down	0.57	1.27	1.13	1.76	3.11	2.82	0.99	2.56333	GO:000018	BP:nuclear-transcribed mRNA catabolic process, nonsense-mediated decay;	K11125	SMG5, EST1B	map03015	mRNA surveillance pathway	ENOG410XPF4	A:RNA processing and modification	XP_025076614.1	protein SMG5-like isoform X1 [Pomacea canaliculata]	sp|F1R7R1|SMG5_DANRE;	Nonsense-mediated mRNA decay factor SMG5 OS=Danio rerio OX=7955 GN=smg5 PE=2 SV=1;	PF13638.10	PIN_4	PIN domain
Bpur00001-RADL	0.216936	-2.20466	0.0201181519411	0.0469617682407	yes	down	0.22	0.06	1.17	2.67	2.14	1.77	0.483333	2.19333	GO:0007156;GO:0005886;GO:000550	BP:homophilic cell adhesion via plasma membrane adhesion molecules;CC:plasma membrane;MF:calcium ion binding;	------	------	------	------	ENOG410XPEI	S:Function unknown	XP_025077917.1	protocadherin Fat 3-like [Pomacea canaliculata]	sp|Q6V0I7|FAT4_HUMAN;	Protocadherin Fat 4 OS=Homo sapiens OX=9606 GN=FAT4 PE=1 SV=2;	PF00028.21;PF16184.9	Cadherin;Cadherin_3	Cadherin domain;Cadherin-like
Bpur00001-RADM	2394.32	11.2254	5.90889677349E-18	1.29773474793E-16	yes	up	42.42	78.47	99.43	0	0	0.09	73.44	0.03	------	------	------	------	------	------	------	------	XP_025077313.1	uncharacterized protein LOC112553981 [Pomacea canaliculata]	------	------	------	------	------
Bpur00001-RADO	0.106647	-3.22909	0.000902994264409	0.00313584944201	yes	down	0.14	0.32	0.13	0.97	1.87	3.11	0.196667	1.98333	------	------	------	------	------	------	------	------	XP_025081793.1	uncharacterized protein LOC112556730 [Pomacea canaliculata]	------	------	PF07716.19;PF00170.25	bZIP_2;bZIP_1	Basic region leucine zipper;bZIP transcription factor
Bpur00001-RAEE	0.0354470904772	-4.81819	6.46832138553E-7	3.93844250346E-6	yes	down	0.02	0	0.07	0.57	1.12	0.62	0.03	0.77	------	------	K11498;K10421	CENPE, KIF10;CLIP1, RSN	map04814;map04150	Motor proteins;mTOR signaling pathway	------	------	PVD19360.1	hypothetical protein C0Q70_19848 [Pomacea canaliculata]	------	------	------	------	------
Bpur00001-RAEF	583.913	9.18961	8.48222979832E-19	2.05773061855E-17	yes	up	4.22	28.21	24.36	0.03	0.05	0.02	18.93	0.0333333333333	GO:000996	BP:negative regulation of signal transduction;	K25405	RGS9BP	------	------	ENOG410YK9U;ENOG4111F7N	S:Function unknown;U:Intracellular trafficking, secretion, and vesicular transport	XP_025078196.1	regulator of G-protein signaling 9-binding protein-like [Pomacea canaliculata]	sp|Q5M8K0|R9BP_XENTR;	Regulator of G-protein signaling 9-binding protein OS=Xenopus tropicalis OX=8364 GN=rgs9bp PE=2 SV=1;	------	------	------
Bpur00001-RAEJ	3.92321	1.97203	0.000503196078318	0.0018567485714	yes	up	5.35	13.7	16.61	2.75	2.98	3.47	11.8867	3.06667	GO:001649	MF:oxidoreductase activity;	------	------	------	------	COG0579	C:Energy production and conversion	XP_025077476.1	uncharacterized protein LOC112554092 isoform X1 [Pomacea canaliculata]	sp|A0A0R3K2G2|GLPDH_CALMK;	Glycerol 3-phosphate dehydrogenase OS=Caloramator mitchellensis OX=908809 GN=lhgO_1 PE=1 SV=1;	PF01266.28;PF13450.10;PF01494.23;PF07992.18	DAO;NAD_binding_8;FAD_binding_3;Pyr_redox_2	FAD dependent oxidoreductase;NA;FAD binding domain;Pyridine nucleotide-disulphide oxidoreductase
Bpur00001-RAEO	93.339	6.54441	2.13891492453E-5	0.000102717658585	yes	up	1.35	0.42	0.7	0	0	0	0.823333	0	------	------	------	------	------	------	------	------	------	------	------	------	------	------	------
Bpur00001-RAEQ	0.0166203480384	-5.91091	0.00041916356434	0.00157040822729	yes	down	0	0	0	1.1	0.66	1.29	0	1.01667	------	------	------	------	------	------	ENOG41102NY	S:Function unknown	XP_025076579.1	arrestin domain-containing protein 2-like isoform X1 [Pomacea canaliculata]	sp|O45782|ARD17_CAEEL;	Arrestin domain-containing protein 17 OS=Caenorhabditis elegans OX=6239 GN=arrd-17 PE=1 SV=2;	PF00339.33;PF02752.26	Arrestin_N;Arrestin_C	Arrestin;Arrestin
Bpur00001-RAEZ	0.0488327244164	-4.35601	2.31350588552E-17	4.73695225629E-16	yes	down	4.49	2.54	4.98	81.88	54.86	80.21	4.00333	72.3167	GO:0016787;GO:000394	MF:hydrolase activity;MF:N4;	K01444	AGA, aspG	map00511;map04142	Other glycan degradation;Lysosome	COG1446	E:Amino acid transport and metabolism	GFS07674.1	N(4)-(Beta-N-acetylglucosaminyl)-L-asparaginase-like [Elysia marginata]	sp|Q47898|ASPG_ELIMR;	;	PF01112.22	Asparaginase_2	Asparaginase
Bpur00001-RAFD	8.16984	3.03031	6.26433710417E-15	9.66946400956E-14	yes	up	20.53	37.62	25.04	4	4.4	4.73	27.73	4.37667	GO:0044772;GO:0051301;GO:001653	BP:mitotic cell cycle phase transition;BP:cell division;MF:cyclin-dependent protein serine/threonine kinase regulator activity;	K21770;K05868	CCNB2;CCNB1	map04110;map05166;map04114;map04115;map04068;map04218;map05170;map04914	Cell cycle;Human T-cell leukemia virus 1 infection;Oocyte meiosis;p53 signaling pathway;FoxO signaling pathway;Cellular senescence;Human immunodeficiency virus 1 infection;Progesterone-mediated oocyte maturation	COG5024	D:Cell cycle control, cell division, chromosome partitioning	XP_025076789.1	G2/mitotic-specific cyclin-B-like isoform X2 [Pomacea canaliculata]	sp|P24862|CCNB_PATVU;	G2/mitotic-specific cyclin-B OS=Patella vulgata OX=6465 PE=2 SV=1;	PF00134.27;PF02984.23	Cyclin_N;Cyclin_C	Cyclin, N-terminal domain;Cyclin, C-terminal domain
Bpur00001-RAFF	2031.99	10.9887	1.5260683105E-38	1.75788535386E-36	yes	up	878.03	3354.95	3359.89	0	2.01	1.95	2530.96	1.32	------	------	------	------	------	------	------	------	------	------	------	------	------	------	------
Bpur00001-RAFG	1384.88	10.4355	9.47409852224E-26	4.37125096123E-24	yes	up	169.73	404.14	452.96	0.67	0	0.31	342.277	0.326667	------	------	------	------	------	------	------	------	------	------	------	------	------	------	------
Bpur00001-RAFL	0.171335	-2.54511	2.50310198856E-5	0.000118725562948	yes	down	4.48	2.8	3.64	21.4	16.46	29.57	3.64	22.4767	------	------	------	------	------	------	ENOG41126BF	S:Function unknown	XP_025077176.1	myeloid-derived growth factor-like [Pomacea canaliculata]	sp|Q9CPT4|MYDGF_MOUSE;	Myeloid-derived growth factor OS=Mus musculus OX=10090 GN=Mydgf PE=1 SV=1;	PF10572.13	UPF0556	UPF0556 domain
Bpur00001-RAFQ	303.216	8.2442	6.77579694386E-13	8.39316529996E-12	yes	up	12.84	9.76	11.33	0	0	0.25	11.31	0.0833333333333	------	------	------	------	------	------	------	------	------	------	------	------	------	------	------
Bpur00001-RAFV	7.29205	2.86632	0.00147353963417	0.00485531166092	yes	up	1.1	2.41	1.57	0	0.6	0.26	1.69333	0.286667	GO:0006260;GO:0005634;GO:000367	BP:DNA replication;CC:nucleus;MF:DNA binding;	K02321	POLA2	map03030	DNA replication	COG5214	L:Replication, recombination and repair	PVD26082.1	hypothetical protein C0Q70_13750 [Pomacea canaliculata]	sp|Q14181|DPOA2_HUMAN;	DNA polymerase alpha subunit B OS=Homo sapiens OX=9606 GN=POLA2 PE=1 SV=2;	PF04042.20;PF08418.14	DNA_pol_E_B;Pol_alpha_B_N	DNA polymerase alpha/epsilon subunit B;DNA polymerase alpha subunit B N-terminal
Bpur00001-RAGD	22.5782	4.49686	2.74173092076E-9	2.27800440045E-8	yes	up	1.46	5.12	4.38	0.25	0.23	0.07	3.65333	0.183333	GO:0016311;GO:0016020;GO:000472	BP:dephosphorylation;CC:membrane;MF:protein tyrosine phosphatase activity;	K06776	PTPRK	------	------	COG5599	T:Signal transduction mechanisms	XP_025097706.1	receptor-type tyrosine-protein phosphatase kappa-like [Pomacea canaliculata]	sp|Q15262|PTPRK_HUMAN;	Receptor-type tyrosine-protein phosphatase kappa OS=Homo sapiens OX=9606 GN=PTPRK PE=1 SV=2;	PF00102.31;PF00782.24;PF14566.10	Y_phosphatase;DSPc;PTPlike_phytase	Protein-tyrosine phosphatase;Dual specificity phosphatase, catalytic domain;Inositol hexakisphosphate
Bpur00001-RAGE	34.2711	5.09892	1.77065883446E-9	1.50138037276E-8	yes	up	7.09	9.25	3.5	0.1	1.48	0.07	6.61333	0.55	------	------	------	------	------	------	ENOG410Y1E0;COG5244;COG5059;ENOG410YKGB	S:Function unknown;D:Cell cycle control, cell division, chromosome partitioning;Z:Cytoskeleton;O:Posttranslational modification, protein turnover, chaperones	PVD18298.1	hypothetical protein C0Q70_20847 [Pomacea canaliculata]	sp|Q6PCJ1|DCTN1_XENLA;	Dynactin subunit 1 OS=Xenopus laevis OX=8355 GN=dctn1 PE=2 SV=1;	PF01302.29	CAP_GLY	CAP-Gly domain
Bpur00001-RAGG	2.26784	1.18132	0.00416213666831	0.0121880976532	yes	up	9.15	17.78	16.4	8.74	7.04	8.02	14.4433	7.93333	GO:001649	MF:oxidoreductase activity;	------	------	------	------	COG2761	Q:Secondary metabolites biosynthesis, transport and catabolism	XP_025080178.1	uncharacterized protein LOC112555853 isoform X1 [Pomacea canaliculata]	sp|P39598|YWBO_BACSU;	Uncharacterized protein YwbO OS=Bacillus subtilis;	PF01323.24;PF13462.10	DSBA;Thioredoxin_4	DSBA-like thioredoxin domain;Thioredoxin
Bpur00001-RAGO	4.96272	2.31113	0.00149054971631	0.00490182139179	yes	up	1.93	6.44	6.1	1.46	0.47	0.85	4.82333	0.926667	GO:0016020;GO:002285	CC:membrane;MF:transmembrane transporter activity;	K08181	SLC16A4	------	------	COG0477	G:Carbohydrate transport and metabolism	PVD18628.1	hypothetical protein C0Q70_21178 [Pomacea canaliculata]	sp|Q8R0M8|MOT5_MOUSE;	Monocarboxylate transporter 5 OS=Mus musculus OX=10090 GN=Slc16a4 PE=2 SV=1;	PF07690.20;PF12832.11	MFS_1;MFS_1_like	Major Facilitator Superfamily;MFS_1 like family
Bpur00001-RAGU	0.464435	-1.10645	0.0139254720834	0.0344082910824	yes	down	1.2	1.87	0.97	2.81	2.72	3.23	1.34667	2.92	GO:0035556;GO:000508	BP:intracellular signal transduction;MF:guanyl-nucleotide exchange factor activity;	K20685	MCF2, ARHGEF14_21_22	------	------	ENOG410XNYV	T:Signal transduction mechanisms	XP_025078523.1	guanine nucleotide exchange factor DBS-like isoform X1 [Pomacea canaliculata]	sp|Q63406|MCF2L_RAT;	Guanine nucleotide exchange factor DBS OS=Rattus norvegicus OX=10116 GN=Mcf2l PE=1 SV=3;	PF00621.24;PF13716.10;PF07653.21;PF00018.32;PF00169.33;PF00435.25;PF14604.10;PF00650.24	RhoGEF;CRAL_TRIO_2;SH3_2;SH3_1;PH;Spectrin;SH3_9;CRAL_TRIO	RhoGEF domain;Divergent CRAL/TRIO domain;Variant SH3 domain;SH3 domain;PH domain;Spectrin repeat;Variant SH3 domain;CRAL/TRIO domain
Bpur00001-RAGW	0.0489248189248	-4.35329	3.31464062359E-6	1.81875598442E-5	yes	down	0.11	0.29	0	1.62	4.58	2.94	0.133333	3.04667	GO:0016020;GO:0005230;GO:000488	CC:membrane;MF:extracellular ligand-gated ion channel activity;MF:transmembrane signaling receptor activity;	K04814;K04808;K04811	CHRNB3;CHRNA6;CHRNA10	map04080;map04725;map05033	Neuroactive ligand-receptor interaction;Cholinergic synapse;Nicotine addiction	ENOG410XQGR	U:Intracellular trafficking, secretion, and vesicular transport	XP_025079671.1	neuronal acetylcholine receptor subunit alpha-10-like [Pomacea canaliculata]	sp|P12391|ACHB3_RAT;	Neuronal acetylcholine receptor subunit beta-3 OS=Rattus norvegicus OX=10116 GN=Chrnb3 PE=2 SV=1;	PF02931.27;PF02932.20	Neur_chan_LBD;Neur_chan_memb	Neurotransmitter-gated ion-channel ligand binding domain;Neurotransmitter-gated ion-channel transmembrane region
Bpur00001-RAGY	4.18689	2.06588	0.00133089549514	0.00442577639813	yes	up	1.16	2.71	1.45	0.26	0.54	0.54	1.77333	0.446667	GO:0006270;GO:0007049;GO:0042555;GO:0005634;GO:0005524;GO:0016887;GO:0003677;GO:000367	BP:DNA replication initiation;BP:cell cycle;CC:MCM complex;CC:nucleus;MF:ATP binding;MF:ATPase activity;MF:DNA binding;MF:DNA helicase activity;	K02210	MCM7, CDC47	map04110;map03030	Cell cycle;DNA replication	COG1241	L:Replication, recombination and repair	KAG5699582.1	hypothetical protein BaRGS_000698 [Batillaria attramentaria]	sp|Q7ZXB1|MCM7B_XENLA;	DNA replication licensing factor mcm7-B OS=Xenopus laevis OX=8355 GN=mcm7-b PE=2 SV=1;	PF00493.27;PF17207.7;PF17855.5;PF14551.10;PF01078.25;PF07728.18	MCM;MCM_OB;MCM_lid;MCM_N;Mg_chelatase;AAA_5	MCM P-loop domain;MCM OB domain;MCM AAA-lid domain;MCM N-terminal domain;Magnesium chelatase, subunit ChlI;AAA domain
Bpur00001-RAH	4.92411	2.29986	9.40809026582E-6	4.79985515129E-5	yes	up	10.92	9.2	9.93	4.28	2.14	2.66	10.0167	3.02667	GO:001602	CC:membrane;	------	------	------	------	------	------	KAG5705873.1	hypothetical protein BaRGS_030763 [Batillaria attramentaria]	------	------	------	------	------
Bpur00001-RAHK	0.0971536379954	-3.36359	0.000597059242187	0.00216164296514	yes	down	0.88	0	0.64	6.78	3.92	5.38	0.506667	5.36	GO:0006955;GO:0016020;GO:000516	BP:immune response;CC:membrane;MF:tumor necrosis factor receptor binding;	------	------	------	------	ENOG4111TET;ENOG410YS4F;ENOG4112D9R	U:Intracellular trafficking, secretion, and vesicular transport;S:Function unknown;T:Signal transduction mechanisms	KAG5685776.1	hypothetical protein BaRGS_002095 [Batillaria attramentaria]	sp|P36940|TNFL6_RAT;	Tumor necrosis factor ligand superfamily member 6 OS=Rattus norvegicus OX=10116 GN=Faslg PE=2 SV=1;	PF00229.22	TNF	TN
Bpur00001-RAHO	0.201499	-2.31116	0.000988184422574	0.00339548028154	yes	down	0.19	0.29	0.37	1.1	1.71	1.37	0.283333	1.39333	GO:0005737;GO:000827	CC:cytoplasm;MF:zinc ion binding;	------	------	------	------	ENOG410XSQC;ENOG410Z9MF	S:Function unknown;	XP_025097877.1	myosin-16-like isoform X1 [Pomacea canaliculata]	sp|Q9UPN9|TRI33_HUMAN;	E3 ubiquitin-protein ligase TRIM33 OS=Homo sapiens OX=9606 GN=TRIM33 PE=1 SV=3;	PF00386.25;PF14634.10;PF13445.10;PF02183.22;PF00097.29;PF10498.13;PF13639.10	C1q;zf-RING_5;zf-RING_UBOX;HALZ;zf-C3HC4;IFT57;zf-RING_2	C1q domain;zinc-RING finger domain;RING-type zinc-finger;Homeobox associated leucine zipper;Zinc finger, C3HC4 type;Intra-flagellar transport protein 57;Ring finger domain
Bpur00001-RAHR	0.0499822739458	-4.32244	0.0209453223659	0.0485712	yes	down	0.04	0	0	0.39	0.08	0.66	0.0133333333333	0.376667	GO:0005737;GO:000827	CC:cytoplasm;MF:zinc ion binding;	------	------	------	------	ENOG410Z9MF	S:Function unknown	PVD20112.1	hypothetical protein C0Q70_20606 [Pomacea canaliculata]	sp|Q9H8W5|TRI45_HUMAN;	E3 ubiquitin-protein ligase TRIM45 OS=Homo sapiens OX=9606 GN=TRIM45 PE=1 SV=2;	PF00386.25;PF13445.10;PF13639.10	C1q;zf-RING_UBOX;zf-RING_2	C1q domain;RING-type zinc-finger;Ring finger domain
Bpur00001-RAHW	25.1566	4.65286	0.0191459245194	0.0449962	yes	up	0.07	0.41	0.47	0	0	0	0.316667	0	GO:0005886;GO:000493	CC:plasma membrane;MF:G-protein coupled receptor activity;	K04607;K04606;K04609	GRM4;GRM3;GRM7	map04072;map04080;map04724;map05030;map04742	Phospholipase D signaling pathway;Neuroactive ligand-receptor interaction;Glutamatergic synapse;Cocaine addiction;Taste transduction	ENOG410XR6W	U:Intracellular trafficking, secretion, and vesicular transport	XP_041349206.1	metabotropic glutamate receptor-like [Gigantopelta aegis]	sp|P31422|GRM3_RAT;	Metabotropic glutamate receptor 3 OS=Rattus norvegicus OX=10116 GN=Grm3 PE=1 SV=1;	PF00003.26;PF01094.32;PF07562.18	7tm_3;ANF_receptor;NCD3G	7 transmembrane sweet-taste receptor of 3 GCPR;Receptor family ligand binding region;Nine Cysteines Domain of family 3 GPCR
Bpur00001-RAHX	0.0919448223724	-3.44309	0.00243261394121	0.00759849693165	yes	down	0	0.1	0.04	0.38	0.45	0.67	0.0466666666667	0.5	------	------	K01530;K26934	E7.6.2.1;ATP11	------	------	ENOG410XPYK	U:Intracellular trafficking, secretion, and vesicular transport	XP_025080275.1	probable phospholipid-transporting ATPase IF isoform X5 [Pomacea canaliculata]	sp|Q6DFW5|AT11B_MOUSE;	Phospholipid-transporting ATPase IF OS=Mus musculus OX=10090 GN=Atp11b PE=1 SV=1;	PF16212.9;PF13246.10;PF00702.30;PF00122.24	PhoLip_ATPase_C;Cation_ATPase;Hydrolase;E1-E2_ATPase	Phospholipid-translocating P-type ATPase C-terminal;Cation transport ATPase;haloacid dehalogenase-like hydrolase;E1-E2 ATPase
Bpur00001-RAHY	2.7606	1.46498	0.00986492524814	0.0257107556144	yes	up	15.3	8.48	5.03	5.69	5.26	4.74	9.60333	5.23	GO:001675	MF:transferase activity, transferring glycosyl groups;	K00750	GYG1, GYG2	map00500	Starch and sucrose metabolism	COG5597	O:Posttranslational modification, protein turnover, chaperones	XP_025078848.1	glycogenin-1-like isoform X3 [Pomacea canaliculata]	sp|P46976|GLYG_HUMAN;	Glycogenin-1 OS=Homo sapiens OX=9606 GN=GYG1 PE=1 SV=4;	PF01501.24	Glyco_transf_8	Glycosyl transferase family 8
Bpur00001-RAIH	4.59437	2.19987	0.00346987511688	0.0104194707136	yes	up	21.84	8.5	6.52	4.79	6.89	4.35	12.2867	5.34333	------	------	------	------	------	------	------	------	XP_025105688.1	uncharacterized protein LOC112571093 [Pomacea canaliculata]	------	------	PF14989.10	CCDC32	Coiled-coil domain containing 32
Bpur00001-RAIJ	37.5572	5.23102	1.17392818424E-21	3.85234998909E-20	yes	up	15.79	13	5.71	0.26	0.46	0.57	11.5	0.43	------	------	------	------	------	------	COG0666	S:Function unknown	XP_046359184.1	ankyrin repeat and EF-hand domain-containing protein 1-like isoform X4 [Haliotis rufescens]	sp|Q9D2J7|ANKE1_MOUSE;	Ankyrin repeat and EF-hand domain-containing protein 1 OS=Mus musculus OX=10090 GN=Ankef1 PE=2 SV=1;	PF12796.11;PF00023.34;PF13637.10;PF13857.10;PF13606.10;PF13499.10	Ank_2;Ank;Ank_4;Ank_5;Ank_3;EF-hand_7	Ankyrin repeats;Ankyrin repeat;Ankyrin repeats;Ankyrin repeats;Ankyrin repeat;EF-hand domain pair
Bpur00001-RAIK	0.108781	-3.20051	1.12816068125E-15	1.88952965535E-14	yes	down	1.04	1.14	1.7	11.67	13.29	11.1	1.29333	12.02	GO:0006355;GO:004698	BP:regulation of transcription, DNA-templated;MF:protein dimerization activity;	K09098	NPAS1_3	------	------	ENOG410YK57	K:Transcription	XP_025104585.1	protein trachealess-like [Pomacea canaliculata]	sp|Q24119|TRH_DROME;	Protein trachealess OS=Drosophila melanogaster OX=7227 GN=trh PE=1 SV=4;	PF08447.16;PF14598.10;PF00989.29;PF13426.11	PAS_3;PAS_11;PAS;PAS_9	PAS fold;PAS domain;PAS fold;PAS domain
Bpur00001-RAIR	9.27647	3.21358	0.00113199845242	0.00383132716268	yes	up	2.45	1.99	1.45	0.14	0.13	0.39	1.96333	0.22	GO:0016020;GO:000013	CC:membrane;CC:Golgi membrane;	------	------	------	------	ENOG4111FAF	S:Function unknown	XP_025103593.1	uncharacterized protein LOC112569816 [Pomacea canaliculata]	------	------	------	------	------
Bpur00001-RAIS	123.229	6.9452	1.1754069455E-6	6.88452639506E-6	yes	up	8.54	5.09	10.29	0	0	0	7.97333	0	------	------	------	------	------	------	------	------	------	------	------	------	------	------	------
Bpur00001-RAIV	0.149376	-2.74298	3.63387419611E-6	1.98044389323E-5	yes	down	0.86	0.31	0.74	4.67	4.14	4.31	0.636667	4.37333	GO:0005576;GO:000550	CC:extracellular region;MF:calcium ion binding;	K24354	SMOC	------	------	ENOG410YP7C	S:Function unknown	XP_025104286.1	LOW QUALITY PROTEIN: SPARC-related modular calcium-binding protein 1-like [Pomacea canaliculata]	sp|Q8CD91|SMOC2_MOUSE;	SPARC-related modular calcium-binding protein 2 OS=Mus musculus OX=10090 GN=Smoc2 PE=1 SV=1;	PF00086.22;PF10591.13;PF07648.19;PF00050.25	Thyroglobulin_1;SPARC_Ca_bdg;Kazal_2;Kazal_1	Thyroglobulin type-1 repeat;Secreted protein acidic and rich in cysteine Ca binding region;Kazal-type serine protease inhibitor domain;Kazal-type serine protease inhibitor domain
Bpur00001-RAJB	86.2799	6.43095	8.46867262571E-6	4.35733921517E-5	yes	up	1.99	2.71	2.18	0	0	0	2.29333	0	------	------	------	------	------	------	------	------	KAG5690966.1	hypothetical protein BaRGS_027285 [Batillaria attramentaria]	------	------	PF00001.25	7tm_1	7 transmembrane receptor
Bpur00001-RAJE	6.86206	2.77864	3.56710371405E-6	1.94844410291E-5	yes	up	23.1	14	9.07	3.1	1.87	2.25	15.39	2.40667	GO:0005737;GO:0005856;GO:0042995;GO:003151	CC:cytoplasm;CC:cytoskeleton;CC:cell projection;CC:motile cilium;	K24230	CFAP300	------	------	ENOG410YA15	S:Function unknown	XP_025080097.1	LOW QUALITY PROTEIN: uncharacterized protein C11orf70-like [Pomacea canaliculata]	sp|Q2HJH8|CF300_BOVIN;	Cilia- and flagella-associated protein 300 OS=Bos taurus OX=9913 GN=CFAP300 PE=2 SV=1;	PF14926.10	CFAP300	Cilia- and flagella-associated protein 300
Bpur00001-RAJF	0.208468	-2.2621	0.0172651042602	0.0413040421643	yes	down	0.1	0.02	0.08	0.36	0.29	0.31	0.0666666666667	0.32	------	------	K09191	GTF3A	------	------	------	------	XP_025078947.1	uncharacterized protein LOC112555032 [Pomacea canaliculata]	------	------	PF13894.10	zf-C2H2_4	C2H2-type zinc finger
Bpur00001-RAJZ	0.0858643919476	-3.5418	0.00122537022931	0.00410468725875	yes	down	0.38	0	0.14	1.3	2.64	2.69	0.173333	2.21	GO:0016020;GO:0046872;GO:0004722;GO:001701	CC:membrane;MF:metal ion binding;MF:protein serine/threonine phosphatase activity;MF:myosin phosphatase activity;	K17506	PPM1L, PP2CE	------	------	COG0631	T:Signal transduction mechanisms	XP_025079112.1	protein phosphatase 1L-like [Pomacea canaliculata]	sp|Q5SGD2|PPM1L_HUMAN;	Protein phosphatase 1L OS=Homo sapiens OX=9606 GN=PPM1L PE=1 SV=1;	PF00481.25;PF13672.10	PP2C;PP2C_2	Protein phosphatase 2C;Protein phosphatase 2C
Bpur00001-RAKC	37.1856	5.21667	1.13058803819E-27	6.1359766829E-26	yes	up	6.64	15.34	12.21	0.27	0.34	0.26	11.3967	0.29	------	------	------	------	------	------	ENOG4111KT9	S:Function unknown	XP_025079371.1	uncharacterized protein LOC112555265 isoform X1 [Pomacea canaliculata]	sp|A8MT70|ZBBX_HUMAN;	Zinc finger B-box domain-containing protein 1 OS=Homo sapiens OX=9606 GN=ZBBX PE=2 SV=3;	PF00643.28	zf-B_box	B-box zinc finger
Bpur00001-RAKI	0.315925	-1.66235	0.0165391068917	0.0398291643275	yes	down	0.19	0.25	0.82	0.89	1.73	1.41	0.42	1.34333	GO:0030036;GO:005101	BP:actin cytoskeleton organization;MF:actin filament binding;	K04437	FLNA	map05205;map04510;map04010;map05132	Proteoglycans in cancer;Focal adhesion;MAPK signaling pathway;Salmonella infection	COG5069	Z:Cytoskeleton	XP_025079787.1	LOW QUALITY PROTEIN: filamin-B-like [Pomacea canaliculata]	sp|P21333|FLNA_HUMAN;	Filamin-A OS=Homo sapiens OX=9606 GN=FLNA PE=1 SV=4;	PF00630.23;PF00307.35	Filamin;CH	Filamin/ABP280 repeat;Calponin homology
Bpur00001-RAKM	0.0548027704505	-4.18961	4.13611255498E-8	2.97017785808E-7	yes	down	10.19	3.52	1.76	114.31	77	135.47	5.15667	108.927	------	------	K05477	TNFSF14, LIGHT, CD258	map04060;map04061;map04064;map05168	Cytokine-cytokine receptor interaction;Viral protein interaction with cytokine and cytokine receptor;NF-kappa B signaling pathway;Herpes simplex virus 1 infection	------	------	XP_025088019.1	uncharacterized protein LOC112560396 [Pomacea canaliculata]	------	------	PF00229.22	TNF	TN
Bpur00001-RAKS	5.15469	2.36589	0.0145507160283	0.0356803780019	yes	up	3.48	2.54	4.49	0.13	1.88	0.23	3.50333	0.746667	------	------	------	------	------	------	ENOG410XPSC	S:Function unknown	KFD50505.1	hypothetical protein M513_08573 [Trichuris suis]	------	------	------	------	------
Bpur00001-RALE	3.28954	1.71789	0.00770248658878	0.0207091466192	yes	up	5.08	2.3	1.44	0.58	1.19	1.6	2.94	1.12333	GO:0097060;GO:0055037;GO:0043204;GO:0030425;GO:000526	CC:synaptic membrane;CC:recycling endosome;CC:perikaryon;CC:dendrite;MF:potassium channel activity;	K04912	KCNK1, K2P1.1	------	------	COG1226	P:Inorganic ion transport and metabolism	KAG5700869.1	hypothetical protein BaRGS_012276 [Batillaria attramentaria]	sp|Q0P5A0|KCNK1_BOVIN;	Potassium channel subfamily K member 1 OS=Bos taurus OX=9913 GN=KCNK1 PE=2 SV=1;	PF07885.20;PF00520.35	Ion_trans_2;Ion_trans	Ion channel;Ion transport protein
Bpur00001-RALF	17.7166	4.14703	3.39472297436E-7	2.16589465429E-6	yes	up	1.78	1.81	3.01	0.12	0.22	0.11	2.2	0.15	GO:000367	MF:nucleic acid binding;	K10348	LRR1, PPIL5	------	------	COG4886	S:Function unknown	XP_025105006.1	leucine-rich repeat protein 1-like [Pomacea canaliculata]	sp|D3YY91|LLR1_MOUSE;	Leucine-rich repeat protein 1 OS=Mus musculus OX=10090 GN=Lrr1 PE=1 SV=1;	PF13855.10;PF12799.11	LRR_8;LRR_4	Leucine rich repeat;Leucine Rich repeats
Bpur00001-RALH	2.96007	1.56563	0.00524570575494	0.0148836353131	yes	up	33.27	16.66	8.89	9.78	12.81	13.37	19.6067	11.9867	GO:0006364;GO:0032040;GO:000573	BP:rRNA processing;CC:small-subunit processome;CC:nucleolus;	K14566	UTP24, FCF1	map03008	Ribosome biogenesis in eukaryotes	------	------	XP_025091083.1	rRNA-processing protein FCF1 homolog [Pomacea canaliculata]	sp|Q32PD0|FCF1_BOVIN;	rRNA-processing protein FCF1 homolog OS=Bos taurus OX=9913 GN=FCF1 PE=2 SV=1;	PF04900.16;PF18477.5	Fcf1;PIN_9	Fcf1;PIN like domain
Bpur00001-RALJ	7.57722	2.92167	1.55419396983E-5	7.6370187148E-5	yes	up	35.96	10.18	8.4	2.34	2.76	2.45	18.18	2.51667	GO:0006783;GO:0005739;GO:0042030;GO:005111	BP:heme biosynthetic process;CC:mitochondrion;MF:ATPase inhibitor activity;MF:ATPase binding;	K22255	ATPIF1	------	------	ENOG41127Z5	K:Transcription	XP_025090870.1	ATPase inhibitor mai-2, mitochondrial-like isoform X2 [Pomacea canaliculata]	sp|A8XZB0|ATIF2_CAEBR;	ATPase inhibitor mai-2, mitochondrial OS=Caenorhabditis briggsae OX=6238 GN=mai-2 PE=3 SV=1;	PF04568.16	IATP	Mitochondrial ATPase inhibitor, IATP
Bpur00001-RALM	2.22959	1.15678	0.00525586148868	0.0149074543698	yes	up	2.27	2.96	2.86	1.22	1.38	1.6	2.69667	1.4	GO:001602	CC:membrane;	K17495	CSMD	------	------	ENOG410XPJ1;ENOG410YMU7	S:Function unknown;	XP_025103388.1	sushi, von Willebrand factor type A, EGF and pentraxin domain-containing protein 1-like isoform X2 [Pomacea canaliculata]	sp|P0C6B8|SVEP1_RAT;	Sushi, von Willebrand factor type A, EGF and pentraxin domain-containing protein 1 OS=Rattus norvegicus OX=10116 GN=Svep1 PE=1 SV=1;	PF00084.24;PF12662.11	Sushi;cEGF	Sushi repeat;Complement Clr-like EGF-like
Bpur00001-RALS	5.94441	2.57153	5.97815944481E-10	5.37019490074E-9	yes	up	3.59	5.47	4.87	0.7	1.11	0.75	4.64333	0.853333	GO:000722	BP:smoothened signaling pathway;	K22865	TALPID3, JBTS23	------	------	ENOG4112DEQ	S:Function unknown	KAG5700702.1	hypothetical protein BaRGS_029067 [Batillaria attramentaria]	sp|H6D7E6|TALD3_DANRE;	Protein TALPID3 OS=Danio rerio OX=7955 GN=talpid3 PE=2 SV=1;	PF15324.10	TALPID3	Hedgehog signalling target
Bpur00001-RALU	0.165245	-2.59732	4.10051260826E-5	0.000187608700339	yes	down	0.1	0.31	0.47	1.4	2.01	1.85	0.293333	1.75333	------	------	K16463	CEP170	------	------	------	------	XP_025104441.1	LOW QUALITY PROTEIN: centrosomal protein of 170 kDa protein B-like [Pomacea canaliculata]	------	------	------	------	------
Bpur00001-RALV	0.116187	-3.10548	1.48905394327E-11	1.5918024256E-10	yes	down	0.25	0.2	0.3	2.19	2	2.35	0.25	2.18	GO:000508	MF:guanyl-nucleotide exchange factor activity;	K23859	PLEKHG1_2_3	------	------	ENOG410XR81	T:Signal transduction mechanisms	XP_025104439.1	uncharacterized protein LOC112570273 [Pomacea canaliculata]	sp|Q9ULL1|PKHG1_HUMAN;	Pleckstrin homology domain-containing family G member 1 OS=Homo sapiens OX=9606 GN=PLEKHG1 PE=1 SV=2;	PF00621.24;PF00169.33	RhoGEF;PH	RhoGEF domain;PH domain
Bpur00001-RALW	0.323455	-1.62836	8.95109475567E-5	0.000384692607862	yes	down	3.56	4.24	2.28	10.68	10.13	11	3.36	10.6033	GO:0005975;GO:0090599;GO:003024	BP:carbohydrate metabolic process;MF:alpha-glucosidase activity;MF:carbohydrate binding;	K05546	GANAB	map00510;map04141	N-Glycan biosynthesis;Protein processing in endoplasmic reticulum	COG1501	G:Carbohydrate transport and metabolism	KAG5688962.1	hypothetical protein BaRGS_031361 [Batillaria attramentaria]	sp|Q14697|GANAB_HUMAN;	Neutral alpha-glucosidase AB OS=Homo sapiens OX=9606 GN=GANAB PE=1 SV=3;	PF01055.30;PF13802.10;PF21365.1	Glyco_hydro_31_2nd;Gal_mutarotas_2;Glyco_hydro_31_3rd	Glycosyl hydrolases family 31 TIM-barrel domain;Glycosyl hydrolase 31 N-terminal galactose mutarotase-like domain;Glycosyl hydrolase family 31 C-terminal domain
Bpur00001-RAMA	3.51631	1.81406	0.00542966763236	0.0153310925494	yes	up	2.49	7.63	9.04	1.85	1.36	2.24	6.38667	1.81667	GO:0006637;GO:0005737;GO:001679	BP:acyl-CoA metabolic process;CC:cytoplasm;MF:thiolester hydrolase activity;	K01068;K00659	ACOT1_2_4;BAAT	map00430;map04976;map00120;map01040;map00062;map04146;map04913	Taurine and hypotaurine metabolism;Bile secretion;Primary bile acid biosynthesis;Biosynthesis of unsaturated fatty acids;Fatty acid elongation;Peroxisome;Ovarian steroidogenesis	COG1073	S:Function unknown	XP_025104977.1	acyl-coenzyme A amino acid N-acyltransferase 2-like isoform X1 [Pomacea canaliculata]	sp|Q91X34|BAAT_MOUSE;	Bile acid-CoA:amino acid N-acyltransferase OS=Mus musculus OX=10090 GN=Baat PE=1 SV=1;	PF08840.15;PF04775.18;PF01738.22;PF00326.25	BAAT_C;Bile_Hydr_Trans;DLH;Peptidase_S9	BAAT / Acyl-CoA thioester hydrolase C terminal;Acyl-CoA thioester hydrolase/BAAT N-terminal region;Dienelactone hydrolase family;Prolyl oligopeptidase family
Bpur00001-RAMC	0.00674064429687	-7.2129	1.86196318626E-10	1.76137556609E-9	yes	down	1.74	0.11	0.12	138.88	157.19	206.93	0.656667	167.667	GO:001000	CC:endosome membrane;	------	------	------	------	ENOG410YUG5	U:Intracellular trafficking, secretion, and vesicular transport	KAG5703547.1	hypothetical protein BaRGS_020181, partial [Batillaria attramentaria]	------	------	PF01299.21	Lamp	Lysosome-associated membrane glycoprotein
Bpur00001-RAME	28.1102	4.81302	1.11912898325E-18	2.6879732019E-17	yes	up	4.84	9.71	10.29	0.35	0.27	0.23	8.28	0.283333	------	------	------	------	------	------	ENOG41121D0;ENOG410YEN2;ENOG410Y65V;ENOG410YWHC	S:Function unknown;	KAJ8040969.1	hypothetical protein HOLleu_15434 [Holothuria leucospilota]	sp|O04059|DHBK_SOLLC;	Putative 3,4-dihydroxy-2-butanone kinase OS=Solanum lycopersicum OX=4081 GN=DHBK PE=2 SV=1;	PF02733.21;PF13966.10	Dak1;zf-RVT	Dak1 domain;zinc-binding in reverse transcriptase
Bpur00001-RAMG	0.180367	-2.47099	8.53635971081E-5	0.000368928481325	yes	down	0.75	0.57	0.55	3.41	6.3	4.5	0.623333	4.73667	GO:0031418;GO:0005506;GO:0016705;GO:005121	MF:L-ascorbic acid binding;MF:iron ion binding;MF:oxidoreductase activity, acting on paired donors, with incorporation or reduction of molecular oxygen;MF:dioxygenase activity;	------	------	------	------	ENOG4111VUI;ENOG4111ZPM	S:Function unknown;	XP_025104721.1	uncharacterized protein LOC112570498 [Pomacea canaliculata]	------	------	PF13640.10	2OG-FeII_Oxy_3	2OG-F
Bpur00001-RAMH	0.0885773	-3.49692	3.68826032068E-12	4.21128199663E-11	yes	down	0.69	0.39	0.93	8.18	6.45	8.22	0.67	7.61667	GO:004698	MF:protein dimerization activity;	K26457	NPAS4	------	------	ENOG4110GBU	K:Transcription	XP_025104722.1	uncharacterized protein LOC112570499 [Pomacea canaliculata]	sp|G5EFL9|NPASH_CAEEL;	PAS domain-containing protein cky-1 OS=Caenorhabditis elegans OX=6239 GN=cky-1 PE=1 SV=1;	PF14598.10;PF08447.16	PAS_11;PAS_3	PAS domain;PAS fold
Bpur00001-RAMI	48.77	5.60792	0.000545478492931	0.00199598796396	yes	up	4.21	1.85	3.52	0	0	0	3.19333	0	------	------	------	------	------	------	------	------	------	------	------	------	------	------	------
Bpur00001-RAMJ	24.4476	4.61162	5.2685401575E-19	1.29668881522E-17	yes	up	18.52	40.11	26.1	2.7	2.22	3.22	28.2433	2.71333	GO:0006886;GO:0016192;GO:0005886;GO:0003924;GO:000552	BP:intracellular protein transport;BP:vesicle-mediated transport;CC:plasma membrane;MF:GTPase activity;MF:GTP binding;	K07959;K07937	ARL11;ARF1_2	map05134;map05131;map05130;map05132;map04072;map04144;map05110	Legionellosis;Shigellosis;Pathogenic Escherichia coli infection;Salmonella infection;Phospholipase D signaling pathway;Endocytosis;Vibrio cholerae infection	COG1100	S:Function unknown	XP_025104125.1	ADP-ribosylation factor 1-like [Pomacea canaliculata]	sp|Q94231|ARF11_CAEEL;	ADP-ribosylation factor 1-like 1 OS=Caenorhabditis elegans OX=6239 GN=arf-1.1 PE=3 SV=3;	PF00025.25;PF00071.26;PF08477.17	Arf;Ras;Roc	ADP-ribosylation factor family;Ras family;Ras of Complex, Roc, domain of DAPkinase
Bpur00001-RAMK	3.09023	1.62771	0.000281098277765	0.00109572678117	yes	up	19.1	15.64	12.22	4.29	6.57	7.94	15.6533	6.26667	------	------	------	------	------	------	ENOG4111QQ2	S:Function unknown	PVD26030.1	hypothetical protein C0Q70_13698 [Pomacea canaliculata]	sp|Q9DBT3|CCD97_MOUSE;	Coiled-coil domain-containing protein 97 OS=Mus musculus OX=10090 GN=Ccdc97 PE=1 SV=1;	PF09747.13	CCD97-like_C	Coiled-coil domain containing protein 97-like, C-terminal
Bpur00001-RAMV	579.752	9.17929	1.89849518579E-63	2.47286299854E-60	yes	up	55.34	76.66	60.99	0.04	0.13	0.17	64.33	0.113333	GO:0006914;GO:0004674;GO:000552	BP:autophagy;MF:protein serine/threonine kinase activity;MF:ATP binding;	------	------	------	------	ENOG410XQBP	T:Signal transduction mechanisms	KAG5694649.1	hypothetical protein BaRGS_003927 [Batillaria attramentaria]	------	------	PF00069.29;PF07714.21	Pkinase;PK_Tyr_Ser-Thr	Protein kinase domain;Protein tyrosine and serine/threonine kinase
Bpur00001-RANE	0.0408477997744	-4.6136	3.40145362752E-7	2.16937153577E-6	yes	down	1.66	0.2	0.14	19.43	13.69	18.49	0.666667	17.2033	GO:0002218;GO:0032481;GO:0007165;GO:000016	BP:activation of innate immune response;BP:positive regulation of type I interferon production;BP:signal transduction;MF:nucleotide binding;	K12654	TMEM173, MITA	map05163;map05168;map04622;map04623;map04621;map05131;map05171;map05170	Human cytomegalovirus infection;Herpes simplex virus 1 infection;RIG-I-like receptor signaling pathway;Cytosolic DNA-sensing pathway;NOD-like receptor signaling pathway;Shigellosis;Coronavirus disease - COVID-19;Human immunodeficiency virus 1 infection	ENOG4111M85	S:Function unknown	PVD18879.1	hypothetical protein C0Q70_21436 [Pomacea canaliculata]	sp|P0DUE1|STING_CRAGI;	Stimulator of interferon genes protein OS=Crassostrea gigas OX=29159 PE=1 SV=1;	PF15009.10;PF13676.10;PF01582.24	TMEM173;TIR_2;TIR	Transmembrane protein 173;TIR domain;TIR domain
Bpur00001-RANI	0.0379912844917	-4.71819	1.42559037781E-5	7.06246982665E-5	yes	down	0	0	0	0.09	0.1	0.08	0	0.09	------	------	------	------	------	------	------	------	XP_025078654.1	uncharacterized protein LOC112554817 [Pomacea canaliculata]	------	------	------	------	------
Bpur00001-RANL	0.0371973470778	-4.74866	0.000185289961741	0.000751860752976	yes	down	1.41	0	0	14.38	9.81	3.32	0.47	9.17	GO:001602	CC:membrane;	------	------	------	------	------	------	CAI9742908.1	Hypothetical predicted protein [Octopus vulgaris]	------	------	------	------	------
Bpur00001-RANS	128.138	7.00156	4.4291392683E-16	7.8205021095E-15	yes	up	4.03	16.6	11.04	0.03	0.17	0.03	10.5567	0.0766666666667	GO:0005615;GO:000486	CC:extracellular space;MF:serine-type endopeptidase inhibitor activity;	K23425;K13963	SERPINB1;SERPINB	map05146	Amoebiasis	COG4826	O:Posttranslational modification, protein turnover, chaperones	XP_025079482.1	leukocyte elastase inhibitor-like [Pomacea canaliculata]	sp|Q52L45|ILEU_XENLA;	Leukocyte elastase inhibitor OS=Xenopus laevis OX=8355 GN=serpinb1 PE=2 SV=1;	PF00079.24	Serpin	Serpin
Bpur00001-RANX	0.136658	-2.87136	1.08177520463E-5	5.45819414186E-5	yes	down	0.52	2.46	1.47	9.01	9.95	13.4	1.48333	10.7867	------	------	K14351	AADACL3_4	------	------	COG0657	I:Lipid transport and metabolism	XP_025079650.1	arylacetamide deacetylase-like [Pomacea canaliculata]	sp|B2GV54|NCEH1_RAT;	Neutral cholesterol ester hydrolase 1 OS=Rattus norvegicus OX=10116 GN=Nceh1 PE=1 SV=1;	PF07859.17	Abhydrolase_3	alpha/beta hydrolase fold
Bpur00001-RAO	3.07098	1.6187	0.0112005211577	0.0285802327853	yes	up	419.61	585.04	132.35	110.38	174.39	66.97	379	117.247	------	------	------	------	------	------	------	------	------	------	------	------	------	------	------
Bpur00001-RAOB	15.7871	3.98067	9.11327025844E-17	1.75357960553E-15	yes	up	20.62	40.97	54.79	2.85	3.18	4.65	38.7933	3.56	------	------	K11494	RCBTB	------	------	COG5184;COG5184	D:Cell cycle control, cell division, chromosome partitioning;Z:Cytoskeleton	XP_025079427.1	LOW QUALITY PROTEIN: RCC1 and BTB domain-containing protein 1-like [Pomacea canaliculata]	sp|Q8NDN9|RCBT1_HUMAN;	RCC1 and BTB domain-containing protein 1 OS=Homo sapiens OX=9606 GN=RCBTB1 PE=1 SV=1;	PF00415.22;PF13540.10;PF00651.35;PF07707.19	RCC1;RCC1_2;BTB;BACK	Regulator of chromosome condensation;Regulator of chromosome condensation;BTB/POZ domain;BTB And C-terminal Kelch
Bpur00001-RAOC	2.83002	1.50081	0.000655156749701	0.00234639789397	yes	up	1.4	2.33	2.31	0.58	0.8	0.96	2.01333	0.78	GO:0046872;GO:000484	MF:metal ion binding;MF:thiol-dependent ubiquitin-specific protease activity;	------	------	------	------	COG5560	O:Posttranslational modification, protein turnover, chaperones	XP_025080346.1	uncharacterized protein LOC112555948 [Pomacea canaliculata]	sp|P51784|UBP11_HUMAN;	Ubiquitin carboxyl-terminal hydrolase 11 OS=Homo sapiens OX=9606 GN=USP11 PE=1 SV=3;	PF00443.33;PF13639.10	UCH;zf-RING_2	Ubiquitin carboxyl-terminal hydrolase;Ring finger domain
Bpur00001-RAOE	191.535	7.58147	9.46065204244E-53	3.6408459326E-50	yes	up	69.68	143.94	295.14	0.52	0.49	0.41	169.587	0.473333	------	------	------	------	------	------	------	------	PVD18805.1	hypothetical protein C0Q70_21358 [Pomacea canaliculata]	------	------	------	------	------
Bpur00001-RAOM	9.55876	3.25682	3.03475151637E-12	3.5005073179E-11	yes	up	18.08	25.3	12.2	1.52	3.21	1.51	18.5267	2.08	GO:003151	CC:motile cilium;	K24841	IQCG, DRC9	------	------	ENOG410ZKIR	S:Function unknown	KAG5694676.1	hypothetical protein BaRGS_003954 [Batillaria attramentaria]	sp|Q80W32|DRC9_MOUSE;	Dynein regulatory complex protein 9 OS=Mus musculus OX=10090 GN=Iqcg PE=1 SV=1;	PF00612.31	IQ	IQ calmodulin-binding motif
Bpur00001-RAOQ	0.308318	-1.69751	0.0083367559068	0.0221770411726	yes	down	0.73	0.4	0.45	1.78	1.57	1.96	0.526667	1.77	GO:004687	MF:metal ion binding;	K12481	RBSN, ZFYVE20	map04144	Endocytosis	ENOG410XP0U	S:Function unknown	XP_025079584.1	LOW QUALITY PROTEIN: vacuolar segregation protein PEP7-like [Pomacea canaliculata]	sp|P32609|PEP7_YEAST;	Vacuolar segregation protein PEP7 OS=Saccharomyces cerevisiae;	PF01363.25;PF02318.20;PF13949.10	FYVE;FYVE_2;ALIX_LYPXL_bnd	FYVE zinc finger;FYVE-type zinc finger;ALIX V-shaped domain binding to HIV
Bpur00001-RAOS	1024.96	10.0013	1.22396592815E-13	1.63966891308E-12	yes	up	8.18	30.24	24.38	0	0	0.06	20.9333	0.02	GO:0000272;GO:0005764;GO:0016020;GO:003117	BP:polysaccharide catabolic process;CC:lysosome;CC:membrane;MF:endo-1,4-beta-xylanase activity;	------	------	------	------	COG3693	G:Carbohydrate transport and metabolism	XP_025105693.1	uncharacterized protein LOC112571097 [Pomacea canaliculata]	sp|O80596|XYN2_ARATH;	Endo-1,4-beta-xylanase 2 OS=Arabidopsis thaliana OX=3702 GN=XYN2 PE=3 SV=1;	PF00331.24;PF02018.21	Glyco_hydro_10;CBM_4_9	Glycosyl hydrolase family 10;Carbohydrate binding domain
Bpur00001-RAP	3.2274	1.69037	0.00100595870177	0.00345025292627	yes	up	75.68	51.46	45.24	6	41.05	19.23	57.46	22.0933	------	------	------	------	------	------	------	------	------	------	------	------	------	------	------
Bpur00001-RAPD	19.9938	4.32148	3.62252732767E-11	3.71084423711E-10	yes	up	3.22	1.72	1.66	0.16	0.22	0.35	2.2	0.243333	------	------	K16755	CCDC61	------	------	ENOG410YKVJ	S:Function unknown	XP_025103860.1	coiled-coil domain-containing protein 61-like isoform X2 [Pomacea canaliculata]	sp|Q08CF3|CCD61_DANRE;	Centrosomal protein CCDC61 OS=Danio rerio OX=7955 GN=ccdc61 PE=1 SV=1;	------	------	------
Bpur00001-RAPJ	29.8474	4.89953	5.59289918519E-11	5.65063018513E-10	yes	up	59.03	29.87	32.03	1.66	2.42	1.9	40.31	1.99333	GO:0046872;GO:009072	MF:metal ion binding;MF:toxin activity;	------	------	------	------	------	------	XP_046364734.1	uncharacterized protein LOC124140934 [Haliotis rufescens]	------	------	------	------	------
Bpur00001-RAPK	8.63462	3.11013	3.93323573532E-9	3.20661919626E-8	yes	up	26.95	100.37	76.97	3.31	3.8	2.33	68.0967	3.14667	GO:000573	CC:cytoplasm;	K26545	UBAP2	------	------	------	------	KAG5690675.1	hypothetical protein BaRGS_013461, partial [Batillaria attramentaria]	------	------	PF12478.12	UBAP2-Lig	UBAP2/protein lingerer
Bpur00001-RAPP	3.50701	1.81024	0.00721940867274	0.0196033109454	yes	up	0.66	2.65	1.2	0.45	0.63	0.26	1.50333	0.446667	GO:001602	CC:membrane;	K24169	THADA, ARMC13	------	------	ENOG4111ZZE	S:Function unknown	XP_025104549.1	LOW QUALITY PROTEIN: thyroid adenoma-associated protein homolog [Pomacea canaliculata]	sp|A8C754|THADA_CHICK;	tRNA;	PF10350.13	DUF2428	THADA/TRM732, DUF2428
Bpur00001-RAPW	0.0143825303056	-6.11954	0.00055625739966	0.00202866822064	yes	down	0	0	0	6.2	1.24	2.82	0	3.42	GO:001602	CC:membrane;	K01301	NAALAD	------	------	COG2234	S:Function unknown	XP_025105234.1	N-acetylated-alpha-linked acidic dipeptidase-like protein [Pomacea canaliculata]	sp|Q9UQQ1|NALDL_HUMAN;	Aminopeptidase NAALADL1 OS=Homo sapiens OX=9606 GN=NAALADL1 PE=1 SV=2;	------	------	------
Bpur00001-RAPX	414.483	8.69517	2.23019263703E-11	2.33976777712E-10	yes	up	3	2.63	2.25	0	0	0	2.62667	0	------	------	------	------	------	------	------	------	------	------	------	------	------	------	------
Bpur00001-RAQB	9.9021	3.30773	9.54343529078E-5	0.000408594158733	yes	up	32.83	6.47	3.51	1.91	1.98	1.92	14.27	1.93667	------	------	------	------	------	------	COG0526	O:Posttranslational modification, protein turnover, chaperones	XP_025104662.1	thioredoxin domain-containing protein 16-like [Pomacea canaliculata]	sp|Q9P2K2|TXD16_HUMAN;	Thioredoxin domain-containing protein 16 OS=Homo sapiens OX=9606 GN=TXNDC16 PE=1 SV=4;	PF13848.10;PF00085.24	Thioredoxin_6;Thioredoxin	Thioredoxin-like domain;Thioredoxin
Bpur00001-RAQC	0.0325525876544	-4.94108	0.0110749885604	0.0283153829524	yes	down	0	0	0	0.25	0.32	0.38	0	0.316667	GO:0005634;GO:0003700;GO:0043565;GO:001990	CC:nucleus;MF:transcription factor activity, sequence-specific DNA binding;MF:sequence-specific DNA binding;MF:protein domain specific binding;	K08035	FOXA2, HNF3B	map04213;map04212;map04950	Longevity regulating pathway - multiple species;Longevity regulating pathway - worm;Maturity onset diabetes of the young	COG5025	K:Transcription	XP_025090786.1	LOW QUALITY PROTEIN: silk gland factor 1-like [Pomacea canaliculata]	sp|Q17241|SGF1_BOMMO;	Silk gland factor 1 OS=Bombyx mori OX=7091 GN=SGF1 PE=2 SV=1;	PF00250.22;PF08430.16	Forkhead;Forkhead_N	Forkhead domain;Forkhead N-terminal region
Bpur00001-RAQI	4.65577	2.21902	0.000160750687126	0.000659237438873	yes	up	5.39	4.02	3.1	0.66	1.48	1.04	4.17	1.06	GO:0006355;GO:000369	BP:regulation of transcription, DNA-templated;MF:double-stranded DNA binding;	------	------	------	------	------	------	PVD19136.1	hypothetical protein C0Q70_21700 [Pomacea canaliculata]	------	------	------	------	------
Bpur00001-RAQL	0.0375287952802	-4.73586	0.000826084743017	0.00289428780333	yes	down	0.09	0	0	1.06	0.59	1.32	0.03	0.99	GO:000395	MF:NAD+ ADP-ribosyltransferase activity;	K15261	PARP10_14_15	------	------	COG2110	S:Function unknown	XP_041359934.1	protein mono-ADP-ribosyltransferase PARP14-like [Gigantopelta aegis]	------	------	------	------	------
Bpur00001-RAQX	0.230649	-2.11623	0.00863994180404	0.0228701163933	yes	down	0.14	0.31	0.69	1.08	1.91	1.85	0.38	1.61333	GO:0006885;GO:0016020;GO:001538	BP:regulation of pH;CC:membrane;MF:sodiu;	K05742;K14722	SLC9A1, NHE1;SLC9A2, NHE2	map05205;map04971;map04810;map04972;map04260;map04261;map04976;map04024;map04919;map04371;map04970	Proteoglycans in cancer;Gastric acid secretion;Regulation of actin cytoskeleton;Pancreatic secretion;Cardiac muscle contraction;Adrenergic signaling in cardiomyocytes;Bile secretion;cAMP signaling pathway;Thyroid hormone signaling pathway;Apelin signaling pathway;Salivary secretion	COG0025	P:Inorganic ion transport and metabolism	PVD18453.1	hypothetical protein C0Q70_21002 [Pomacea canaliculata]	sp|Q01345|NHEB_ONCMY;	N;	PF00999.25	Na_H_Exchanger	Sodium/hydrogen exchanger family
Bpur00001-RAQY	1404.88	10.4562	1.29067772392E-16	2.43790656932E-15	yes	up	4.82	6.83	9.74	0	0	0	7.13	0	------	------	------	------	------	------	------	------	------	------	------	------	------	------	------
Bpur00001-RARD	43.7792	5.45217	6.62170621596E-14	9.19060257007E-13	yes	up	9.07	14.52	11.01	0.08	0.49	0.19	11.5333	0.253333	GO:0006974;GO:0031297;GO:0000076;GO:0007049;GO:000563	BP:cellular response to DNA damage stimulus;BP:replication fork processing;BP:DNA replication checkpoint;BP:cell cycle;CC:nucleus;	K10998	TIPIN, CSM3, SWI3	------	------	ENOG4111VXN	K:Transcription	XP_025077353.1	TIMELESS-interacting protein-like [Pomacea canaliculata]	sp|Q5F416|TIPIN_CHICK;	TIMELESS-interacting protein OS=Gallus gallus OX=9031 GN=TIPIN PE=2 SV=1;	PF07962.16	Swi3	Replication Fork Protection Component Swi3
Bpur00001-RARI	0.0404195740875	-4.6288	1.07525157476E-5	5.42689565289E-5	yes	down	0.15	0.06	0	1.26	2.8	2.08	0.07	2.04667	GO:0045211;GO:0004888;GO:002284	CC:postsynaptic membrane;MF:transmembrane signaling receptor activity;MF:acetylcholine-gated cation channel activity;	K05312	CHRNN	------	------	ENOG410XQGR	U:Intracellular trafficking, secretion, and vesicular transport	ABA60382.1	nicotinic acetylcholine receptor subunit type C [Lymnaea stagnalis]	sp|P09478|ACH1_DROME;	Acetylcholine receptor subunit alpha-like 1 OS=Drosophila melanogaster OX=7227 GN=nAChRalpha1 PE=2 SV=2;	PF02931.27;PF02932.20	Neur_chan_LBD;Neur_chan_memb	Neurotransmitter-gated ion-channel ligand binding domain;Neurotransmitter-gated ion-channel transmembrane region
Bpur00001-RARL	0.0476029630485	-4.3928	1.04706453514E-5	5.30043162139E-5	yes	down	0.04	0.02	0.03	0.64	0.59	0.74	0.03	0.656667	------	------	------	------	------	------	------	------	XP_025076954.1	LOW QUALITY PROTEIN: uncharacterized protein LOC112553751 [Pomacea canaliculata]	------	------	PF13424.10;PF07719.21;PF00515.32;PF13432.10	TPR_12;TPR_2;TPR_1;TPR_16	Tetratricopeptide repeat;Tetratricopeptide repeat;Tetratricopeptide repeat;Tetratricopeptide repeat
Bpur00001-RARO	15.679	3.97076	3.98445072167E-7	2.51748895784E-6	yes	up	4.75	7.5	2.91	0.37	0.09	0.52	5.05333	0.326667	------	------	------	------	------	------	ENOG41123HJ	S:Function unknown	XP_025077587.1	protein Hook homolog 1-like [Pomacea canaliculata]	------	------	------	------	------
Bpur00001-RARP	0.28965	-1.78762	0.0184676906809	0.0436263122629	yes	down	0.14	0.89	0.51	1.81	1.87	1.57	0.513333	1.75	GO:0016020;GO:003021	CC:membrane;MF:semaphorin receptor binding;	K06842	SEMA6	map04360	Axon guidance	ENOG410XQZC	S:Function unknown	XP_025076913.1	semaphorin-1A-like [Pomacea canaliculata]	sp|Q26473|SEM1A_SCHAM;	Semaphorin-1A OS=Schistocerca americana OX=7009 GN=SEMA-1A PE=1 SV=1;	PF01403.23;PF01437.29	Sema;PSI	Sema domain;Plexin repeat
Bpur00001-RARR	2.21884	1.14981	0.0207249	0.0481128420277	yes	up	4.04	7.6	3.27	1.71	2.27	2.59	4.97	2.19	GO:000372	MF:RNA binding;	------	------	------	------	------	------	XP_025076996.1	uncharacterized protein LOC112553774 [Pomacea canaliculata]	------	------	PF00567.28;PF00076.26	TUDOR;RRM_1	Tudor domain;RNA recognition motif
Bpur00001-RARU	14.7484	3.88249	2.33103210845E-22	8.088394814E-21	yes	up	7.55	11.32	10.07	0.68	0.91	0.96	9.64667	0.85	GO:0051013;GO:0005737;GO:0000922;GO:0005874;GO:0016853;GO:0008017;GO:0008568;GO:0016887;GO:000552	BP:microtubule severing;CC:cytoplasm;CC:spindle pole;CC:microtubule;MF:isomerase activity;MF:microtubule binding;MF:microtubule-severing ATPase activity;MF:ATPase activity;MF:ATP binding;	K07767	KATNA1	------	------	ENOG410XPN7	O:Posttranslational modification, protein turnover, chaperones	XP_025077668.1	LOW QUALITY PROTEIN: katanin p60 ATPase-containing subunit A-like 2 [Pomacea canaliculata]	sp|A0JMA9|KATL2_XENTR;	Katanin p60 ATPase-containing subunit A-like 2 OS=Xenopus tropicalis OX=8364 GN=katnal2 PE=2 SV=1;	PF00004.33;PF17862.5;PF05496.16;PF13191.10;PF06068.17;PF07728.18	AAA;AAA_lid_3;RuvB_N;AAA_16;TIP49;AAA_5	ATPase family associated with various cellular activities;AAA+ lid domain;Holliday junction DNA helicase RuvB P-loop domain;AAA ATPase domain;TIP49 P-loop domain;AAA domain
Bpur00001-RARV	0.369642	-1.4358	0.00111806122919	0.00378794133533	yes	down	1.92	1.88	1.44	4.33	6.44	9.81	1.74667	6.86	GO:0008643;GO:0016020;GO:001529	BP:carbohydrate transport;CC:membrane;MF:symporter activity;	K26437	MFSD12	------	------	COG2211;ENOG4111I58	G:Carbohydrate transport and metabolism;S:Function unknown	XP_025077970.1	LOW QUALITY PROTEIN: major facilitator superfamily domain-containing protein 12-like [Pomacea canaliculata]	sp|Q3U481|MFS12_MOUSE;	Major facilitator superfamily domain-containing protein 12 OS=Mus musculus OX=10090 GN=Mfsd12 PE=1 SV=1;	PF13347.10;PF07690.20	MFS_2;MFS_1	MFS/sugar transport protein;Major Facilitator Superfamily
Bpur00001-RARX	0.342869	-1.54427	0.00227252675667	0.00713530420374	yes	down	0.61	1.04	0.59	1.78	2.66	2.25	0.746667	2.23	GO:0000122;GO:000563	BP:negative regulation of transcription from RNA polymerase II promoter;CC:nucleus;	K23194	GATAD2	map03082	ATP-dependent chromatin remodeling	ENOG410XRVM	S:Function unknown	KAG5706530.1	hypothetical protein BaRGS_028701 [Batillaria attramentaria]	sp|Q86YP4|P66A_HUMAN;	Transcriptional repressor p66-alpha OS=Homo sapiens OX=9606 GN=GATAD2A PE=1 SV=1;	PF16563.9;PF00320.31	P66_CC;GATA	Coiled-coil and interaction region of P66A and P66B with MBD2;GATA zinc finger
Bpur00001-RASB	115.469	6.85136	1.23400169964E-13	1.65050164139E-12	yes	up	4.98	6.11	2.45	0.03	0.03	0.05	4.51333	0.0366666666667	------	------	K19502	ANO8, TMEM16H	------	------	------	------	KAG5706556.1	hypothetical protein BaRGS_028727 [Batillaria attramentaria]	------	------	PF04547.16	Anoctamin	Calcium-activated chloride channel
Bpur00001-RASC	0.389772	-1.3593	0.0110415007644	0.0282596330779	yes	down	1.19	2.92	2.31	5.22	5.4	5.95	2.14	5.52333	GO:0016310;GO:0004674;GO:000552	BP:phosphorylation;MF:protein serine/threonine kinase activity;MF:ATP binding;	K04368	MAP2K1, MEK1	map04921;map04620;map04926;map04929;map04928;map04550;map05034;map04726;map04320;map04722;map04114;map05231;map04730;map05235;map04650;map04015;map04014;map04540;map04010;map04013;map04012;map04810;map05135;map05132;map05225;map05224;map04725;map05226;map05221;map05220;map05223;map04720;map04666;map04664;map04662;map04660;map04668;map04068;map01522;map04062;map05230;map04066;map04150;map05022;map…	Oxytocin signaling pathway;Toll-like receptor signaling pathway;Relaxin signaling pathway;GnRH secretion;Parathyroid hormone synthesis, secretion and action;Signaling pathways regulating pluripotency of stem cells;Alcoholism;Serotonergic synapse;Dorso-ventral axis formation;Neurotrophin signaling pathway;Oocyte meiosis;Choline metabolism in cancer;Long-term depression;PD-L1 expression and PD-1 ch…	ENOG410XQ5A	T:Signal transduction mechanisms	XP_025078135.1	dual specificity mitogen-activated protein kinase kinase 1-like isoform X2 [Pomacea canaliculata]	sp|P31938|MP2K1_MOUSE;	Dual specificity mitogen-activated protein kinase kinase 1 OS=Mus musculus OX=10090 GN=Map2k1 PE=1 SV=2;	PF00069.29;PF07714.21;PF17667.5;PF03109.20	Pkinase;PK_Tyr_Ser-Thr;Pkinase_fungal;ABC1	Protein kinase domain;Protein tyrosine and serine/threonine kinase;Fungal protein kinase;ABC1 atypical kinase-like domain
Bpur00001-RASE	0.217983	-2.19772	0.00951950119811	0.0249178719721	yes	down	0.41	0.14	0.15	0.79	1.38	1.34	0.233333	1.17	GO:0016020;GO:0005506;GO:0016705;GO:0004497;GO:002003	CC:membrane;MF:iron ion binding;MF:oxidoreductase activity, acting on paired donors, with incorporation or reduction of molecular oxygen;MF:monooxygenase activity;MF:heme binding;	------	------	------	------	COG2124	Q:Secondary metabolites biosynthesis, transport and catabolism	XP_025076040.1	cytochrome P450 CYP12A2-like [Pomacea canaliculata]	sp|Q9V6D6|CP301_DROME;	Probable cytochrome P450 301a1, mitochondrial OS=Drosophila melanogaster OX=7227 GN=Cyp301a1 PE=2 SV=1;	PF00067.26	p450	Cytochrome P450
Bpur00001-RASF	11.9628	3.58049	3.45012057577E-10	3.17542066209E-9	yes	up	3.71	8.67	6.31	0.23	0.78	0.6	6.23	0.536667	GO:0005506;GO:0016705;GO:0004497;GO:002003	MF:iron ion binding;MF:oxidoreductase activity, acting on paired donors, with incorporation or reduction of molecular oxygen;MF:monooxygenase activity;MF:heme binding;	------	------	------	------	------	------	VDI79334.1	Hypothetical predicted protein [Mytilus galloprovincialis]	------	------	------	------	------
Bpur00001-RASM	8.64249	3.11145	6.17299615229E-7	3.77736292913E-6	yes	up	30.35	165.83	132.24	11.07	13.8	13.05	109.473	12.64	------	------	------	------	------	------	COG4805	S:Function unknown	PVD19297.1	hypothetical protein C0Q70_19784 [Pomacea canaliculata]	------	------	PF05960.15	DUF885	Bacterial protein of unknown function
Bpur00001-RASO	0.0512351709239	-4.28672	0.00348746311928	0.0104611537642	yes	down	0	0.14	0	0.72	1.4	0.9	0.0466666666667	1.00667	------	------	------	------	------	------	ENOG41102NY	S:Function unknown	XP_025078221.1	arrestin domain-containing protein 3-like [Pomacea canaliculata]	sp|Q7TPQ9|ARRD3_MOUSE;	Arrestin domain-containing protein 3 OS=Mus musculus OX=10090 GN=Arrdc3 PE=2 SV=1;	PF00339.33;PF02752.26;PF13002.11;PF03643.19;PF08737.14	Arrestin_N;Arrestin_C;LDB19;Vps26;Rgp1	Arrestin;Arrestin;Arrestin_N terminal like;Vacuolar protein sorting-associated protein 26;Rgp1
Bpur00001-RASS	9.94025	3.31328	5.21591410343E-5	0.000234709204128	yes	up	132.5	108.89	116.86	6.55	18.32	16.11	119.417	13.66	GO:0051301;GO:0007049;GO:0016310;GO:0016538;GO:001630	BP:cell division;BP:cell cycle;BP:phosphorylation;MF:cyclin-dependent protein serine/threonine kinase regulator activity;MF:kinase activity;	K02219	CKS1	map05200;map05222	Pathways in cancer;Small cell lung cancer	ENOG4111UAN	T:Signal transduction mechanisms	XP_025077565.1	cyclin-dependent kinases regulatory subunit-like [Pomacea canaliculata]	sp|P41384|CKS1_PATVU;	Cyclin-dependent kinases regulatory subunit OS=Patella vulgata OX=6465 PE=3 SV=1;	PF01111.23	CKS	Cyclin-dependent kinase regulatory subunit
Bpur00001-RASW	7.61646	2.92912	4.2800475771E-14	6.09025593471E-13	yes	up	17.16	27.99	20.32	3.17	4.2	2.98	21.8233	3.45	------	------	K24225	CFAP53	------	------	ENOG410Y53F	S:Function unknown	XP_025083229.1	cilia- and flagella-associated protein 53-like [Pomacea canaliculata]	sp|A0A0R4IFG5|CFA53_DANRE;	Cilia- and flagella-associated protein 53 OS=Danio rerio OX=7955 GN=cfap53 PE=2 SV=1;	PF13868.10	TPH	Trichohyalin-plectin-homology domain
Bpur00001-RASY	528.391	9.04546	7.04468455408E-10	6.25197293261E-9	yes	up	65.57	22.07	24.86	0	0.16	0	37.5	0.0533333333333	------	------	------	------	------	------	------	------	------	------	------	------	------	------	------
Bpur00001-RATC	5.39241	2.43093	1.06734419327E-5	5.39019958981E-5	yes	up	6.84	23.15	19.82	2.76	3.12	3.58	16.6033	3.15333	------	------	K24166	ARMC6	------	------	ENOG410XR4D	S:Function unknown	XP_025092436.1	armadillo repeat-containing protein 6-like [Pomacea canaliculata]	sp|Q8BNU0|ARMC6_MOUSE;	Armadillo repeat-containing protein 6 OS=Mus musculus OX=10090 GN=Armc6 PE=1 SV=1;	PF09759.13	Atx10homo_assoc	Spinocerebellar ataxia type 10 protein domain
Bpur00001-RATD	49.016	5.61518	0.000718219150601	0.00255443114497	yes	up	0.53	0.94	1.81	0	0	0	1.09333	0	------	------	K26229	ARRDC2_3	------	------	ENOG41102NY	S:Function unknown	XP_025077683.1	arrestin domain-containing protein 3-like isoform X1 [Pomacea canaliculata]	sp|O45782|ARD17_CAEEL;	Arrestin domain-containing protein 17 OS=Caenorhabditis elegans OX=6239 GN=arrd-17 PE=1 SV=2;	PF00339.33;PF02752.26;PF13002.11	Arrestin_N;Arrestin_C;LDB19	Arrestin;Arrestin;Arrestin_N terminal like
Bpur00001-RATI	4.5007	2.17015	0.00167101839199	0.00541686061902	yes	up	9.21	2.96	1.89	0.97	2.04	1.23	4.68667	1.41333	GO:0016020;GO:000375	CC:membrane;MF:peptidyl-prolyl cis-trans isomerase activity;	K09574	FKBP8	map04137	Mitophagy - animal	COG0545	O:Posttranslational modification, protein turnover, chaperones	XP_025076745.1	peptidyl-prolyl cis-trans isomerase FKBP8-like isoform X3 [Pomacea canaliculata]	sp|Q3B7U9|FKBP8_RAT;	Peptidyl-prolyl cis-trans isomerase FKBP8 OS=Rattus norvegicus OX=10116 GN=Fkbp8 PE=2 SV=1;	PF00254.32;PF00515.32;PF13414.10;PF07719.21;PF13431.10;PF14559.10;PF13181.10;PF13432.10;PF13428.10;PF13174.10	FKBP_C;TPR_1;TPR_11;TPR_2;TPR_17;TPR_19;TPR_8;TPR_16;TPR_14;TPR_6	FKBP-type peptidyl-prolyl cis-trans isomerase;Tetratricopeptide repeat;TPR repeat;Tetratricopeptide repeat;Tetratricopeptide repeat;Tetratricopeptide repeat;Tetratricopeptide repeat;Tetratricopeptide repeat;Tetratricopeptide repeat;Tetratricopeptide repeat
Bpur00001-RATJ	3.33416	1.73732	0.00877524206045	0.0231956250093	yes	up	3.63	10.97	12.75	2.32	4.21	1.79	9.11667	2.77333	GO:0033499;GO:0008270;GO:000810	BP:galactose catabolic process via UDP-galactose;MF:zinc ion binding;MF:UDP-glucos;	K00965	galT, GALT	map00520;map00052;map01250;map04917	Amino sugar and nucleotide sugar metabolism;Galactose metabolism;Biosynthesis of nucleotide sugars;Prolactin signaling pathway	COG1085	G:Carbohydrate transport and metabolism	XP_025076910.1	galactose-1-phosphate uridylyltransferase-like [Pomacea canaliculata]	sp|P43424|GALT_RAT;	Galactose-1-phosphate uridylyltransferase OS=Rattus norvegicus OX=10116 GN=Galt PE=2 SV=1;	PF01087.26;PF02744.21;PF01230.27	GalP_UDP_transf;GalP_UDP_tr_C;HIT	Galactose-1-phosphate uridyl transferase, N-terminal domain;Galactose-1-phosphate uridyl transferase, C-terminal domain;HIT domain
Bpur00001-RATK	7.55735	2.91788	6.02178755915E-16	1.04796432414E-14	yes	up	23.27	28.71	24.48	3.03	5.5	3.69	25.4867	4.07333	GO:0016310;GO:0004674;GO:000552	BP:phosphorylation;MF:protein serine/threonine kinase activity;MF:ATP binding;	K05869	CAMK4	map05214;map04921;map05031;map04925;map04024;map04722;map04020;map04371;map05034;map04380;map04211;map04725;map04720	Glioma;Oxytocin signaling pathway;Amphetamine addiction;Aldosterone synthesis and secretion;cAMP signaling pathway;Neurotrophin signaling pathway;Calcium signaling pathway;Apelin signaling pathway;Alcoholism;Osteoclast differentiation;Longevity regulating pathway;Cholinergic synapse;Long-term potentiation	ENOG410XRMJ	T:Signal transduction mechanisms	XP_025078233.1	calcium/calmodulin-dependent protein kinase type IV-like isoform X1 [Pomacea canaliculata]	sp|Q16566|KCC4_HUMAN;	Calcium/calmodulin-dependent protein kinase type IV OS=Homo sapiens OX=9606 GN=CAMK4 PE=1 SV=1;	PF00069.29;PF07714.21;PF14531.10	Pkinase;PK_Tyr_Ser-Thr;Kinase-like	Protein kinase domain;Protein tyrosine and serine/threonine kinase;Kinase-like
Bpur00001-RATM	7.71631	2.94791	1.07051106624E-7	7.25659082654E-7	yes	up	32.75	18.86	11.58	4.14	4.79	4.13	21.0633	4.35333	GO:0006096;GO:0016020;GO:001677	BP:glycolytic process;CC:membrane;MF:phosphotransferase activity, alcohol group as acceptor;	K08074	ADPGK	map00010	Glycolysis / Gluconeogenesis	ENOG410Z7J9	G:Carbohydrate transport and metabolism	XP_025076708.1	ADP-dependent glucokinase-like isoform X1 [Pomacea canaliculata]	sp|Q8VDL4|ADPGK_MOUSE;	ADP-dependent glucokinase OS=Mus musculus OX=10090 GN=Adpgk PE=1 SV=2;	PF04587.19	ADP_PFK_GK	ADP-specific Phosphofructokinase/Glucokinase conserved region
Bpur00001-RAUA	0.0195149852545	-5.67927	3.10475249506E-8	2.27096215978E-7	yes	down	0.26	0	0.09	2.85	4.75	12.63	0.116667	6.74333	GO:0016052;GO:0016020;GO:0030246;GO:000455	BP:carbohydrate catabolic process;CC:membrane;MF:carbohydrate binding;MF:hydrolase activity, hydrolyzing O-glycosyl compounds;	------	------	------	------	ENOG410XR58	S:Function unknown	XP_025104968.1	uncharacterized protein LOC112570642 [Pomacea canaliculata]	------	------	PF06452.15	CBM9_1	Carbohydrate family 9 binding domain-like
Bpur00001-RAUD	0.122297	-3.03154	7.62082065651E-7	4.58576247963E-6	yes	down	0.28	0.18	0.43	2.78	2.39	1.91	0.296667	2.36	GO:0005506;GO:0051537;GO:0043546;GO:0071949;GO:001649	MF:iron ion binding;MF:2 iron, 2 sulfur cluster binding;MF:molybdopterin cofactor binding;MF:FAD binding;MF:oxidoreductase activity;	K00106	XDH	map01232;map04146;map00983;map00230;map00232	Nucleotide metabolism;Peroxisome;Drug metabolism - other enzymes;Purine metabolism;Caffeine metabolism	COG4630	F:Nucleotide transport and metabolism	XP_025105529.1	LOW QUALITY PROTEIN: xanthine dehydrogenase/oxidase-like [Pomacea canaliculata]	sp|P47990|XDH_CHICK;	Xanthine dehydrogenase/oxidase OS=Gallus gallus OX=9031 GN=XDH PE=1 SV=1;	PF20256.2;PF02738.22;PF03450.21;PF01315.26;PF00941.25	MoCoBD_2;MoCoBD_1;CO_deh_flav_C;Ald_Xan_dh_C;FAD_binding_5	Molybdopterin cofactor-binding domain;Molybdopterin cofactor-binding domain;CO dehydrogenase flavoprotein C-terminal domain;Aldehyde oxidase and xanthine dehydrogenase, a/b hammerhead domain;FAD binding domain in molybdopterin dehydrogenase
Bpur00001-RAUF	0.231212	-2.11271	7.92212696997E-7	4.75692822633E-6	yes	down	87.67	77.03	86.71	272.54	327.4	470.06	83.8033	356.667	GO:000486	MF:cysteine-type endopeptidase inhibitor activity;	K13899	CST3	map04970	Salivary secretion	------	------	XP_025104221.1	uncharacterized protein LOC112570149 [Pomacea canaliculata]	------	------	PF00031.25	Cystatin	Cystatin domain
Bpur00001-RAUG	9.878	3.30422	1.88922091476E-8	1.41800433287E-7	yes	up	5.06	9.27	5.67	0.85	0.68	0.27	6.66667	0.6	GO:0016423;GO:000372	MF:tRN;MF:RNA binding;	K15333	TRM3, TARBP1	------	------	COG0566	J:Translation, ribosomal structure and biogenesis	XP_025104603.1	probable methyltransferase TARBP1 [Pomacea canaliculata]	sp|Q13395|TARB1_HUMAN;	Probable methyltransferase TARBP1 OS=Homo sapiens OX=9606 GN=TARBP1 PE=1 SV=1;	PF00588.23	SpoU_methylase	SpoU rRNA Methylase family
Bpur00001-RAUH	0.0827211623611	-3.5956	2.94102308932E-10	2.71863622189E-9	yes	down	2.14	0.65	1.25	11.87	18.04	21.82	1.34667	17.2433	GO:000550	MF:calcium ion binding;	------	------	------	------	------	------	XP_042857542.1	general transcription factor II-I repeat domain-containing protein 2-like [Penaeus japonicus]	------	------	------	------	------
Bpur00001-RAUO	8.67761	3.1173	1.39846348223E-8	1.06523536413E-7	yes	up	11.4	10.17	4.44	1.73	1	1.24	8.67	1.32333	------	------	------	------	------	------	ENOG4111ZP0	S:Function unknown	XP_025104363.1	coiled-coil domain-containing protein 175-like isoform X2 [Pomacea canaliculata]	sp|Q2T9Z6|CC175_BOVIN;	Coiled-coil domain-containing protein 175 OS=Bos taurus OX=9913 GN=CCDC175 PE=2 SV=2;	------	------	------
Bpur00001-RAUP	5.40355	2.43391	0.00860666932318	0.0227927	yes	up	0.63	1.35	1.96	0.23	0.44	0.07	1.31333	0.246667	GO:004698	MF:protein dimerization activity;	------	------	------	------	ENOG410YZNG	B:Chromatin structure and dynamics	XP_025104730.1	uncharacterized protein LOC112570504 isoform X2 [Pomacea canaliculata]	sp|Q23045|EGL13_CAEEL;	Transcription factor egl-13 OS=Caenorhabditis elegans OX=6239 GN=egl-13 PE=1 SV=2;	PF00505.23;PF09011.14;PF00010.30	HMG_box;HMG_box_2;HLH	HMG;HMG-box domain;Helix-loop-helix DNA-binding domain
Bpur00001-RAUR	4699.14	12.1982	8.59376693032E-20	2.29524062194E-18	yes	up	78	258.37	219.99	0	0	0.06	185.453	0.02	GO:0006811;GO:0055085;GO:0005886;GO:002285	BP:ion transport;BP:transmembrane transport;CC:plasma membrane;MF:transmembrane transporter activity;	K14354	SLCO4A	------	------	ENOG410XRSF	P:Inorganic ion transport and metabolism	XP_053378274.1	solute carrier organic anion transporter family member 4A1-like [Mercenaria mercenaria]	sp|Q8K078|SO4A1_MOUSE;	Solute carrier organic anion transporter family member 4A1 OS=Mus musculus OX=10090 GN=Slco4a1 PE=1 SV=2;	PF03137.24	OATP	Organic Anion Transporter Polypeptide
Bpur00001-RAUV	0.126693	-2.98059	0.0100018382417	0.0259998582931	yes	down	0.07	0.08	0.41	0.57	2.19	1.46	0.186667	1.40667	GO:0006508;GO:0051603;GO:0004197;GO:000823	BP:proteolysis;BP:proteolysis involved in cellular protein catabolic process;MF:cysteine-type endopeptidase activity;MF:cysteine-type peptidase activity;	K01369	LGMN	map04612;map04142	Antigen processing and presentation;Lysosome	COG5206	O:Posttranslational modification, protein turnover, chaperones	KAG5696962.1	hypothetical protein BaRGS_008424 [Batillaria attramentaria]	sp|Q95M12|LGMN_BOVIN;	Legumain OS=Bos taurus OX=9913 GN=LGMN PE=1 SV=1;	PF01650.22;PF20985.1	Peptidase_C13;Legum_prodom	Peptidase C13 family;Legumain, prodomain
Bpur00001-RAVC	11.3697	3.50712	1.56971397827E-7	1.04153474898E-6	yes	up	4.83	3.79	2.12	0.23	0.53	0.52	3.58	0.426667	GO:0055085;GO:001602	BP:transmembrane transport;CC:membrane;	K15123	SLC25A45_47	------	------	ENOG410XS86	S:Function unknown	PVD25652.1	hypothetical protein C0Q70_13311 [Pomacea canaliculata]	sp|Q8N413|S2545_HUMAN;	Solute carrier family 25 member 45 OS=Homo sapiens OX=9606 GN=SLC25A45 PE=2 SV=2;	PF00153.31	Mito_carr	Mitochondrial carrier protein
Bpur00001-RAVG	2.80296	1.48695	0.00276303815568	0.00851903224511	yes	up	134.8	99.83	127.81	102.8	167.86	119.25	120.813	129.97	------	------	------	------	------	------	ENOG41127WK	O:Posttranslational modification, protein turnover, chaperones	XP_032820690.1	selenoprotein W-like [Petromyzon marinus]	sp|Q568W0|SELW_DANRE;	Selenoprotein W OS=Danio rerio OX=7955 GN=selenow PE=3 SV=3;	PF10262.13	Rdx	Rdx family
Bpur00001-RAVI	174.472	7.44685	2.88585642534E-14	4.17303218192E-13	yes	up	10.74	13.45	18.09	0.12	0.06	0	14.0933	0.06	GO:0016020;GO:000504	CC:membrane;MF:scavenger receptor activity;	K06776	PTPRK	------	------	------	------	XP_025108239.1	receptor-type tyrosine-protein phosphatase kappa-like isoform X1 [Pomacea canaliculata]	------	------	------	------	------
Bpur00001-RAVJ	170.486	7.41351	2.27924740979E-8	1.69646137978E-7	yes	up	1.77	2.9	3.74	0	0.04	0	2.80333	0.0133333333333	------	------	------	------	------	------	------	------	XP_041349123.1	multiple epidermal growth factor-like domains protein 10 [Gigantopelta aegis]	------	------	------	------	------
Bpur00001-RAVK	420.755	8.71684	3.58993328567E-11	3.67968161781E-10	yes	up	5.81	8.66	11.14	0	0	0	8.53667	0	------	------	K06776	PTPRK	------	------	------	------	XP_025107091.1	fucolectin-7-like [Pomacea canaliculata]	------	------	------	------	------
Bpur00001-RAVL	533.795	9.06014	1.21107954374E-11	1.31036485075E-10	yes	up	2.7	5.67	6.6	0	0	0	4.99	0	------	------	------	------	------	------	------	------	XP_052696012.1	uncharacterized protein LOC128174514 [Crassostrea angulata]	------	------	------	------	------
Bpur00001-RAVO	2.27647	1.1868	0.0125051201218	0.0313656049508	yes	up	62.36	43.84	54.62	15.99	20.9	38.15	53.6067	25.0133	GO:0042274;GO:0005654;GO:0005730;GO:0032040;GO:000372	BP:ribosomal small subunit biogenesis;CC:nucleoplasm;CC:nucleolus;CC:small-subunit processome;MF:RNA binding;	K11884	PNO1, DIM2	------	------	COG1094	S:Function unknown	XP_002732275.2	PREDICTED: RNA-binding protein PNO1-like [Saccoglossus kowalevskii]	sp|Q5F414|PNO1_CHICK;	RNA-binding protein PNO1 OS=Gallus gallus OX=9031 GN=PNO1 PE=2 SV=1;	PF21800.1;PF00013.33	KRR1-like_KH2;KH_1	KRR1 small subunit processome component, second KH domain;KH domain
Bpur00001-RAVR	0.145726	-2.77867	7.30837644898E-12	8.093704278E-11	yes	down	0.84	4.37	2.96	8.07	13.54	11.59	2.72333	11.0667	GO:0031418;GO:0005506;GO:0016705;GO:005121	MF:L-ascorbic acid binding;MF:iron ion binding;MF:oxidoreductase activity, acting on paired donors, with incorporation or reduction of molecular oxygen;MF:dioxygenase activity;	K09592	EGLN, HPH	map05211;map04066;map05200	Renal cell carcinoma;HIF-1 signaling pathway;Pathways in cancer	ENOG410ZHZN	O:Posttranslational modification, protein turnover, chaperones	XP_025103996.1	egl nine homolog 1-like [Pomacea canaliculata]	sp|Q9H6Z9|EGLN3_HUMAN;	Prolyl hydroxylase EGLN3 OS=Homo sapiens OX=9606 GN=EGLN3 PE=1 SV=1;	PF13640.10;PF13661.10;PF03171.24	2OG-FeII_Oxy_3;2OG-FeII_Oxy_4;2OG-FeII_Oxy	2OG-F;2OG-F;2OG-F
Bpur00001-RAVS	4.43894	2.15021	4.40380841014E-5	0.000200563980121	yes	up	0.88	2.17	2.02	0.38	0.43	0.33	1.69	0.38	GO:0006412;GO:0005840;GO:0016020;GO:1990904;GO:0005739;GO:0005680;GO:000373	BP:translation;CC:ribosome;CC:membrane;CC:ribonucleoprotein complex;CC:mitochondrion;CC:anaphase-promoting complex;MF:structural constituent of ribosome;	K03348	APC1, ANAPC1	map04110;map04914;map04114;map05166;map04120	Cell cycle;Progesterone-mediated oocyte maturation;Oocyte meiosis;Human T-cell leukemia virus 1 infection;Ubiquitin mediated proteolysis	ENOG410XQ83	O:Posttranslational modification, protein turnover, chaperones	XP_025103689.1	LOW QUALITY PROTEIN: anaphase-promoting complex subunit 1-like [Pomacea canaliculata]	sp|Q9H1A4|APC1_HUMAN;	Anaphase-promoting complex subunit 1 OS=Homo sapiens OX=9606 GN=ANAPC1 PE=1 SV=1;	PF20518.2;PF21282.1;PF12859.11	Apc1_MidN;APC1_3rd;ANAPC1	Anaphase-promoting complex subunit 1 middle domain;APC1 beta sandwich domain;Anaphase-promoting complex subunit 1 WD40 beta-propeller domain
Bpur00001-RAVW	0.0900685826195	-3.47283	0.000192182170966	0.000777034551331	yes	down	0.2	0.06	0.18	1.05	1.48	2.51	0.146667	1.68	------	------	------	------	------	------	COG2124	Q:Secondary metabolites biosynthesis, transport and catabolism	KAG5708847.1	hypothetical protein BaRGS_009256 [Batillaria attramentaria]	sp|Q7Z449|CP2U1_HUMAN;	Cytochrome P450 2U1 OS=Homo sapiens OX=9606 GN=CYP2U1 PE=1 SV=1;	PF00067.26	p450	Cytochrome P450
Bpur00001-RAWB	0.238544	-2.06768	0.0126175369239	0.0315774095082	yes	down	0.43	0.57	0.47	2.33	2.73	1.24	0.49	2.1	------	------	------	------	------	------	------	------	XP_025106101.1	uncharacterized protein LOC112571362 [Pomacea canaliculata]	------	------	------	------	------
Bpur00001-RAWC	0.226206	-2.14429	0.00121214603284	0.0040676315446	yes	down	0.84	0.82	0.68	2.71	4.34	3.87	0.78	3.64	GO:001678	MF:hydrolase activity;	------	------	------	------	ENOG4111K47	S:Function unknown	XP_025103455.1	LOW QUALITY PROTEIN: metallophosphoesterase MPPED2-like [Pomacea canaliculata]	sp|O15442|MPPD1_HUMAN;	Metallophosphoesterase domain-containing protein 1 OS=Homo sapiens OX=9606 GN=MPPED1 PE=1 SV=3;	PF00149.32;PF12850.11	Metallophos;Metallophos_2	Calcineurin-like phosphoesterase;Calcineurin-like phosphoesterase superfamily domain
Bpur00001-RAWH	0.0562124997612	-4.15297	3.03611093889E-14	4.37535885347E-13	yes	down	0.17	0.1	0.15	4.46	2.43	2.7	0.14	3.19667	GO:0005344;GO:0046872;GO:0019825;GO:002003	MF:oxygen transporter activity;MF:metal ion binding;MF:oxygen binding;MF:heme binding;	K21893	NGB	------	------	ENOG4111QDK	S:Function unknown	XP_025105515.1	globin-3-like [Pomacea canaliculata]	------	------	PF00042.26	Globin	Globin
Bpur00001-RAWL	0.0826729938754	-3.59644	4.64640175916E-6	2.49374076031E-5	yes	down	0.09	0.14	0.23	1.8	2.55	1.07	0.153333	1.80667	GO:0044255;GO:0016020;GO:000837	BP:cellular lipid metabolic process;CC:membrane;MF:O-acyltransferase activity;	K00649	GNPAT	map00564;map04146	Glycerophospholipid metabolism;Peroxisome	COG2937	I:Lipid transport and metabolism	XP_025104246.1	dihydroxyacetone phosphate acyltransferase-like [Pomacea canaliculata]	sp|A4IF87|GNPAT_BOVIN;	Dihydroxyacetone phosphate acyltransferase OS=Bos taurus OX=9913 GN=GNPAT PE=2 SV=1;	PF19277.3;PF01553.25	GPAT_C;Acyltransferase	Glycerol-3-phosphate acyltransferase C-terminal region;Acyltransferase
Bpur00001-RAWR	2732.94	11.4162	1.49329658781E-53	6.16731490765E-51	yes	up	409.81	644.05	412.89	0	0.58	0.23	488.917	0.27	------	------	K10104	FCN	------	------	ENOG410ZYS4	S:Function unknown	XP_025078915.1	angiopoietin-related protein 7-like isoform X2 [Pomacea canaliculata]	sp|P19477|FIBA_APOPA;	Fibrinogen-like protein A OS=Apostichopus parvimensis OX=1902835 PE=2 SV=1;	PF00147.22;PF07686.21	Fibrinogen_C;V-set	Fibrinogen beta and gamma chains, C-terminal globular domain;Immunoglobulin V-set domain
Bpur00001-RAWS	177.498	7.47166	7.40965662499E-14	1.02422625005E-12	yes	up	7.8	45.98	46.76	0	0.25	0.51	33.5133	0.253333	------	------	------	------	------	------	------	------	------	------	------	------	------	------	------
Bpur00001-RAWV	6.1962	2.63138	0.00357267199176	0.010694	yes	up	53.04	25.93	5.76	10.24	3.99	11.52	28.2433	8.58333	GO:0005634;GO:000367	CC:nucleus;MF:DNA binding;	K21870	BANF	------	------	ENOG4111URU	S:Function unknown	XP_025104082.1	barrier-to-autointegration factor-like [Pomacea canaliculata]	sp|P61283|BAF_BOVIN;	Barrier-to-autointegration factor OS=Bos taurus OX=9913 GN=BANF1 PE=3 SV=1;	PF02961.18	BAF	Barrier to autointegration factor
Bpur00001-RAWW	4.12682	2.04503	0.00969160527962	0.0253057752043	yes	up	0.29	0.54	0.45	0.05	0.11	0.15	0.426667	0.103333	------	------	------	------	------	------	COG4886	S:Function unknown	KAG5699731.1	hypothetical protein BaRGS_022129, partial [Batillaria attramentaria]	sp|Q6ZRR7|LRRC9_HUMAN;	Leucine-rich repeat-containing protein 9 OS=Homo sapiens OX=9606 GN=LRRC9 PE=2 SV=2;	PF12799.11;PF14580.10;PF13855.10	LRR_4;LRR_9;LRR_8	Leucine Rich repeats;Leucine-rich repeat;Leucine rich repeat
Bpur00001-RAXA	17.1283	4.09831	2.24144642368E-9	1.87986192631E-8	yes	up	39.38	241.38	233.78	6.39	9.79	14.03	171.513	10.07	GO:000848	MF:sulfuric ester hydrolase activity;	K01135;K12375	ARSB;ARSI_J	map04142;map00531	Lysosome;Glycosaminoglycan degradation	COG3119	P:Inorganic ion transport and metabolism	KAG5685912.1	hypothetical protein BaRGS_005421 [Batillaria attramentaria]	sp|P50429|ARSB_MOUSE;	Arylsulfatase B OS=Mus musculus OX=10090 GN=Arsb PE=1 SV=3;	PF00884.27;PF16347.9;PF01663.26	Sulfatase;SGSH_C;Phosphodiest	Sulfatase;N-sulphoglucosamine sulphohydrolase, C-terminal;Type I phosphodiesterase / nucleotide pyrophosphatase
Bpur00001-RAXD	990.257	9.95166	5.83166287665E-13	7.23955626762E-12	yes	up	5.86	11.98	24.18	0	0	0	14.0067	0	GO:000550	MF:calcium ion binding;	------	------	------	------	ENOG410ZBX3	S:Function unknown	KAG5698096.1	hypothetical protein BaRGS_031786 [Batillaria attramentaria]	------	------	PF13499.10;PF13202.10;PF13405.10;PF13516.10;PF00036.36	EF-hand_7;EF-hand_5;EF-hand_6;LRR_6;EF-hand_1	EF-hand domain pair;EF hand;EF-hand domain;Leucine Rich repeat;EF hand
Bpur00001-RAXE	4.03551	2.01275	0.00120437499771	0.0040463654437	yes	up	5.55	8.72	18.49	2.87	4	1.91	10.92	2.92667	------	------	K18271;K03098	RBP4;APOD	------	------	ENOG4111K1Y	U:Intracellular trafficking, secretion, and vesicular transport	KAG5687904.1	hypothetical protein BaRGS_029901, partial [Batillaria attramentaria]	sp|P06172|RET4_XENLA;	Retinol-binding protein 4 OS=Xenopus laevis OX=8355 GN=rbp4 PE=2 SV=1;	PF00061.27	Lipocalin	Lipocalin / cytosolic fatty-acid binding protein family
Bpur00001-RAXJ	0.0645511332065	-3.95341	4.31174743079E-19	1.07053987164E-17	yes	down	5.91	7.79	11.9	136.38	108.19	154.81	8.53333	133.127	GO:0046872;GO:000372	MF:metal ion binding;MF:mRNA binding;	K18753	ZFP36L	map04218	Cellular senescence	COG5063	S:Function unknown	KAG5711902.1	hypothetical protein BaRGS_026343 [Batillaria attramentaria]	sp|P23950|TISB_MOUSE;	mRNA decay activator protein ZFP36L1 OS=Mus musculus OX=10090 GN=Zfp36l1 PE=1 SV=1;	PF00642.28;PF18345.5;PF18044.5;PF14608.10	zf-CCCH;zf_CCCH_4;zf-CCCH_4;zf-CCCH_2	Zinc finger C-x8-C-x5-C-x3-H type;Zinc finger domain;CCCH-type zinc finger;RNA-binding, Nab2-type zinc finger
Bpur00001-RAXO	0.0717718364249	-3.80044	1.63188329271E-9	1.38787944728E-8	yes	down	0.37	0.48	0.9	4.96	7.86	11.5	0.583333	8.10667	------	------	------	------	------	------	------	------	------	------	------	------	PF00008.31;PF12661.11;PF21795.1;PF07974.17	EGF;hEGF;JAG1-like_EGF2;EGF_2	EGF-like domain;Human growth factor-like EGF;Protein jagged-1-like, atypical EGF2;EGF-like domain
Bpur00001-RAXT	0.321617	-1.63659	0.00324825688382	0.00982367097941	yes	down	0.77	1	0.74	1.36	3.04	3.79	0.836667	2.73	GO:0006364;GO:0005730;GO:003451	BP:rRNA processing;CC:nucleolus;MF:U3 snoRNA binding;	K14774	UTP25, DEF	------	------	ENOG410XP00	J:Translation, ribosomal structure and biogenesis	XP_025105494.1	LOW QUALITY PROTEIN: digestive organ expansion factor homolog [Pomacea canaliculata]	sp|Q642T7|UTP25_XENTR;	U3 small nucleolar RNA-associated protein 25 homolog OS=Xenopus tropicalis OX=8364 GN=utp25 PE=2 SV=1;	PF06862.16	UTP25	Utp25, U3 small nucleolar RNA-associated SSU processome protein 25
Bpur00001-RAXY	2.68747	1.42625	0.0194786	0.0456514607531	yes	up	3.15	1.64	1.26	1.08	1.28	1.62	2.01667	1.32667	GO:0030030;GO:0005737;GO:0005929;GO:000372	BP:cell projection organization;CC:cytoplasm;CC:cilium;MF:RNA binding;	K16745	B9D2	------	------	ENOG410ZQAW	S:Function unknown	XP_025104337.1	B9 domain-containing protein 2-like [Pomacea canaliculata]	sp|Q9BPU9|B9D2_HUMAN;	B9 domain-containing protein 2 OS=Homo sapiens OX=9606 GN=B9D2 PE=1 SV=2;	PF07162.15	B9-C2	Ciliary basal body-associated, B9 protein
Bpur00001-RAXZ	0.206402	-2.27647	4.888905507E-6	2.61808466003E-5	yes	down	0.96	0.78	1.12	3.77	5.15	4.06	0.953333	4.32667	GO:0006508;GO:0004198;GO:000550	BP:proteolysis;MF:calcium-dependent cysteine-type endopeptidase activity;MF:calcium ion binding;	K08585	CAPNN	------	------	ENOG410XP0B	O:Posttranslational modification, protein turnover, chaperones	XP_025105443.1	calpain-B-like isoform X7 [Pomacea canaliculata]	sp|Q9VT65|CANB_DROME;	Calpain-B OS=Drosophila melanogaster OX=7227 GN=CalpB PE=1 SV=2;	PF00648.25;PF01067.26;PF00036.36;PF13405.10;PF13499.10	Peptidase_C2;Calpain_III;EF-hand_1;EF-hand_6;EF-hand_7	Calpain family cysteine protease;Calpain large subunit, domain III;EF hand;EF-hand domain;EF-hand domain pair
Bpur00001-RAY	2.75312	1.46107	0.00331321901348	0.00999479923316	yes	up	3.39	6.51	4.94	2.2	3.62	2.64	4.94667	2.82	GO:0006457;GO:0003723;GO:000375	BP:protein folding;MF:RNA binding;MF:peptidyl-prolyl cis-trans isomerase activity;	K09564	PPIE	map03040	Spliceosome	COG0652	O:Posttranslational modification, protein turnover, chaperones	XP_025109510.1	LOW QUALITY PROTEIN: peptidyl-prolyl cis-trans isomerase E-like [Pomacea canaliculata]	sp|Q5R723|PPIE_PONAB;	Peptidyl-prolyl cis-trans isomerase E OS=Pongo abelii OX=9601 GN=PPIE PE=2 SV=1;	PF00160.25;PF00076.26	Pro_isomerase;RRM_1	Cyclophilin type peptidyl-prolyl cis-trans isomerase/CLD;RNA recognition motif
Bpur00001-RAYF	0.136163	-2.8766	0.00226341825328	0.00711662568397	yes	down	5.15	0.33	1.11	14.35	17.14	22.16	2.19667	17.8833	------	------	------	------	------	------	------	------	KAG5692521.1	hypothetical protein BaRGS_018726 [Batillaria attramentaria]	------	------	------	------	------
Bpur00001-RAYH	0.223618	-2.16089	0.00131629719121	0.00438239487589	yes	down	0.32	0.54	0.59	1.96	2.69	1.84	0.483333	2.16333	GO:0007165;GO:0000159;GO:001988	BP:signal transduction;CC:protein phosphatase type 2A complex;MF:protein phosphatase regulator activity;	K11584	PPP2R5	map04110;map05165;map04114;map04660;map04261;map03015;map04728;map04071;map04151;map04152	Cell cycle;Human papillomavirus infection;Oocyte meiosis;T cell receptor signaling pathway;Adrenergic signaling in cardiomyocytes;mRNA surveillance pathway;Dopaminergic synapse;Sphingolipid signaling pathway;PI3K-Akt signaling pathway;AMPK signaling pathway	ENOG410XQJW	T:Signal transduction mechanisms	XP_025103933.1	serine/threonine-protein phosphatase 2A 56 kDa regulatory subunit epsilon isoform-like isoform X1 [Pomacea canaliculata]	sp|Q6PD03|2A5A_MOUSE;	Serine/threonine-protein phosphatase 2A 56 kDa regulatory subunit alpha isoform OS=Mus musculus OX=10090 GN=Ppp2r5a PE=1 SV=1;	PF01603.24	B56	Protein phosphatase 2A regulatory B subunit
Bpur00001-RAYJ	0.216134	-2.21001	8.4644558699E-5	0.000366101229234	yes	down	0.33	0.81	0.39	1.62	2.51	3.01	0.51	2.38	GO:0006013;GO:0016020;GO:0046872;GO:0004559;GO:003024	BP:mannose metabolic process;CC:membrane;MF:metal ion binding;MF:alpha-mannosidase activity;MF:carbohydrate binding;	K01231	MAN2	map00510;map00513	N-Glycan biosynthesis;Various types of N-glycan biosynthesis	ENOG410XQMZ	G:Carbohydrate transport and metabolism	XP_025104879.1	LOW QUALITY PROTEIN: alpha-mannosidase 2-like [Pomacea canaliculata]	sp|P28494|MA2A1_RAT;	Alpha-mannosidase 2 OS=Rattus norvegicus OX=10116 GN=Man2a1 PE=1 SV=2;	PF01074.26;PF07748.17;PF09261.15	Glyco_hydro_38N;Glyco_hydro_38C;Alpha-mann_mid	Glycosyl hydrolases family 38 N-terminal domain;Glycosyl hydrolases family 38 C-terminal domain;Alpha mannosidase middle domain
Bpur00001-RAYK	3.71308	1.89261	0.00303603206337	0.00925290333496	yes	up	0.74	1.89	2.36	0.45	0.39	0.52	1.66333	0.453333	GO:0006013;GO:0016020;GO:0046872;GO:0004559;GO:003024	BP:mannose metabolic process;CC:membrane;MF:metal ion binding;MF:alpha-mannosidase activity;MF:carbohydrate binding;	K01231	MAN2	map00510;map00513	N-Glycan biosynthesis;Various types of N-glycan biosynthesis	ENOG410XQMZ	G:Carbohydrate transport and metabolism	XP_025104879.1	LOW QUALITY PROTEIN: alpha-mannosidase 2-like [Pomacea canaliculata]	sp|P28494|MA2A1_RAT;	Alpha-mannosidase 2 OS=Rattus norvegicus OX=10116 GN=Man2a1 PE=1 SV=2;	PF01074.26;PF07748.17;PF09261.15	Glyco_hydro_38N;Glyco_hydro_38C;Alpha-mann_mid	Glycosyl hydrolases family 38 N-terminal domain;Glycosyl hydrolases family 38 C-terminal domain;Alpha mannosidase middle domain
Bpur00001-RAYL	3.81093	1.93014	0.0102052490997	0.0264267288908	yes	up	0.61	0.94	2.08	0.35	0.19	0.4	1.21	0.313333	GO:0006013;GO:0016020;GO:0046872;GO:0004559;GO:003024	BP:mannose metabolic process;CC:membrane;MF:metal ion binding;MF:alpha-mannosidase activity;MF:carbohydrate binding;	K01231	MAN2	map00510;map00513	N-Glycan biosynthesis;Various types of N-glycan biosynthesis	ENOG410XQMZ	G:Carbohydrate transport and metabolism	XP_025104879.1	LOW QUALITY PROTEIN: alpha-mannosidase 2-like [Pomacea canaliculata]	sp|P28494|MA2A1_RAT;	Alpha-mannosidase 2 OS=Rattus norvegicus OX=10116 GN=Man2a1 PE=1 SV=2;	PF01074.26;PF07748.17;PF09261.15	Glyco_hydro_38N;Glyco_hydro_38C;Alpha-mann_mid	Glycosyl hydrolases family 38 N-terminal domain;Glycosyl hydrolases family 38 C-terminal domain;Alpha mannosidase middle domain
Bpur00001-RAYM	40.4805	5.33916	1.47950115121E-5	7.29964830812E-5	yes	up	0.41	1.13	2.9	0	0.08	0.04	1.48	0.04	GO:0006013;GO:0016020;GO:0046872;GO:0004559;GO:003024	BP:mannose metabolic process;CC:membrane;MF:metal ion binding;MF:alpha-mannosidase activity;MF:carbohydrate binding;	K01231	MAN2	map00510;map00513	N-Glycan biosynthesis;Various types of N-glycan biosynthesis	ENOG410XQMZ	G:Carbohydrate transport and metabolism	XP_025104879.1	LOW QUALITY PROTEIN: alpha-mannosidase 2-like [Pomacea canaliculata]	sp|P28494|MA2A1_RAT;	Alpha-mannosidase 2 OS=Rattus norvegicus OX=10116 GN=Man2a1 PE=1 SV=2;	PF01074.26;PF07748.17;PF09261.15	Glyco_hydro_38N;Glyco_hydro_38C;Alpha-mann_mid	Glycosyl hydrolases family 38 N-terminal domain;Glycosyl hydrolases family 38 C-terminal domain;Alpha mannosidase middle domain
Bpur00001-RAYT	3.14821	1.65453	1.46187210413E-5	7.22741031801E-5	yes	up	7.17	11.25	10.6	3.79	3.49	4.24	9.67333	3.84	GO:0016740;GO:0046872;GO:0017136;GO:0008270;GO:007040	MF:transferase activity;MF:metal ion binding;MF:NAD-dependent histone deacetylase activity;MF:zinc ion binding;MF:NAD+ binding;	K11412	SIRT2, SIR2L2	map00760	Nicotinate and nicotinamide metabolism	COG0846	K:Transcription	XP_025104113.1	NAD-dependent protein deacetylase sirtuin-2-like isoform X2 [Pomacea canaliculata]	sp|Q7ZVK3|SIR2_DANRE;	NAD-dependent protein deacetylase sirtuin-2 OS=Danio rerio OX=7955 GN=sirt2 PE=1 SV=1;	PF02146.21	SIR2	Sir2 family
Bpur00001-RAYW	0.0156425944456	-5.99838	0.000223145577236	0.00088906448455	yes	down	0	0	0	1.13	1.81	1.58	0	1.50667	------	------	------	------	------	------	------	------	------	------	------	------	PF00431.24	CUB	CUB domain
Bpur00001-RAYY	28.0045	4.80758	0.0140020250471	0.0345571039387	yes	up	0.14	0.83	0.98	0	0	0	0.65	0	------	------	------	------	------	------	------	------	KAG5685884.1	hypothetical protein BaRGS_001513, partial [Batillaria attramentaria]	------	------	------	------	------
Bpur00001-RAYZ	28.0732	4.81112	0.000468593716383	0.00173854018394	yes	up	0.26	7.39	4.19	0.25	0.08	0	3.94667	0.11	GO:0006508;GO:0016020;GO:0004222;GO:000827	BP:proteolysis;CC:membrane;MF:metalloendopeptidase activity;MF:zinc ion binding;	------	------	------	------	ENOG410ZPX7	O:Posttranslational modification, protein turnover, chaperones	XP_025105812.1	uncharacterized protein LOC112571200 [Pomacea canaliculata]	sp|P98063|BMP1_MOUSE;	Bone morphogenetic protein 1 OS=Mus musculus OX=10090 GN=Bmp1 PE=1 SV=2;	PF00431.24	CUB	CUB domain
Bpur00001-RAZB	0.0319187	-4.96945	1.03082549453E-5	5.23073661936E-5	yes	down	2.19	0.18	0	12.36	14.94	58.97	0.79	28.7567	------	------	------	------	------	------	------	------	------	------	------	------	------	------	------
Bpur00001-RAZD	219.119	7.77557	6.45473747685E-9	5.12655111142E-8	yes	up	2.37	14.51	20.82	0.16	0	0	12.5667	0.0533333333333	GO:001602	CC:membrane;	------	------	------	------	------	------	XP_025102481.1	uncharacterized protein LOC112569049 isoform X2 [Pomacea canaliculata]	------	------	------	------	------
Bpur00001-RAZE	0.0545269965728	-4.19689	2.51707942406E-6	1.41271812687E-5	yes	down	0.24	0.11	0.92	8.97	7.11	3.95	0.423333	6.67667	GO:001602	CC:membrane;	------	------	------	------	------	------	PVD27030.1	hypothetical protein C0Q70_12180 [Pomacea canaliculata]	------	------	PF13927.10;PF07679.20;PF13895.10;PF00047.29	Ig_3;I-set;Ig_2;ig	Immunoglobulin domain;Immunoglobulin I-set domain;Immunoglobulin domain;Immunoglobulin domain
Bpur00001-RAZJ	1369.73	10.4197	4.75864056978E-14	6.73166756625E-13	yes	up	273.53	758.12	918.86	0	0	0	650.17	0	------	------	------	------	------	------	------	------	KAH3853113.1	hypothetical protein DPMN_095636 [Dreissena polymorpha]	------	------	------	------	------
Bpur00001-RAZR	0.00168036589473	-9.21701	1.70774762067E-11	1.8073306538E-10	yes	down	0	0.26	0	8.57	4.09	11.55	0.0866666666667	8.07	------	------	------	------	------	------	ENOG41123ZA	S:Function unknown	XP_025104093.1	CB1 cannabinoid receptor-interacting protein 1-like [Pomacea canaliculata]	sp|Q96F85|CNRP1_HUMAN;	CB1 cannabinoid receptor-interacting protein 1 OS=Homo sapiens OX=9606 GN=CNRIP1 PE=1 SV=1;	PF15043.10	CNRIP1	CB1 cannabinoid receptor-interacting protein 1
Bpur00001-RAZT	2.72676	1.44719	0.000602407626831	0.00217774729828	yes	up	4.5	3.7	6.15	2.29	2.36	2.15	4.78333	2.26667	GO:0016020;GO:0016787;GO:000552	CC:membrane;MF:hydrolase activity;MF:ATP binding;	------	------	------	------	COG5371;COG5371	G:Carbohydrate transport and metabolism;O:Posttranslational modification, protein turnover, chaperones	XP_025104326.1	ectonucleoside triphosphate diphosphohydrolase 5-like isoform X4 [Pomacea canaliculata]	sp|Q8K0L2|ENTP8_MOUSE;	Ectonucleoside triphosphate diphosphohydrolase 8 OS=Mus musculus OX=10090 GN=Entpd8 PE=1 SV=3;	PF01150.21	GDA1_CD39	GDA1/CD39
Bpur00001-RAZU	0.286267	-1.80457	2.06145577469E-5	9.91947446229E-5	yes	down	1.09	0.68	0.74	3.24	4.08	3.15	0.836667	3.49	GO:0016485;GO:0007219;GO:0000139;GO:0005789;GO:004250	BP:protein processing;BP:Notch signaling pathway;CC:Golgi membrane;CC:endoplasmic reticulum membrane;MF:aspartic endopeptidase activity, intramembrane cleaving;	K04522;K04505	PSEN2, PS2;PSEN1, PS1	map05165;map04722;map05010;map04361;map04330;map05022;map04310	Human papillomavirus infection;Neurotrophin signaling pathway;Alzheimer disease;Axon regeneration;Notch signaling pathway;Pathways of neurodegeneration - multiple diseases;Wnt signaling pathway	ENOG410XPZD	U:Intracellular trafficking, secretion, and vesicular transport	XP_025104318.1	presenilin-2-like isoform X1 [Pomacea canaliculata]	sp|O12976|PSN1_XENLA;	Presenilin-1 OS=Xenopus laevis OX=8355 GN=psen1 PE=2 SV=1;	PF01080.21	Presenilin	Presenilin
Bpur00001-RAZW	0.364822	-1.45473	0.000559956664806	0.00203996260868	yes	down	0.77	1.41	1.48	3.14	3.93	3.22	1.22	3.43	GO:0005737;GO:0005856;GO:0042995;GO:0003779;GO:001712	CC:cytoplasm;CC:cytoskeleton;CC:cell projection;MF:actin binding;MF:SH3 domain binding;	K05746;K23487	ENAH, MENA;EVL	map04015;map04810;map04361;map04360	Rap1 signaling pathway;Regulation of actin cytoskeleton;Axon regeneration;Axon guidance	ENOG41101TS	U:Intracellular trafficking, secretion, and vesicular transport	XP_025104310.1	vasodilator-stimulated phosphoprotein-like [Pomacea canaliculata]	sp|Q8T4F7|ENA_DROME;	Protein enabled OS=Drosophila melanogaster OX=7227 GN=ena PE=1 SV=4;	PF00568.27;PF08776.15;PF00638.22	WH1;VASP_tetra;Ran_BP1	WH1 domain;VASP tetramerisation domain;RanBP1 domain
Bpur00001-RBAJ	4.1035	2.03685	7.2508067727E-9	5.72925390024E-8	yes	up	13.07	20.6	23.76	3.85	6.57	7.78	19.1433	6.06667	------	------	K10447	KLHL9_13	map04120	Ubiquitin mediated proteolysis	ENOG410XNX8	S:Function unknown	XP_025105531.1	kelch-like protein 13 [Pomacea canaliculata]	sp|Q5RGB8|KLH26_DANRE;	Kelch-like protein 26 OS=Danio rerio OX=7955 GN=klhl26 PE=4 SV=1;	PF01344.29;PF13964.10;PF00651.35;PF13415.10;PF13418.10;PF07646.19;PF07707.19;PF21536.1;PF13854.10	Kelch_1;Kelch_6;BTB;Kelch_3;Kelch_4;Kelch_2;BACK;KLHL33-like_BTB_POZ;Kelch_5	Kelch motif;Kelch motif;BTB/POZ domain;Galactose oxidase, central domain;Galactose oxidase, central domain;Kelch motif;BTB And C-terminal Kelch;Kelch-like protein 33-like, BTB/POZ domain;Kelch motif
Bpur00001-RBAO	0.301613	-1.72923	0.0153249700952	0.0372895	yes	down	0.2	0.31	0.52	0.75	0.93	1.71	0.343333	1.13	GO:0097309;GO:0006370;GO:0005634;GO:0004483;GO:000367	BP:cap1 mRNA methylation;BP:7-methylguanosine mRNA capping;CC:nucleus;MF:mRN;MF:nucleic acid binding;	K14589	CMTR1, FTSJD2, MTR1	------	------	ENOG410XP08	J:Translation, ribosomal structure and biogenesis	XP_025103451.1	LOW QUALITY PROTEIN: cap-specific mRNA (nucleoside-2'-O-)-methyltransferase 1-like [Pomacea canaliculata]	sp|Q803R5|CMTR1_DANRE;	Cap-specific mRNA;	PF01728.23;PF01585.27;PF12656.11	FtsJ;G-patch;G-patch_2	FtsJ-like methyltransferase;G-patch domain;G-patch domain
Bpur00001-RBAP	10.978	3.45654	1.93584312485E-18	4.54011518464E-17	yes	up	30.13	45.96	33.01	5.82	5.01	4.05	36.3667	4.96	GO:0060294;GO:0060271;GO:000153	BP:cilium movement involved in cell motility;BP:cilium assembly;CC:radial spoke;	K19757	RSPH9	------	------	ENOG410Z386	S:Function unknown	KAG5712294.1	hypothetical protein BaRGS_023873 [Batillaria attramentaria]	sp|Q9H1X1|RSPH9_HUMAN;	Radial spoke head protein 9 homolog OS=Homo sapiens OX=9606 GN=RSPH9 PE=1 SV=1;	PF04712.16	Radial_spoke	Radial spokehead-like protein
Bpur00001-RBAR	0.267269	-1.90364	0.000161109698188	0.00066054976257	yes	down	2.27	1.71	1.55	8.62	5.28	6.97	1.84333	6.95667	GO:0003700;GO:000367	MF:transcription factor activity, sequence-specific DNA binding;MF:DNA binding;	------	------	------	------	ENOG410XT64	K:Transcription	XP_025104890.1	uncharacterized protein LOC112570589 isoform X1 [Pomacea canaliculata]	------	------	PF00554.26	RHD_DNA_bind	Rel homology DNA-binding domain
Bpur00001-RBAZ	0.173547	-2.5266	8.39134915699E-5	0.000363496329689	yes	down	0.04	0.15	0.21	0.56	0.81	0.94	0.133333	0.77	GO:0051641;GO:0005635;GO:0016020;GO:000377	BP:cellular localization;CC:nuclear envelope;CC:membrane;MF:actin binding;	K19326	SYNE1	------	------	ENOG410Y7B7;COG5069	Z:Cytoskeleton;	PVD26167.1	hypothetical protein C0Q70_13836 [Pomacea canaliculata]	sp|Q8NF91|SYNE1_HUMAN;	Nesprin-1 OS=Homo sapiens OX=9606 GN=SYNE1 PE=1 SV=4;	PF00435.25	Spectrin	Spectrin repeat
Bpur00001-RBBD	418.377	8.70866	3.56881202207E-14	5.10394374744E-13	yes	up	4.36	3.11	2.91	0	0.01	0.01	3.46	0.00666666666667	GO:001602	CC:membrane;	------	------	------	------	ENOG410XQ01	S:Function unknown	XP_025099984.1	LOW QUALITY PROTEIN: fibrocystin-L-like [Pomacea canaliculata]	sp|Q80ZA4|PKHL1_MOUSE;	Fibrocystin-L OS=Mus musculus OX=10090 GN=Pkhd1l1 PE=1 SV=1;	PF01833.28;PF10162.13;PF13229.10	TIG;G8;Beta_helix	IPT/TIG domain;G8 domain;Right handed beta helix region
Bpur00001-RBBH	0.207564	-2.26837	0.00792375219362	0.0212113174929	yes	down	0.06	0.24	0.35	1.26	0.75	0.95	0.216667	0.986667	------	------	------	------	------	------	------	------	XP_025091212.1	uncharacterized protein LOC112562280 isoform X2 [Pomacea canaliculata]	------	------	------	------	------
Bpur00001-RBBT	0.133401	-2.90616	0.00571419741211	0.0160408661769	yes	down	0.21	0.34	0.37	0.97	0.47	5.64	0.306667	2.36	------	------	K07633	FUT5	map00601	Glycosphingolipid biosynthesis - lacto and neolacto series	ENOG410ZIMX	S:Function unknown	XP_025082672.1	galactoside 3(4)-L-fucosyltransferase-like [Pomacea canaliculata]	sp|P83088|FUCTC_DROME;	Alpha;	PF00852.23;PF17039.9	Glyco_transf_10;Glyco_tran_10_N	Glycosyltransferase family 10;Fucosyltransferase, N-terminal
Bpur00001-RBCG	0.0385198	-4.69825	0.000174878347037	0.000713545795272	yes	down	0.37	0	0	4.14	2.43	4.49	0.123333	3.68667	GO:001602	CC:membrane;	------	------	------	------	------	------	PVD21806.1	hypothetical protein C0Q70_17608 [Pomacea canaliculata]	------	------	------	------	------
Bpur00001-RBCR	22.361	4.48291	0.00190988398734	0.00611690288587	yes	up	3	0.61	0.47	0	0	0.2	1.36	0.0666666666667	------	------	------	------	------	------	------	------	KAG5695620.1	hypothetical protein BaRGS_032260, partial [Batillaria attramentaria]	------	------	------	------	------
Bpur00001-RBDC	0.0931991665246	-3.42354	1.11474584967E-5	5.61284313782E-5	yes	down	1.37	0.25	1.3	8.94	13.1	10.15	0.973333	10.73	GO:001602	CC:membrane;	------	------	------	------	------	------	XP_025113464.1	uncharacterized protein LOC112575700 [Pomacea canaliculata]	------	------	PF07686.21	V-set	Immunoglobulin V-set domain
Bpur00001-RBDG	0.0210123381624	-5.57262	3.45052502111E-10	3.17542066209E-9	yes	down	0.31	0.03	0.05	8.33	7.98	3.63	0.13	6.64667	GO:001602	CC:membrane;	------	------	------	------	------	------	XP_025100087.1	uncharacterized protein LOC112567607 [Pomacea canaliculata]	------	------	------	------	------
Bpur00001-RBDK	219.911	7.78077	4.17964304479E-19	1.04079258349E-17	yes	up	6.36	25.21	29.11	0.15	0.14	0.05	20.2267	0.113333	GO:0016020;GO:002285	CC:membrane;MF:transmembrane transporter activity;	------	------	------	------	COG0477	G:Carbohydrate transport and metabolism	KAG5700451.1	hypothetical protein BaRGS_010364 [Batillaria attramentaria]	sp|O15374|MOT5_HUMAN;	Monocarboxylate transporter 5 OS=Homo sapiens OX=9606 GN=SLC16A4 PE=1 SV=1;	PF07690.20;PF12832.11	MFS_1;MFS_1_like	Major Facilitator Superfamily;MFS_1 like family
Bpur00001-RBDQ	288.572	8.17279	2.11720664175E-8	1.57932423193E-7	yes	up	0.89	4.06	4.61	0	0	0	3.18667	0	GO:0016020;GO:002285	CC:membrane;MF:transmembrane transporter activity;	------	------	------	------	COG0477	G:Carbohydrate transport and metabolism	RUS70172.1	hypothetical protein EGW08_022064 [Elysia chlorotica]	sp|Q8BGC3|MOT12_MOUSE;	Monocarboxylate transporter 12 OS=Mus musculus OX=10090 GN=Slc16a12 PE=1 SV=1;	PF07690.20	MFS_1	Major Facilitator Superfamily
Bpur00001-RBDR	114.614	6.84064	3.50400346801E-18	7.9927304398E-17	yes	up	12.19	81.17	95.28	0.72	1.32	1.6	62.88	1.21333	GO:0016020;GO:002285	CC:membrane;MF:transmembrane transporter activity;	------	------	------	------	COG0477;ENOG410ZW1J	G:Carbohydrate transport and metabolism;	XP_050415574.1	monocarboxylate transporter 12 [Patella vulgata]	sp|Q7RTX9|MOT14_HUMAN;	Monocarboxylate transporter 14 OS=Homo sapiens OX=9606 GN=SLC16A14 PE=2 SV=1;	PF07690.20;PF06779.18;PF11700.12	MFS_1;MFS_4;ATG22	Major Facilitator Superfamily;Uncharacterised MFS-type transporter YbfB;Vacuole effluxer Atg22 like
Bpur00001-RBDU	0.333675	-1.58348	0.0209925094229	0.0486739917922	yes	down	10.46	2.32	3.52	10.16	24.5	18.03	5.43333	17.5633	GO:0016020;GO:002285	CC:membrane;MF:transmembrane transporter activity;	------	------	------	------	COG0477	G:Carbohydrate transport and metabolism	XP_025101031.1	monocarboxylate transporter 5-like [Pomacea canaliculata]	sp|Q7RTX9|MOT14_HUMAN;	Monocarboxylate transporter 14 OS=Homo sapiens OX=9606 GN=SLC16A14 PE=2 SV=1;	PF07690.20;PF12832.11	MFS_1;MFS_1_like	Major Facilitator Superfamily;MFS_1 like family
Bpur00001-RBE	0.293239	-1.76985	0.000764176605478	0.00270091805651	yes	down	4.1	12.82	13.07	24.3	40.36	38.98	9.99667	34.5467	GO:000531	MF:lipid transporter activity;	------	------	------	------	ENOG410XR10;ENOG411104F	S:Function unknown;	KAG5695991.1	hypothetical protein BaRGS_023370, partial [Batillaria attramentaria]	sp|Q9U943|APLP_LOCMI;	Apolipophorins OS=Locusta migratoria OX=7004 PE=1 SV=2;	PF01347.26;PF09172.15;PF00094.29;PF06448.15	Vitellogenin_N;Vit_open_b-sht;VWD;DUF1081	Lipoprotein amino terminal region;Vitellinogen, open beta-sheet;von Willebrand factor type D domain;Domain of Unknown Function
Bpur00001-RBED	0.126927	-2.97793	0.00628725722413	0.0174043038379	yes	down	0.03	0.07	0.18	0.88	0.3	0.88	0.0933333333333	0.686667	------	------	K10461;K10462	KLHL24_35;KLHL25_37, ENC1, ENC2	------	------	ENOG410XNX8	S:Function unknown	XP_025101107.1	kelch-like protein 25 [Pomacea canaliculata]	sp|O35709|ENC1_MOUSE;	Ectoderm-neural cortex protein 1 OS=Mus musculus OX=10090 GN=Enc1 PE=2 SV=2;	PF00651.35;PF07707.19;PF13854.10;PF07646.19;PF01344.29	BTB;BACK;Kelch_5;Kelch_2;Kelch_1	BTB/POZ domain;BTB And C-terminal Kelch;Kelch motif;Kelch motif;Kelch motif
Bpur00001-RBEE	0.0585285649592	-4.09472	0.0127273583496	0.0318146381657	yes	down	0	0.07	0	0.51	0.12	0.72	0.0233333333333	0.45	------	------	K10461;K10462	KLHL24_35;KLHL25_37, ENC1, ENC2	------	------	------	------	XP_025101095.1	kelch-like protein 24 isoform X1 [Pomacea canaliculata]	sp|Q9CZ49|KLH35_MOUSE;	Kelch-like protein 35 OS=Mus musculus OX=10090 GN=Klhl35 PE=2 SV=2;	PF00651.35;PF07707.19;PF01344.29;PF07646.19	BTB;BACK;Kelch_1;Kelch_2	BTB/POZ domain;BTB And C-terminal Kelch;Kelch motif;Kelch motif
Bpur00001-RBEG	0.0437034960741	-4.51611	0.000214487226038	0.000857189567736	yes	down	0.35	0	0	1.55	4.14	3.48	0.116667	3.05667	------	------	------	------	------	------	ENOG410Y65V	S:Function unknown	XP_055865609.1	craniofacial development protein 2-like [Biomphalaria glabrata]	------	------	PF03985.17;PF06524.16;PF04006.16	Paf1;NOA36;Mpp10	Paf1;NOA36 protein;Mpp10 protein
Bpur00001-RBEL	15.9199	3.99276	0.0206524497127	0.0479776878479	yes	up	24.26	3.26	0.37	0	0	2.07	9.29667	0.69	------	------	------	------	------	------	------	------	PVD27188.1	hypothetical protein C0Q70_12342 [Pomacea canaliculata]	------	------	------	------	------
Bpur00001-RBEZ	431.664	8.75376	1.08675579394E-7	7.36081434352E-7	yes	up	2.59	75.92	52.79	0	0	0	43.7667	0	GO:000814	MF:sulfotransferase activity;	K01025;K22523	SULT1;SULT6B1	------	------	------	------	XP_025101385.1	sulfotransferase family cytosolic 1B member 1-like [Pomacea canaliculata]	sp|P17988|ST1A1_RAT;	Sulfotransferase 1A1 OS=Rattus norvegicus OX=10116 GN=Sult1a1 PE=1 SV=1;	PF00685.31;PF13469.10	Sulfotransfer_1;Sulfotransfer_3	Sulfotransferase domain;Sulfotransferase family
Bpur00001-RBFA	0.200938	-2.31518	0.0092250837979	0.0242371	yes	down	0.27	0.25	1.23	0.96	4.44	3.48	0.583333	2.96	------	------	------	------	------	------	------	------	XP_025098705.1	cytochrome P450 2U1-like [Pomacea canaliculata]	sp|Q9CX98|CP2U1_MOUSE;	Cytochrome P450 2U1 OS=Mus musculus OX=10090 GN=Cyp2u1 PE=2 SV=2;	PF00067.26	p450	Cytochrome P450
Bpur00001-RBFB	28.9362	4.8548	8.41952704432E-10	7.39459810381E-9	yes	up	24.49	60.37	14.57	0.46	2.73	1.14	33.1433	1.44333	------	------	------	------	------	------	COG2124	Q:Secondary metabolites biosynthesis, transport and catabolism	XP_025098705.1	cytochrome P450 2U1-like [Pomacea canaliculata]	sp|Q9CX98|CP2U1_MOUSE;	Cytochrome P450 2U1 OS=Mus musculus OX=10090 GN=Cyp2u1 PE=2 SV=2;	PF00067.26	p450	Cytochrome P450
Bpur00001-RBFN	0.116279	-3.10434	0.000544008625853	0.00199214923477	yes	down	3.32	0.34	0.54	12.42	16.16	21.03	1.4	16.5367	------	------	------	------	------	------	------	------	XP_025101303.1	uncharacterized protein LOC112568279 isoform X2 [Pomacea canaliculata]	------	------	PF07686.21;PF07679.20	V-set;I-set	Immunoglobulin V-set domain;Immunoglobulin I-set domain
Bpur00001-RBFQ	136.332	7.09098	2.30076074311E-6	1.29905907513E-5	yes	up	1.41	6.67	4.17	0	0	0	4.08333	0	------	------	------	------	------	------	------	------	------	------	------	------	------	------	------
Bpur00001-RBFW	2.36096	1.23938	0.000947785683066	0.00327327248039	yes	up	5.79	4.46	4.05	3.15	3.2	3.19	4.76667	3.18	GO:0016310;GO:0004674;GO:000552	BP:phosphorylation;MF:protein serine/threonine kinase activity;MF:ATP binding;	K03083	GSK3B	map04110;map05215;map05217;map04657;map05163;map04390;map05213;map05210;map04012;map05165;map05162;map05167;map04310;map05160;map04935;map05135;map05010;map05131;map04728;map05225;map05224;map05226;map04722;map04662;map04660;map05200;map04550;map04341;map04340;map04936;map04360;map05417;map04062;map05415;map01521;map04931;map04510;map04150;map04151;map04919;map04711;map04910;map04934;map05020;map…	Cell cycle;Prostate cancer;Basal cell carcinoma;IL-17 signaling pathway;Human cytomegalovirus infection;Hippo signaling pathway;Endometrial cancer;Colorectal cancer;ErbB signaling pathway;Human papillomavirus infection;Measles;Kaposi sarcoma-associated herpesvirus infection;Wnt signaling pathway;Hepatitis C;Growth hormone synthesis, secretion and action;Yersinia infection;Alzheimer disease;Shigel…	COG0515	T:Signal transduction mechanisms	XP_025102511.1	glycogen synthase kinase-3 beta-like [Pomacea canaliculata]	sp|Q9WV60|GSK3B_MOUSE;	Glycogen synthase kinase-3 beta OS=Mus musculus OX=10090 GN=Gsk3b PE=1 SV=2;	PF00069.29;PF07714.21;PF14531.10	Pkinase;PK_Tyr_Ser-Thr;Kinase-like	Protein kinase domain;Protein tyrosine and serine/threonine kinase;Kinase-like
Bpur00001-RBGN	0.273692	-1.86937	0.00385374999666	0.0114162961325	yes	down	11.75	9.3	2.57	47.74	34.16	27.31	7.87333	36.4033	GO:0016020;GO:0005576;GO:000806	CC:membrane;CC:extracellular region;MF:chitin binding;	------	------	------	------	------	------	XP_012940871.1	SCO-spondin [Aplysia californica]	sp|B3EWZ3|CADN_ACRMI;	Coadhesin;	PF00090.23;PF19028.4;PF19030.4;PF01607.28;PF19035.4	TSP_1;TSP1_spondin;TSP1_ADAMTS;CBM_14;TSP1_CCN	Thrombospondin type 1 domain;Spondin-like TSP1 domain;Thrombospondin type 1 domain;Chitin binding Peritrophin-A domain;CCN3 Nov like TSP1 domain
Bpur00001-RBGO	0.0769693328637	-3.69957	0.00147452989309	0.00485762931513	yes	down	0.08	0	0.05	0.43	0.46	0.77	0.0433333333333	0.553333	------	------	------	------	------	------	ENOG410Z6Q8	S:Function unknown	XP_025087307.1	uncharacterized protein LOC112559986 [Pomacea canaliculata]	sp|O22943|STL1_ARATH;	Probable glycosyltransferase STELLO1 OS=Arabidopsis thaliana OX=3702 GN=STL1 PE=1 SV=1;	PF03385.21	STELLO	STELLO glycosyltransferases
Bpur00001-RBGT	53.482	5.74098	0.000651647076601	0.00233629895153	yes	up	1.46	0.85	3.57	0	0	0	1.96	0	GO:0008643;GO:0000139;GO:001516	BP:carbohydrate transport;CC:Golgi membrane;MF:pyrimidine nucleotide-sugar transmembrane transporter activity;	K15272	SLC35A1_2_3	------	------	COG0697;COG0697	E:Amino acid transport and metabolism;G:Carbohydrate transport and metabolism	XP_025108473.1	UDP-galactose translocator-like [Pomacea canaliculata]	sp|Q9R0M8|S35A2_MOUSE;	UDP-galactose translocator OS=Mus musculus OX=10090 GN=Slc35a2 PE=1 SV=1;	PF04142.19;PF00892.24;PF08449.15	Nuc_sug_transp;EamA;UAA	Nucleotide-sugar transporter;EamA-like transporter family;UAA transporter family
Bpur00001-RBHD	412.057	8.6867	4.78476850109E-11	4.86609519693E-10	yes	up	2.59	2.51	2.76	0	0	0	2.62	0	GO:0009100;GO:001602	BP:glycoprotein metabolic process;CC:membrane;	------	------	------	------	COG3475	M:Cell wall/membrane/envelope biogenesis	KAH9524594.1	hypothetical protein Btru_027278 [Bulinus truncatus]	sp|P14184|LICD_HAEIN;	Lipopolysaccharide cholinephosphotransferase LicD OS=Haemophilus influenzae;	PF04991.17	LicD	LicD family
Bpur00001-RBHQ	162.442	7.34378	4.67657500064E-7	2.90599796279E-6	yes	up	1.15	3.84	4.16	0	0	0	3.05	0	------	------	------	------	------	------	------	------	UTK45923.1	YajC, Orf78, RCR, EphA2, ECSOR domain-containing protein [Crepidula fornicata]	------	------	------	------	------
Bpur00001-RBHT	48.2381	5.5921	0.000116185609762	0.000489152394356	yes	up	0.76	2.05	1.74	0	0	0.09	1.51667	0.03	GO:0019563;GO:0016310;GO:0006072;GO:0005741;GO:0004370;GO:000552	BP:glycerol catabolic process;BP:phosphorylation;BP:glycerol-3-phosphate metabolic process;CC:mitochondrial outer membrane;MF:glycerol kinase activity;MF:ATP binding;	K00864	glpK, GK	map00561;map03320	Glycerolipid metabolism;PPAR signaling pathway	COG0554	C:Energy production and conversion	XP_025101068.1	glycerol kinase-like isoform X2 [Pomacea canaliculata]	sp|Q14409|GLPK3_HUMAN;	Glycerol kinase 3 OS=Homo sapiens OX=9606 GN=GK3 PE=2 SV=2;	PF00370.25;PF02782.20	FGGY_N;FGGY_C	FGGY family of carbohydrate kinases, N-terminal domain;FGGY family of carbohydrate kinases, C-terminal domain
Bpur00001-RBHV	0.0331443735334	-4.91509	0.000554540013576	0.00202540771128	yes	down	11.26	0	0	65.03	626.29	348.12	3.75333	346.48	------	------	------	------	------	------	ENOG41121D0;ENOG410YEN2;ENOG410Y65V;ENOG410YWHC	S:Function unknown;	KAJ8040969.1	hypothetical protein HOLleu_15434 [Holothuria leucospilota]	------	------	PF00335.24;PF13966.10	Tetraspanin;zf-RVT	Tetraspanin family;zinc-binding in reverse transcriptase
Bpur00001-RBHX	389.104	8.60401	7.85521357186E-11	7.778498913E-10	yes	up	5.6	7.27	10.23	0	0	0	7.7	0	------	------	------	------	------	------	------	------	------	------	------	------	------	------	------
Bpur00001-RBHY	7.48718	2.90442	0.000733079911712	0.00260290252569	yes	up	0.24	0.75	0.5	0.04	0.12	0.04	0.496667	0.0666666666667	------	------	K25423	DNAAF8	------	------	ENOG4111S1W	S:Function unknown	XP_025105243.1	LOW QUALITY PROTEIN: uncharacterized protein LOC112570820 [Pomacea canaliculata]	sp|A0A1L8EYB2|DAAF8_XENLA;	Dynein axonemal assembly factor 8 OS=Xenopus laevis OX=8355 GN=dnaaf8 PE=1 SV=1;	PF00334.23	NDK	Nucleoside diphosphate kinase
Bpur00001-RBID	1868.95	10.868	8.52054153947E-16	1.44857760932E-14	yes	up	8.13	20.57	27.94	0	0	0	18.88	0	------	------	------	------	------	------	COG0702;COG0702	G:Carbohydrate transport and metabolism;M:Cell wall/membrane/envelope biogenesis	XP_025100336.1	nmrA-like family domain-containing protein 1 [Pomacea canaliculata]	sp|Q5ZID0|NMRL1_CHICK;	NmrA-like family domain-containing protein 1 OS=Gallus gallus OX=9031 GN=NMRAL1 PE=2 SV=1;	PF05368.17;PF13460.10;PF01370.25;PF01073.23	NmrA;NAD_binding_10;Epimerase;3Beta_HSD	NmrA-like family;NA;NAD dependent epimerase/dehydratase family;3-beta hydroxysteroid dehydrogenase/isomerase family
Bpur00001-RBIE	0.0151885750867	-6.04087	2.64427216427E-5	0.000124792253505	yes	down	0	0.03	0	0.87	0.6	0.97	0.01	0.813333	GO:001602	CC:membrane;	------	------	------	------	ENOG410XTGB;ENOG410XRJN	U:Intracellular trafficking, secretion, and vesicular transport;S:Function unknown	AJA37840.1	cell adhesion molecule-like protein 2 [Littorina littorea]	sp|Q9R044|NPHN_RAT;	Nephrin OS=Rattus norvegicus OX=10116 GN=Nphs1 PE=1 SV=2;	PF13927.10;PF07679.20;PF00047.29;PF13895.10;PF00041.25;PF16656.9	Ig_3;I-set;ig;Ig_2;fn3;Pur_ac_phosph_N	Immunoglobulin domain;Immunoglobulin I-set domain;Immunoglobulin domain;Immunoglobulin domain;Fibronectin type III domain;Purple acid Phosphatase, N-terminal domain
Bpur00001-RBIR	54.6485	5.77211	0.000264535257731	0.00103833461269	yes	up	1.75	3	4.03	0	0	0	2.92667	0	------	------	------	------	------	------	------	------	------	------	------	------	------	------	------
Bpur00001-RBIS	18.3809	4.20013	0.0153504338055	0.0373300151701	yes	up	0.33	3.04	7.72	0	0	0.15	3.69667	0.05	GO:0015074;GO:0006313;GO:000367	BP:DNA integration;BP:transposition, DNA-mediated;MF:DNA binding;	------	------	------	------	ENOG410XPSC	S:Function unknown	XP_023212519.1	general transcription factor II-I repeat domain-containing protein 2-like [Centruroides sculpturatus]	sp|Q86UP8|GTD2A_HUMAN;	General transcription factor II-I repeat domain-containing protein 2A OS=Homo sapiens OX=9606 GN=GTF2IRD2 PE=1 SV=3;	------	------	------
Bpur00001-RBJD	0.0795042422698	-3.65282	0.000137433902408	0.000571364662284	yes	down	0	0.04	0.04	0.23	0.35	0.48	0.0266666666667	0.353333	GO:004698	MF:protein dimerization activity;	------	------	------	------	ENOG410Y31K	S:Function unknown	XP_025101311.1	LOW QUALITY PROTEIN: uncharacterized protein LOC112568287 [Pomacea canaliculata]	sp|Q68DE3|USF3_HUMAN;	Basic helix-loop-helix domain-containing protein USF3 OS=Homo sapiens OX=9606 GN=USF3 PE=1 SV=4;	PF00010.30	HLH	Helix-loop-helix DNA-binding domain
Bpur00001-RBJH	2.66708	1.41526	0.0152822144211	0.0372175660566	yes	up	1.34	3.28	2.23	0.64	0.99	0.97	2.28333	0.866667	------	------	------	------	------	------	------	------	------	------	------	------	------	------	------
Bpur00001-RBJU	0.352637	-1.50374	0.00306340614663	0.00932793675254	yes	down	4.87	4.52	2.09	9.94	13.24	10.79	3.82667	11.3233	GO:000996	BP:regulation of signal transduction;	K17606	IGBP1, TAP42	map04136;map04140	Autophagy - other;Autophagy - animal	ENOG41110HD	S:Function unknown	XP_025078678.1	immunoglobulin-binding protein 1-like [Pomacea canaliculata]	sp|Q9QZ29|IGB1B_MOUSE;	Immunoglobulin-binding protein 1b OS=Mus musculus OX=10090 GN=Igbp1b PE=1 SV=1;	PF04177.16	TAP42	TAP42-like family
Bpur00001-RBJV	10.0775	3.33307	0.00334736401258	0.0100819841382	yes	up	2.29	4.35	5.78	0.56	0	0.46	4.14	0.34	GO:0032222;GO:003043	BP:regulation of synaptic transmission, cholinergic;BP:sleep;	------	------	------	------	ENOG4111RVN	S:Function unknown	XP_025082928.1	protein quiver-like [Pomacea canaliculata]	sp|B4LQ44|QVR_DROVI;	Protein quiver OS=Drosophila virilis OX=7244 GN=qvr PE=3 SV=2;	PF17064.9	QVR	Quiver family u-PAR/Ly-6-like domain
Bpur00001-RBJW	50.5894	5.66076	1.62809722948E-16	3.03618616594E-15	yes	up	61.41	156.31	130.68	1.69	2.5	2.67	116.133	2.28667	GO:0009229;GO:0016310;GO:0006772;GO:0030975;GO:0016301;GO:0004788;GO:000552	BP:thiamine diphosphate biosynthetic process;BP:phosphorylation;BP:thiamine metabolic process;MF:thiamine binding;MF:kinase activity;MF:thiamine diphosphokinase activity;MF:ATP binding;	K00949	thiN, TPK1, THI80	map00730;map01240	Thiamine metabolism;Biosynthesis of cofactors	COG1564	H:Coenzyme transport and metabolism	XP_025080715.1	thiamin pyrophosphokinase 1-like isoform X2 [Pomacea canaliculata]	sp|Q9R0M5|TPK1_MOUSE;	Thiamin pyrophosphokinase 1 OS=Mus musculus OX=10090 GN=Tpk1 PE=1 SV=1;	PF04263.20;PF04265.18	TPK_catalytic;TPK_B1_binding	Thiamin pyrophosphokinase, catalytic domain;Thiamin pyrophosphokinase, vitamin B1 binding domain
Bpur00001-RBK	24.9691	4.64207	2.93846960742E-5	0.00013756457247	yes	up	10.23	7.36	2.56	0.63	0	0.19	6.71667	0.273333	------	------	K10749	GMNN	------	------	ENOG410XZS9	L:Replication, recombination and repair	XP_025110257.1	geminin-like [Pomacea canaliculata]	sp|O75496|GEMI_HUMAN;	Geminin OS=Homo sapiens OX=9606 GN=GMNN PE=1 SV=1;	PF07412.16	Geminin	Geminin
Bpur00001-RBKD	3.04179	1.60492	0.00223498477892	0.00704617338699	yes	up	7.58	15.6	15.53	4.52	5.13	3.43	12.9033	4.36	------	------	K13728	MAD2L2	map04110;map05100;map04914;map04114	Cell cycle;Bacterial invasion of epithelial cells;Progesterone-mediated oocyte maturation;Oocyte meiosis	ENOG4111I7Q	K:Transcription	XP_025084526.1	LOW QUALITY PROTEIN: mitotic spindle assembly checkpoint protein MAD2B-like [Pomacea canaliculata]	sp|Q4KWZ6|MD2L2_CHICK;	Mitotic spindle assembly checkpoint protein MAD2B OS=Gallus gallus OX=9031 GN=MAD2L2 PE=1 SV=1;	PF02301.22	HORMA	HORMA domain
Bpur00001-RBKG	0.0801295919673	-3.64152	2.31825860404E-8	1.72246919448E-7	yes	down	0.42	0.46	0.16	3.16	2.85	4.4	0.346667	3.47	GO:000848	MF:sulfuric ester hydrolase activity;	K01135	ARSB	map04142;map00531	Lysosome;Glycosaminoglycan degradation	COG3119	P:Inorganic ion transport and metabolism	XP_025082395.1	arylsulfatase B-like isoform X4 [Pomacea canaliculata]	sp|P50430|ARSB_RAT;	Arylsulfatase B OS=Rattus norvegicus OX=10116 GN=Arsb PE=2 SV=2;	PF00884.27	Sulfatase	Sulfatase
Bpur00001-RBLD	2.62484	1.39223	3.19473867198E-5	0.000148739372924	yes	up	90.97	114.76	83.05	44.05	42.67	47.8	96.26	44.84	------	------	K26736	PA2G4, EBP1	------	------	COG0024	J:Translation, ribosomal structure and biogenesis	XP_025078594.1	proliferation-associated protein 2G4-like [Pomacea canaliculata]	sp|P50580|PA2G4_MOUSE;	Proliferation-associated protein 2G4 OS=Mus musculus OX=10090 GN=Pa2g4 PE=1 SV=3;	PF00557.28	Peptidase_M24	Metallopeptidase family M24
Bpur00001-RBLF	5.99249	2.58315	4.65203577522E-8	3.31955001188E-7	yes	up	22.54	18.2	16.61	4.13	3.37	3.44	19.1167	3.64667	GO:0016311;GO:0008654;GO:0008962;GO:000813	BP:dephosphorylation;BP:phospholipid biosynthetic process;MF:phosphatidylglycerophosphatase activity;MF:protein tyrosine/serine/threonine phosphatase activity;	K14165	K14165	------	------	ENOG4111IMR	T:Signal transduction mechanisms	XP_025091046.1	phosphatidylglycerophosphatase and protein-tyrosine phosphatase 1-like isoform X1 [Pomacea canaliculata]	sp|Q8WUK0|PTPM1_HUMAN;	Phosphatidylglycerophosphatase and protein-tyrosine phosphatase 1 OS=Homo sapiens OX=9606 GN=PTPMT1 PE=1 SV=1;	PF00782.24;PF14671.10;PF03162.17;PF00102.31	DSPc;DSPn;Y_phosphatase2;Y_phosphatase	Dual specificity phosphatase, catalytic domain;Dual specificity protein phosphatase, N-terminal half;Tyrosine phosphatase family;Protein-tyrosine phosphatase
Bpur00001-RBLL	272.231	8.08869	2.54665448505E-9	2.12426110322E-8	yes	up	1.16	2.49	2.56	0	0	0	2.07	0	GO:0005886;GO:0008556;GO:0046872;GO:0016887;GO:000552	CC:plasma membrane;MF:potassium-transporting ATPase activity;MF:metal ion binding;MF:ATPase activity;MF:ATP binding;	K01539	ATP1A	map04918;map04978;map04971;map04972;map04964;map04260;map04261;map04961;map04960;map04974;map04024;map04919;map04925;map04976;map04022;map04973;map04911;map04970	Thyroid hormone synthesis;Mineral absorption;Gastric acid secretion;Pancreatic secretion;Proximal tubule bicarbonate reclamation;Cardiac muscle contraction;Adrenergic signaling in cardiomyocytes;Endocrine and other factor-regulated calcium reabsorption;Aldosterone-regulated sodium reabsorption;Protein digestion and absorption;cAMP signaling pathway;Thyroid hormone signaling pathway;Aldosterone sy…	COG0474	P:Inorganic ion transport and metabolism	XP_025100221.1	LOW QUALITY PROTEIN: sodium/potassium-transporting ATPase subunit alpha-like [Pomacea canaliculata]	sp|P13607|ATNA_DROME;	Sodium/potassium-transporting ATPase subunit alpha OS=Drosophila melanogaster OX=7227 GN=Atpalpha PE=1 SV=3;	PF00122.24;PF00689.25;PF13246.10;PF00690.30;PF00702.30;PF08282.16	E1-E2_ATPase;Cation_ATPase_C;Cation_ATPase;Cation_ATPase_N;Hydrolase;Hydrolase_3	E1-E2 ATPase;Cation transporting ATPase, C-terminus;Cation transport ATPase;Cation transporter/ATPase, N-terminus;haloacid dehalogenase-like hydrolase;haloacid dehalogenase-like hydrolase
Bpur00001-RBLS	0.392738	-1.34836	0.000951224224971	0.00328251536439	yes	down	8.81	7.18	7.37	13.97	27.05	21.32	7.78667	20.78	GO:0006782;GO:0006779;GO:000441	BP:protoporphyrinogen IX biosynthetic process;BP:porphyrin-containing compound biosynthetic process;MF:hydroxymethylbilane synthase activity;	K01749	hemC, HMBS	map00860;map01240	Porphyrin metabolism;Biosynthesis of cofactors	COG0181	H:Coenzyme transport and metabolism	XP_025100912.1	porphobilinogen deaminase-like [Pomacea canaliculata]	sp|P08397|HEM3_HUMAN;	Porphobilinogen deaminase OS=Homo sapiens OX=9606 GN=HMBS PE=1 SV=2;	PF01379.24;PF03900.19	Porphobil_deam;Porphobil_deamC	Porphobilinogen deaminase, dipyromethane cofactor binding domain;Porphobilinogen deaminase, C-terminal domain
Bpur00001-RBLT	10.9253	3.4496	1.39429455901E-5	6.91754754399E-5	yes	up	10.29	15.8	10.96	1.99	1.14	0.37	12.35	1.16667	GO:006027	BP:cilium assembly;	------	------	------	------	ENOG4110SC9;ENOG410Z589	S:Function unknown;	XP_025100414.1	UPF0722 protein-like [Pomacea canaliculata]	sp|A5PN52|HOATZ_DANRE;	Cilia- and flagella-associated protein HOATZ OS=Danio rerio OX=7955 GN=hoatz PE=3 SV=1;	PF17664.5	HOATZ-like	Cilia- and flagella-associated protein HOATZ-like
Bpur00001-RBLU	11.6807	3.54605	2.58594706083E-8	1.90796695342E-7	yes	up	11.79	40.3	50.58	0.54	7.62	0.22	34.2233	2.79333	------	------	K09507	DNAJB1	map05164;map04141	Influenza A;Protein processing in endoplasmic reticulum	COG0484	O:Posttranslational modification, protein turnover, chaperones	XP_025101961.1	LOW QUALITY PROTEIN: uncharacterized protein LOC112568723 [Pomacea canaliculata]	sp|Q9QYJ3|DNJB1_MOUSE;	DnaJ homolog subfamily B member 1 OS=Mus musculus OX=10090 GN=Dnajb1 PE=1 SV=3;	PF00226.35	DnaJ	DnaJ domain
Bpur00001-RBMF	0.0564803	-4.14611	0.000747400159164	0.00264809094908	yes	down	0.02	0	0.05	0.26	0.58	0.25	0.0233333333333	0.363333	GO:0016020;GO:003024	CC:membrane;MF:carbohydrate binding;	------	------	------	------	COG0035	F:Nucleotide transport and metabolism	PVD26921.1	hypothetical protein C0Q70_12069 [Pomacea canaliculata]	sp|P35224|CTNB_URECA;	Catenin beta OS=Urechis caupo OX=6431 PE=2 SV=1;	PF00047.29;PF07679.20;PF13927.10	ig;I-set;Ig_3	Immunoglobulin domain;Immunoglobulin I-set domain;Immunoglobulin domain
Bpur00001-RBMG	2241.73	11.1304	6.32270646236E-35	5.69480790038E-33	yes	up	147.32	324.07	162.25	0	0.21	0.07	211.213	0.0933333333333	GO:001712	MF:phospholipid scramblase activity;	------	------	------	------	ENOG410XSYS	S:Function unknown	VEN49087.1	unnamed protein product [Callosobruchus maculatus]	sp|Q3ZBG9|PLS2_BOVIN;	Phospholipid scramblase 2 OS=Bos taurus OX=9913 GN=PLSCR2 PE=2 SV=1;	PF03803.19	Scramblase	Scramblase
Bpur00001-RBML	42.1184	5.39638	1.22139028504E-28	7.18118114464E-27	yes	up	34.53	95.33	88.93	1.17	2.26	1.82	72.93	1.75	------	------	------	------	------	------	------	------	XP_025081663.1	uncharacterized protein LOC112556670 [Pomacea canaliculata]	------	------	------	------	------
Bpur00001-RBMO	0.233139	-2.10074	8.70467714348E-7	5.18818367021E-6	yes	down	1.8	1.03	1.93	9.62	11.43	13.95	1.58667	11.6667	GO:0016020;GO:000832	CC:membrane;MF:cation transmembrane transporter activity;	------	------	------	------	COG0053	P:Inorganic ion transport and metabolism	XP_025082760.1	metal tolerance protein 11-like isoform X2 [Pomacea canaliculata]	sp|Q9SAJ7|MTP9_ARATH;	Metal tolerance protein 9 OS=Arabidopsis thaliana OX=3702 GN=MTP9 PE=3 SV=2;	PF01545.25;PF16916.9	Cation_efflux;ZT_dimer	Cation efflux family;Dimerisation domain of Zinc Transporter
Bpur00001-RBNA	7.8474	2.97222	1.49938981391E-6	8.66228854282E-6	yes	up	1.46	2.13	1.88	0.11	0.22	0.39	1.82333	0.24	GO:0016020;GO:001649	CC:membrane;MF:oxidoreductase activity;	------	------	------	------	ENOG410XQCR	S:Function unknown	XP_025082827.1	LOW QUALITY PROTEIN: F-box protein At1g78280-like [Pomacea canaliculata]	sp|Q9M9E8|JMJ21_ARATH;	Lysine-specific demethylase JMJ21 OS=Arabidopsis thaliana OX=3702 GN=JMJ21 PE=2 SV=3;	PF13621.10;PF02373.26;PF08007.16	Cupin_8;JmjC;JmjC_2	Cupin-like domain;JmjC domain, hydroxylase;JmjC domain
Bpur00001-RBNG	2.61253	1.38545	0.000109263527755	0.000462771214474	yes	up	21.99	66.9	71.66	34.24	40.61	45.59	53.5167	40.1467	GO:001602	CC:membrane;	K20351	TMED6	------	------	ENOG410Z18S	U:Intracellular trafficking, secretion, and vesicular transport	XP_025084123.1	transmembrane emp24 domain-containing protein 5-like [Pomacea canaliculata]	sp|Q9CXE7|TMED5_MOUSE;	Transmembrane emp24 domain-containing protein 5 OS=Mus musculus OX=10090 GN=Tmed5 PE=1 SV=1;	PF01105.28	EMP24_GP25L	emp24/gp25L/p24 family/GOLD
Bpur00001-RBNI	2.37504	1.24795	0.00995608397095	0.0259084631751	yes	up	43.98	24.88	26.88	14.19	11.77	15.34	31.9133	13.7667	GO:0005840;GO:0005739;GO:000373	CC:ribosome;CC:mitochondrion;MF:structural constituent of ribosome;	K17432	MRPL51	------	------	ENOG4111M24	J:Translation, ribosomal structure and biogenesis	XP_025083077.1	39S ribosomal protein L51, mitochondrial-like [Pomacea canaliculata]	sp|Q29PG4|RM51_DROPS;	Large ribosomal subunit protein mL51 OS=Drosophila pseudoobscura pseudoobscura OX=46245 GN=mRpL51 PE=3 SV=1;	PF10244.13	MRP-L51	Mitochondrial ribosomal subunit
Bpur00001-RBNR	0.0689050765049	-3.85925	0.00284312026033	0.00873096760394	yes	down	0.03	0	0.1	0.25	0.48	0.88	0.0433333333333	0.536667	GO:001602	CC:membrane;	K05146	TNFRSF9, CD137	map04060	Cytokine-cytokine receptor interaction	------	------	XP_025083609.1	uncharacterized protein LOC112557786 [Pomacea canaliculata]	------	------	------	------	------
Bpur00001-RBNV	0.107206	-3.22154	2.34539614934E-7	1.52163191559E-6	yes	down	1.42	0.45	1.04	10.31	9.42	6.78	0.97	8.83667	GO:0006508;GO:0016020;GO:0046872;GO:000422	BP:proteolysis;CC:membrane;MF:metal ion binding;MF:metalloendopeptidase activity;	K08635;K01415	MMEL1, NEP;ECE	------	------	COG3590	O:Posttranslational modification, protein turnover, chaperones	XP_025083321.1	endothelin-converting enzyme homolog isoform X1 [Pomacea canaliculata]	sp|Q8IS64|ECE_LOCMI;	Endothelin-converting enzyme homolog OS=Locusta migratoria OX=7004 PE=2 SV=1;	PF05649.17;PF01431.25	Peptidase_M13_N;Peptidase_M13	Peptidase family M13;Peptidase family M13
Bpur00001-RBNW	3.86508	1.9505	0.00115841187056	0.00390546667144	yes	up	11.84	43.62	43.55	5.24	11.18	9.91	33.0033	8.77667	GO:0005634;GO:000372	CC:nucleus;MF:RNA binding;	K12831	SF3B4, SAP49	map03040	Spliceosome	ENOG410XPT4	A:RNA processing and modification	XP_009052214.1	hypothetical protein LOTGIDRAFT_201929 [Lottia gigantea]	sp|Q15427|SF3B4_HUMAN;	Splicing factor 3B subunit 4 OS=Homo sapiens OX=9606 GN=SF3B4 PE=1 SV=1;	PF00076.26;PF16367.9	RRM_1;RRM_7	RNA recognition motif;RNA recognition motif
Bpur00001-RBOC	15.331	3.93838	1.71327301829E-12	2.02731320885E-11	yes	up	24.25	26.92	23.75	2.42	2.7	2.21	24.9733	2.44333	GO:0035556;GO:000573	BP:intracellular signal transduction;CC:cytoplasm;	K10343	SPSB1_4, SSB1, SSB4	------	------	ENOG410XQC1	O:Posttranslational modification, protein turnover, chaperones	XP_025081972.1	SPRY domain-containing SOCS box protein 1-like [Pomacea canaliculata]	sp|Q9D5L7|SPSB1_MOUSE;	SPRY domain-containing SOCS box protein 1 OS=Mus musculus OX=10090 GN=Spsb1 PE=1 SV=1;	PF00622.32;PF07525.20	SPRY;SOCS_box	SPRY domain;SOCS box
Bpur00001-RBOG	133.747	7.06337	7.9953524693E-10	7.05131788348E-9	yes	up	5.98	8.1	9.71	0	0.09	0.09	7.93	0.06	------	------	------	------	------	------	------	------	------	------	------	------	------	------	------
Bpur00001-RBOH	839.523	9.71343	5.01838326289E-13	6.26668759518E-12	yes	up	21.21	34.39	59.14	0	0	0	38.2467	0	------	------	------	------	------	------	------	------	XP_025080746.1	uncharacterized protein LOC112556189 [Pomacea canaliculata]	------	------	------	------	------
Bpur00001-RBPA	4.1643	2.05807	0.000905982306357	0.00314493612004	yes	up	1.25	2.73	3.71	0.53	0.72	0.6	2.56333	0.616667	GO:0060271;GO:0036064;GO:000581	BP:cilium assembly;CC:ciliary basal body;CC:centriole;	K22864	ARMC9	------	------	ENOG410YSH6	S:Function unknown	XP_025084398.1	lisH domain-containing protein ARMC9-like isoform X2 [Pomacea canaliculata]	sp|Q5R629|ARMC9_PONAB;	LisH domain-containing protein ARMC9 OS=Pongo abelii OX=9601 GN=ARMC9 PE=2 SV=1;	PF21050.1;PF21051.1	ARMC9_ARM;ARMC9_LisH	LisH domain-containing protein ARMC9, ARM repeats;ARMC9, LIS1 homology motif
Bpur00001-RBPB	5.34538	2.41829	0.000683895678115	0.00244260820871	yes	up	1.33	1.69	1.51	0.22	0.36	0.28	1.51	0.286667	GO:0016887;GO:000552	MF:ATPase activity;MF:ATP binding;	K22766	FIGNL1	------	------	COG0464	O:Posttranslational modification, protein turnover, chaperones	XP_052069707.1	fidgetin-like protein 1 isoform X1 [Mytilus californianus]	sp|Q8BPY9|FIGL1_MOUSE;	Fidgetin-like protein 1 OS=Mus musculus OX=10090 GN=Fignl1 PE=1 SV=1;	PF00004.33;PF17862.5;PF09336.14;PF05496.16;PF07728.18	AAA;AAA_lid_3;Vps4_C;RuvB_N;AAA_5	ATPase family associated with various cellular activities;AAA+ lid domain;Vps4 C terminal oligomerisation domain;Holliday junction DNA helicase RuvB P-loop domain;AAA domain
Bpur00001-RBPD	0.431285	-1.21329	0.000216134175513	0.000863160375933	yes	down	9.56	8.79	9.34	18.85	24.82	22.32	9.23	21.9967	GO:001602	CC:membrane;	------	------	------	------	------	------	XP_025102254.1	dentin sialophosphoprotein-like [Pomacea canaliculata]	------	------	PF00047.29;PF13927.10	ig;Ig_3	Immunoglobulin domain;Immunoglobulin domain
Bpur00001-RBPG	0.198261	-2.33453	0.00363373719541	0.0108576093047	yes	down	0.12	0.35	0.5	1.12	1.15	2.52	0.323333	1.59667	------	------	K13342	PEX5, PXR1	map04146	Peroxisome	ENOG410XQ6Q	O:Posttranslational modification, protein turnover, chaperones	XP_025081216.1	peroxisomal targeting signal 1 receptor-like [Pomacea canaliculata]	sp|Q5ZMQ9|PEX5_CHICK;	Peroxisomal targeting signal 1 receptor OS=Gallus gallus OX=9031 GN=PEX5 PE=2 SV=1;	PF00515.32;PF07719.21;PF13414.10;PF13431.10;PF13428.10;PF13424.10;PF13432.10;PF12895.11	TPR_1;TPR_2;TPR_11;TPR_17;TPR_14;TPR_12;TPR_16;ANAPC3	Tetratricopeptide repeat;Tetratricopeptide repeat;TPR repeat;Tetratricopeptide repeat;Tetratricopeptide repeat;Tetratricopeptide repeat;Tetratricopeptide repeat;Anaphase-promoting complex, cyclosome, subunit 3
Bpur00001-RBPI	8.5774	3.10054	1.66450069004E-10	1.5843164803E-9	yes	up	2.8	7.55	6.25	0.78	0.59	1.56	5.53333	0.976667	GO:0007165;GO:0004114;GO:004687	BP:signal transduction;MF:3',5'-cyclic-nucleotide phosphodiesterase activity;MF:metal ion binding;	K13761	PDE9	map00230	Purine metabolism	ENOG410XRI7	T:Signal transduction mechanisms	XP_025084328.1	high affinity cGMP-specific 3',5'-cyclic phosphodiesterase 9A-like isoform X4 [Pomacea canaliculata]	sp|O70628|PDE9A_MOUSE;	High affinity cGMP-specific 3',5'-cyclic phosphodiesterase 9A OS=Mus musculus OX=10090 GN=Pde9a PE=1 SV=1;	PF00233.23	PDEase_I	3'5'-cyclic nucleotide phosphodiesterase
Bpur00001-RBPJ	0.178448	-2.48642	0.0126088532464	0.031565	yes	down	0.02	0.24	0.09	0.84	0.72	0.39	0.116667	0.65	GO:0006914;GO:000576	BP:autophagy;CC:endosome;	K23282	PLEKHM1	map04140;map05132	Autophagy - animal;Salmonella infection	ENOG410ZMB5	S:Function unknown	PVD35610.1	hypothetical protein C0Q70_02573 [Pomacea canaliculata]	sp|Q6ZWE6|PKHM3_HUMAN;	Pleckstrin homology domain-containing family M member 3 OS=Homo sapiens OX=9606 GN=PLEKHM3 PE=2 SV=2;	PF13901.10;PF02759.23	RH_dom;RUN	Rubicon Homology Domain;RUN domain
Bpur00001-RBPM	3.07156	1.61897	0.0201493184081	0.0470085985953	yes	up	4.87	2.95	1.7	2.19	1.72	2.4	3.17333	2.10333	------	------	------	------	------	------	ENOG4111PUE	S:Function unknown	XP_025082494.1	uncharacterized protein LOC112557082 isoform X2 [Pomacea canaliculata]	------	------	PF12799.11;PF13855.10	LRR_4;LRR_8	Leucine Rich repeats;Leucine rich repeat
Bpur00001-RBPN	0.248421	-2.00914	3.16869911987E-7	2.03086987876E-6	yes	down	88.17	111.64	134.41	516.78	450.08	386.42	111.407	451.093	GO:0050821;GO:0000226;GO:0006096;GO:0006094;GO:0000740;GO:0043066;GO:0051873;GO:0061844;GO:0043123;GO:0035606;GO:0006915;GO:0050832;GO:0051402;GO:0071346;GO:0032481;GO:0017148;GO:0006006;GO:0016020;GO:0005856;GO:0005634;GO:0005811;GO:0015630;GO:0031965;GO:0005886;GO:0097452;GO:0005829;GO:1990904;GO:0005737;GO:0051287;GO:0097718;GO:0004365;GO:0042802;GO:0035605;GO:0008017;GO:0050661;GO:001982	BP:protein stabilization;BP:microtubule cytoskeleton organization;BP:glycolytic process;BP:gluconeogenesis;BP:nuclear membrane fusion;BP:negative regulation of apoptotic process;BP:killing by host of symbiont cells;BP:antimicrobial humoral immune response mediated by antimicrobial peptide;BP:positive regulation of I-kappaB kinase/NF-kappaB signaling;BP:peptidyl-cysteine S-trans-nitrosylation;BP:a…	K00134	GAPDH, gapA	map00010;map05010;map05130;map05132;map05415;map04066	Glycolysis / Gluconeogenesis;Alzheimer disease;Pathogenic Escherichia coli infection;Salmonella infection;Diabetic cardiomyopathy;HIF-1 signaling pathway	COG0057	G:Carbohydrate transport and metabolism	AJA37895.1	glyceraldehyde-3-phosphate dehydrogenase [Littorina littorea]	sp|P00356|G3P_CHICK;	Glyceraldehyde-3-phosphate dehydrogenase OS=Gallus gallus OX=9031 GN=GAPDH PE=2 SV=3;	PF02800.24;PF00044.28	Gp_dh_C;Gp_dh_N	Glyceraldehyde 3-phosphate dehydrogenase, C-terminal domain;Glyceraldehyde 3-phosphate dehydrogenase, NAD binding domain
Bpur00001-RBPR	0.185112	-2.43353	0.0020316306361	0.00647254968222	yes	down	0.08	0.31	0.48	2.08	1.18	1.04	0.29	1.43333	GO:0016020;GO:0019829;GO:0016887;GO:0015662;GO:0046872;GO:000552	CC:membrane;MF:cation-transporting ATPase activity;MF:ATPase activity;MF:ATPase activity, coupled to transmembrane movement of ions, phosphorylative mechanism;MF:metal ion binding;MF:ATP binding;	K14951	ATP13A3_4_5	------	------	ENOG410XRCA	U:Intracellular trafficking, secretion, and vesicular transport	XP_025081007.1	probable cation-transporting ATPase 13A3 isoform X7 [Pomacea canaliculata]	sp|Q9H7F0|AT133_HUMAN;	Polyamine-transporting ATPase 13A3 OS=Homo sapiens OX=9606 GN=ATP13A3 PE=1 SV=4;	PF00122.24;PF00702.30;PF00689.25;PF00690.30;PF13246.10	E1-E2_ATPase;Hydrolase;Cation_ATPase_C;Cation_ATPase_N;Cation_ATPase	E1-E2 ATPase;haloacid dehalogenase-like hydrolase;Cation transporting ATPase, C-terminus;Cation transporter/ATPase, N-terminus;Cation transport ATPase
Bpur00001-RBPX	10.5926	3.40499	2.11186627286E-9	1.77823130772E-8	yes	up	6.74	12.25	9.5	0.51	1.28	1.19	9.49667	0.993333	------	------	K24352	UBXN10	------	------	------	------	KAG5710066.1	hypothetical protein BaRGS_030142, partial [Batillaria attramentaria]	sp|Q0P3Z8|UBX10_DANRE;	UBX domain-containing protein 10 OS=Danio rerio OX=7955 GN=ubxn10 PE=2 SV=1;	PF00789.24	UBX	UBX domain
Bpur00001-RBQD	5.50154	2.45984	5.48084162025E-12	6.14209736305E-11	yes	up	14.67	26.73	27.33	3.51	4.68	5.55	22.91	4.58	GO:0006281;GO:0005634;GO:0080008;GO:000368	BP:DNA repair;CC:nucleus;CC:Cul4-RING E3 ubiquitin ligase complex;MF:damaged DNA binding;	K10140	DDB2	map05214;map05216;map05217;map05210;map04115;map05212;map05161;map05213;map05218;map03420;map05169;map05222;map05200;map05224;map05225;map04120;map05226;map05220;map05223;map05202	Glioma;Thyroid cancer;Basal cell carcinoma;Colorectal cancer;p53 signaling pathway;Pancreatic cancer;Hepatitis B;Endometrial cancer;Melanoma;Nucleotide excision repair;Epstein-Barr virus infection;Small cell lung cancer;Pathways in cancer;Breast cancer;Hepatocellular carcinoma;Ubiquitin mediated proteolysis;Gastric cancer;Chronic myeloid leukemia;Non-small cell lung cancer;Transcriptional misregu…	ENOG410ZSSH	L:Replication, recombination and repair	XP_046335696.2	DNA damage-binding protein 2-like isoform X1 [Haliotis rufescens]	sp|Q5ZJL7|DDB2_CHICK;	DNA damage-binding protein 2 OS=Gallus gallus OX=9031 GN=DDB2 PE=2 SV=1;	PF00400.36	WD40	WD domain, G-beta repeat
Bpur00001-RBQF	5.2508	2.39254	0.0104265065489	0.0269093179991	yes	up	7.69	21.3	6.26	0.84	0.71	3.04	11.75	1.53	GO:0007155;GO:0007267;GO:0005576;GO:0005886;GO:0030246;GO:000550	BP:cell adhesion;BP:cell-cell signaling;CC:extracellular region;CC:plasma membrane;MF:carbohydrate binding;MF:calcium ion binding;	K06496	SELP, CD62P	map04514;map05150;map05144;map05171;map05417;map04613	Cell adhesion molecules;Staphylococcus aureus infection;Malaria;Coronavirus disease - COVID-19;Lipid and atherosclerosis;Neutrophil extracellular trap formation	ENOG410Y5JF	U:Intracellular trafficking, secretion, and vesicular transport	PVD25371.1	hypothetical protein C0Q70_15871 [Pomacea canaliculata]	sp|P16109|LYAM3_HUMAN;	P-selectin OS=Homo sapiens OX=9606 GN=SELP PE=1 SV=3;	PF00084.24	Sushi	Sushi repeat
Bpur00001-RBQQ	80.3636	6.32847	8.99497368772E-5	0.000386480308181	yes	up	1.19	1.14	0.24	0	0	0	0.856667	0	GO:001602	CC:membrane;	------	------	------	------	------	------	XP_025084442.1	nuclear pore complex protein NUP98B-like [Pomacea canaliculata]	------	------	------	------	------
Bpur00001-RBQV	4.68721	2.22873	0.0174394736811	0.0416447056609	yes	up	0.51	3.18	3	0.22	0.73	0.51	2.23	0.486667	GO:0000506;GO:001717	CC:glycosylphosphatidylinositol-N-acetylglucosaminyltransferas;MF:phosphatidylinositol N-acetylglucosaminyltransferase activity;	K03857	PIGA, GPI3	map00563	Glycosylphosphatidylinositol (GPI)-anchor biosynthesis	COG0438	M:Cell wall/membrane/envelope biogenesis	XP_025081531.1	LOW QUALITY PROTEIN: phosphatidylinositol N-acetylglucosaminyltransferase subunit A-like [Pomacea canaliculata]	sp|P37287|PIGA_HUMAN;	Phosphatidylinositol N-acetylglucosaminyltransferase subunit A OS=Homo sapiens OX=9606 GN=PIGA PE=1 SV=1;	PF08288.16;PF13439.10;PF00534.24;PF13692.10;PF13579.10;PF20706.1;PF13524.10	PIGA;Glyco_transf_4;Glycos_transf_1;Glyco_trans_1_4;Glyco_trans_4_4;GT4-conflict;Glyco_trans_1_2	PIGA;Glycosyltransferase Family 4;Glycosyl transferases group 1;Glycosyl transferases group 1;Glycosyl transferase 4-like domain;Family 4 Glycosyltransferase in conflict systems;Glycosyl transferases group 1
Bpur00001-RBR	1659.09	10.6962	6.65936531141E-20	1.79845347397E-18	yes	up	278.72	515.63	678.37	0	0.91	0	490.907	0.303333	GO:001602	CC:membrane;	------	------	------	------	------	------	PVD22964.1	hypothetical protein C0Q70_16224 [Pomacea canaliculata]	------	------	PF00041.25	fn3	Fibronectin type III domain
Bpur00001-RBRB	3.56221	1.83277	0.000408123229692	0.00153411689464	yes	up	7.13	20.9	14.77	4.77	4.49	3.37	14.2667	4.21	GO:001602	CC:membrane;	------	------	------	------	ENOG411120E	S:Function unknown	XP_025080856.1	uncharacterized protein LOC112556238 [Pomacea canaliculata]	------	------	PF07801.15	DUF1647	Protein of unknown function
Bpur00001-RBRE	0.0191421917406	-5.7071	1.86694689396E-12	2.20299733487E-11	yes	down	0.38	0.04	0.06	11.81	15.59	11.3	0.16	12.9	GO:0016020;GO:001529	CC:membrane;MF:symporter activity;	K05038;K05047	SLC6A5_9, GLYT;SLC6A14	map04721	Synaptic vesicle cycle	COG0733	P:Inorganic ion transport and metabolism	KAG5702471.1	hypothetical protein BaRGS_015103 [Batillaria attramentaria]	sp|Q9JMA9|S6A14_MOUSE;	Sodium- and chloride-dependent neutral and basic amino acid transporter;	PF00209.22;PF11755.12	SNF;DUF3311	Sodiu;Protein of unknown function
Bpur00001-RBRI	3.89068	1.96002	0.000208916833436	0.000838291170752	yes	up	5.55	6.02	8.77	1.9	1.22	2.17	6.78	1.76333	------	------	K25164	WRAP73, WDR8	------	------	ENOG410Y2P7	S:Function unknown	XP_025081497.1	WD repeat-containing protein WRAP73-like [Pomacea canaliculata]	sp|Q9P2S5|WRP73_HUMAN;	WD repeat-containing protein WRAP73 OS=Homo sapiens OX=9606 GN=WRAP73 PE=1 SV=1;	PF00400.36;PF08662.15	WD40;eIF2A	WD domain, G-beta repeat;Eukaryotic translation initiation factor eIF2A
Bpur00001-RBRM	23.976	4.58352	7.87174169812E-8	5.43606044757E-7	yes	up	40.14	23.47	6.36	0.45	0.5	2.15	23.3233	1.03333	GO:0006310;GO:0032259;GO:0015074;GO:0008168;GO:000367	BP:DNA recombination;BP:methylation;BP:DNA integration;MF:methyltransferase activity;MF:DNA binding;	------	------	------	------	ENOG4110782;COG2940	S:Function unknown;	PIK60663.1	hypothetical protein BSL78_02438, partial [Apostichopus japonicus]	------	------	PF00589.26	Phage_integrase	Phage integrase family
Bpur00001-RBRQ	1135.22	10.1488	2.65514782173E-15	4.29413735104E-14	yes	up	105.7	91.25	68.38	0	0	0	88.4433	0	------	------	------	------	------	------	------	------	------	------	------	------	------	------	------
Bpur00001-RBRS	0.0363261362907	-4.78285	0.000219612120206	0.000876016968539	yes	down	0.75	0	0	5.79	12.18	4.9	0.25	7.62333	------	------	------	------	------	------	------	------	------	------	------	------	------	------	------
Bpur00001-RBRX	1831.16	10.8385	1.19855334377E-17	2.55605840934E-16	yes	up	77.46	103.38	122.4	0	0	0.42	101.08	0.14	------	------	------	------	------	------	------	------	------	------	------	------	------	------	------
Bpur00001-RBSI	0.132117	-2.92011	4.74797277532E-5	0.000215083788273	yes	down	0.07	0.19	0.23	0.86	1.39	1.48	0.163333	1.24333	GO:000563	CC:nucleus;	K04462	MECOM, EVI1, PRDM3	map04010;map00310;map05220;map05200	MAPK signaling pathway;Lysine degradation;Chronic myeloid leukemia;Pathways in cancer	COG5048	S:Function unknown	KAG5698934.1	hypothetical protein BaRGS_024855 [Batillaria attramentaria]	sp|Q03112|MECOM_HUMAN;	Histone-lysine N-methyltransferase MECOM OS=Homo sapiens OX=9606 GN=MECOM PE=1 SV=3;	PF00096.30;PF13465.10;PF13894.10;PF12171.12;PF13912.10;PF13909.10;PF21549.1;PF05605.16	zf-C2H2;zf-H2C2_2;zf-C2H2_4;zf-C2H2_jaz;zf-C2H2_6;zf-H2C2_5;PRDM2_PR;zf-Di19	Zinc finger, C2H2 type;Zinc-finger double domain;C2H2-type zinc finger;Zinc-finger double-stranded RNA-binding;C2H2-type zinc finger;C2H2-type zinc-finger domain;PR domain zinc finger protein 2, PR domain;Drought induced 19 protein
Bpur00001-RBSM	20.6613	4.36886	0.00224751389254	0.00708040051019	yes	up	0.01	3.01	3.22	0.02	0	0.05	2.08	0.0233333333333	GO:0007160;GO:0016020;GO:0004930;GO:000550	BP:cell-matrix adhesion;CC:membrane;MF:G-protein coupled receptor activity;MF:calcium ion binding;	------	------	------	------	ENOG410ZPX7	O:Posttranslational modification, protein turnover, chaperones	XP_025082445.1	uncharacterized protein LOC112557056 isoform X2 [Pomacea canaliculata]	sp|O70244|CUBN_RAT;	Cubilin OS=Rattus norvegicus OX=10116 GN=Cubn PE=1 SV=2;	PF00431.24;PF07645.19;PF12662.11;PF14670.10;PF06119.18;PF00094.29;PF12947.11	CUB;EGF_CA;cEGF;FXa_inhibition;NIDO;VWD;EGF_3	CUB domain;Calcium-binding EGF domain;Complement Clr-like EGF-like;Coagulation Factor Xa inhibitory site;Nidogen-like;von Willebrand factor type D domain;EGF domain
Bpur00001-RBTA	9.08688	3.18379	8.73967234905E-6	4.48723080311E-5	yes	up	14.54	40.56	44.55	2.76	5.21	3.75	33.2167	3.90667	------	------	------	------	------	------	ENOG410Y4W8	S:Function unknown	XP_025082268.1	testis-expressed protein 49-like [Pomacea canaliculata]	------	------	------	------	------
Bpur00001-RBTB	4.09895	2.03525	1.58923459683E-7	1.05283683208E-6	yes	up	89.05	154.45	163.13	30.87	31.31	38.26	135.543	33.48	GO:0005737;GO:0140662;GO:0051082;GO:0016887;GO:000552	CC:cytoplasm;CC:old GO;MF:unfolded protein binding;MF:ATPase activity;MF:ATP binding;	K09497	CCT5	------	------	COG0459	O:Posttranslational modification, protein turnover, chaperones	XP_025082266.1	T-complex protein 1 subunit epsilon-like [Pomacea canaliculata]	sp|Q68FQ0|TCPE_RAT;	T-complex protein 1 subunit epsilon OS=Rattus norvegicus OX=10116 GN=Cct5 PE=1 SV=1;	PF00118.28	Cpn60_TCP1	TCP-1/cpn60 chaperonin family
Bpur00001-RBTE	0.00688701324891	-7.18191	1.31572762037E-6	7.6587197648E-6	yes	down	0	0	0	1.28	1.98	3.83	0	2.36333	GO:000814	MF:sulfotransferase activity;	K01022;K04745;K01020	CHST1;CHST2;CHST3	map00532;map00533	Glycosaminoglycan biosynthesis - chondroitin sulfate / dermatan sulfate;Glycosaminoglycan biosynthesis - keratan sulfate	------	------	XP_025084432.1	carbohydrate sulfotransferase 1-like [Pomacea canaliculata]	sp|Q6DBY9|CHST1_DANRE;	Carbohydrate sulfotransferase 1 OS=Danio rerio OX=7955 GN=chst1 PE=2 SV=2;	PF00685.31;PF13469.10	Sulfotransfer_1;Sulfotransfer_3	Sulfotransferase domain;Sulfotransferase family
Bpur00001-RBTO	951.998	9.89481	2.31633283844E-18	5.380310556E-17	yes	up	104.39	75.62	84	0	0	0.69	88.0033	0.23	------	------	------	------	------	------	------	------	------	------	------	------	PF15008.10	DUF4518	Domain of unknown function
Bpur00001-RBTS	2.77377	1.47185	0.0101626013695	0.0263424740957	yes	up	1.85	6.76	5.96	1.66	1.61	1.72	4.85667	1.66333	------	------	------	------	------	------	ENOG410XRFD	S:Function unknown	PVD35850.1	hypothetical protein C0Q70_02819 [Pomacea canaliculata]	sp|Q6IRN0|S11IP_XENLA;	Serine/threonine-protein kinase 11-interacting protein OS=Xenopus laevis OX=8355 GN=stk11ip PE=2 SV=1;	PF12799.11;PF13855.10	LRR_4;LRR_8	Leucine Rich repeats;Leucine rich repeat
Bpur00001-RBTT	493.982	8.94832	1.59763642683E-11	1.69609891006E-10	yes	up	7.63	3.64	2.95	0	0	0.03	4.74	0.01	GO:0006633;GO:0006631;GO:1901360;GO:0046483;GO:0004312;GO:0016746;GO:0031177;GO:000431	BP:fatty acid biosynthetic process;BP:fatty acid metabolic process;BP:organic cyclic compound metabolic process;BP:heterocycle metabolic process;MF:fatty acid synthase activity;MF:transferase activity, transferring acyl groups;MF:phosphopantetheine binding;MF:3-oxoacyl-[acyl-carrier-protein] synthase activity;	------	------	------	------	------	------	PVD34020.1	hypothetical protein C0Q70_05282 [Pomacea canaliculata]	sp|A0A089QRB9|MSL3_MYCTU;	Mycolipanoate synthase OS=Mycobacterium tuberculosis;	PF00109.30;PF08659.14;PF00698.25;PF02801.26;PF14765.10;PF16197.9;PF00106.29;PF00550.29;PF13561.10;PF00108.27	ketoacyl-synt;KR;Acyl_transf_1;Ketoacyl-synt_C;PS-DH;KAsynt_C_assoc;adh_short;PP-binding;adh_short_C2;Thiolase_N	Beta-ketoacyl synthase, N-terminal domain;KR domain;Acyl transferase domain;Beta-ketoacyl synthase, C-terminal domain;Polyketide synthase dehydratase N-terminal domain;Ketoacyl-synthetase C-terminal extension;short chain dehydrogenase;Phosphopantetheine attachment site;Enoyl;Thiolase, N-terminal domain
Bpur00001-RBTY	2089.87	11.0292	7.74948675338E-48	1.90176897384E-45	yes	up	1158.41	2331.77	2239.54	0	2.24	1.19	1909.91	1.14333	------	------	------	------	------	------	------	------	------	------	------	------	PF11703.12	UPF0506	UPF0506
Bpur00001-RBUB	0.20485	-2.28736	0.00354097292917	0.0106066326923	yes	down	0.17	0.39	0.19	1.13	1.87	0.75	0.25	1.25	GO:0016020;GO:004687	CC:membrane;MF:metal ion transmembrane transporter activity;	K14716	SLC39A10, ZIP10	map05012;map05010	Parkinson disease;Alzheimer disease	COG0428	P:Inorganic ion transport and metabolism	XP_025082074.1	zinc transporter ZIP10-like isoform X2 [Pomacea canaliculata]	sp|Q6PEH9|S39AA_DANRE;	Zinc transporter ZIP10 OS=Danio rerio OX=7955 GN=slc39a10 PE=2 SV=2;	PF02535.26	Zip	ZIP Zinc transporter
Bpur00001-RBUG	2.73978	1.45406	2.61144439809E-6	1.46374008583E-5	yes	up	26.34	35.78	32.04	12.3	14.3	14.02	31.3867	13.54	GO:0005634;GO:000367	CC:nucleus;MF:DNA binding;	K11651	SMARCE1	map05225;map03082;map04714	Hepatocellular carcinoma;ATP-dependent chromatin remodeling;Thermogenesis	ENOG410Y9B3	B:Chromatin structure and dynamics	XP_025083774.1	SWI/SNF-related matrix-associated actin-dependent regulator of chromatin subfamily E member 1-like isoform X7 [Pomacea canaliculata]	sp|Q56A18|SMCE1_RAT;	SWI/SNF-related matrix-associated actin-dependent regulator of chromatin subfamily E member 1 OS=Rattus norvegicus OX=10116 GN=Smarce1 PE=1 SV=1;	PF00505.23;PF09011.14	HMG_box;HMG_box_2	HMG;HMG-box domain
Bpur00001-RBUI	0.0016176034919	-9.27193	1.93618486041E-27	1.02775605772E-25	yes	down	1.91	0.35	0.14	578.47	503.97	480.55	0.8	520.997	------	------	------	------	------	------	------	------	KAG5695837.1	hypothetical protein BaRGS_006494 [Batillaria attramentaria]	------	------	PF00386.25	C1q	C1q domain
Bpur00001-RBUJ	2.34495	1.22955	0.0107392240209	0.0275944279736	yes	up	3.82	2.46	5.77	2.07	2.35	2.7	4.01667	2.37333	------	------	K22388	NAB	------	------	ENOG410YKFH	S:Function unknown	XP_025077953.1	NGFI-A-binding protein 1-like isoform X6 [Pomacea canaliculata]	sp|Q59E55|NAB_DROME;	NGFI-A-binding protein homolog OS=Drosophila melanogaster OX=7227 GN=nab PE=1 SV=3;	PF04905.17;PF04904.17	NCD2;NCD1	NAB conserved region 2;NAB conserved region 1
Bpur00001-RBUK	8405.1	13.037	1.18707505793E-21	3.88795782512E-20	yes	up	65.09	216.65	251.69	0	0	0	177.81	0	------	------	------	------	------	------	------	------	------	------	------	------	PF07686.21	V-set	Immunoglobulin V-set domain
Bpur00001-RBUM	0.172982	-2.5313	0.00748105048799	0.0201971664402	yes	down	0.02	0.32	0.11	0.66	1.32	0.62	0.15	0.866667	------	------	------	------	------	------	ENOG410XSVG;ENOG410YT00	S:Function unknown;	XP_025084464.1	contactin-3-like [Pomacea canaliculata]	sp|Q9VN14|CONT_DROME;	Contactin OS=Drosophila melanogaster OX=7227 GN=Cont PE=1 SV=2;	PF13927.10;PF07679.20;PF13895.10;PF00047.29;PF07686.21;PF00041.25;PF05473.16;PF00059.25	Ig_3;I-set;Ig_2;ig;V-set;fn3;UL45;Lectin_C	Immunoglobulin domain;Immunoglobulin I-set domain;Immunoglobulin domain;Immunoglobulin domain;Immunoglobulin V-set domain;Fibronectin type III domain;UL45 protein, carbohydrate-binding C-type lectin-like;Lectin C-type domain
Bpur00001-RBUP	11.1289	3.47623	1.380843768E-8	1.05276125725E-7	yes	up	42.42	23.29	14.56	4	3.64	5.04	26.7567	4.22667	------	------	------	------	------	------	ENOG41122ZM	S:Function unknown	XP_025083941.1	glutamate-rich protein 2-like isoform X2 [Pomacea canaliculata]	sp|A6QQ66|ERIC2_BOVIN;	Glutamate-rich protein 2 OS=Bos taurus OX=9913 GN=ERICH2 PE=2 SV=1;	------	------	------
Bpur00001-RBUQ	23.7437	4.56947	6.98472334195E-13	8.63932215846E-12	yes	up	8.73	26.3	13.09	0.86	0.58	0.56	16.04	0.666667	GO:0006108;GO:0016615;GO:001661	BP:malate metabolic process;MF:malate dehydrogenase activity;MF:oxidoreductase activity, acting on the CH-OH group of donors, NAD or NADP as acceptor;	------	------	------	------	COG0039	C:Energy production and conversion	XP_025082422.1	LOW QUALITY PROTEIN: putative malate dehydrogenase 1B [Pomacea canaliculata]	sp|Q8T773|MDH1B_BRAFL;	Putative malate dehydrogenase 1B OS=Branchiostoma floridae OX=7739 GN=MDH1B PE=3 SV=1;	PF02866.22;PF00056.27	Ldh_1_C;Ldh_1_N	lactate/malate dehydrogenase, alpha/beta C-terminal domain;lactate/malate dehydrogenase, NAD binding domain
Bpur00001-RBUR	2.60728	1.38254	0.00999204877679	0.0259919136063	yes	up	4.96	6.23	7.75	3.03	2.89	5.29	6.31333	3.73667	GO:1990542;GO:001602	BP:mitochondrial transmembrane transport;CC:membrane;	K15119	SLC25A39_40	------	------	ENOG410XQVP	S:Function unknown	XP_025084519.1	solute carrier family 25 member 40-like isoform X2 [Pomacea canaliculata]	sp|Q7SXW0|S2539_DANRE;	Probable mitochondrial glutathione transporter SLC25A39 OS=Danio rerio OX=7955 GN=slc25a39 PE=2 SV=1;	PF00153.31	Mito_carr	Mitochondrial carrier protein
Bpur00001-RBUW	2.1298	1.09072	0.0159899862963	0.0386853033228	yes	up	11.94	11.39	8.36	9.61	13.08	18.2	10.5633	13.63	------	------	------	------	------	------	------	------	------	------	------	------	PF13903.10;PF00822.24	Claudin_2;PMP22_Claudin	PMP-22/EMP/MP20/Claudin tight junction;PMP-22/EMP/MP20/Claudin family
Bpur00001-RBUY	6.90221	2.78706	3.54607384198E-11	3.63692721782E-10	yes	up	7.82	11.9	10.05	0.88	1.53	2.1	9.92333	1.50333	GO:0005730;GO:0016779;GO:0050265;GO:0003723;GO:000552	CC:nucleolus;MF:nucleotidyltransferase activity;MF:RNA uridylyltransferase activity;MF:RNA binding;MF:ATP binding;	K18709	TUT1	------	------	COG5260	L:Replication, recombination and repair	PVD37281.1	hypothetical protein C0Q70_04278 [Pomacea canaliculata]	sp|Q4KMD7|STPAP_DANRE;	Speckle targeted PIP5K1A-regulated pol;	PF00076.26;PF12874.11;PF19088.4	RRM_1;zf-met;TUTase	RNA recognition motif;Zinc-finger of C2H2 type;TUTase nucleotidyltransferase domain
Bpur00001-RBVB	117.397	6.87525	3.71954126099E-6	2.02452562431E-5	yes	up	0.86	2.13	3.07	0	0	0	2.02	0	------	------	------	------	------	------	------	------	------	------	------	------	PF00431.24	CUB	CUB domain
Bpur00001-RBVS	104.805	6.71156	1.17999150515E-5	5.90798230535E-5	yes	up	2.41	0.5	0.07	0.02	0	0.01	0.993333	0.01	------	------	------	------	------	------	------	------	------	------	------	------	------	------	------
Bpur00001-RBW	15.7193	3.97447	8.48140321206E-18	1.83417114419E-16	yes	up	10.87	15.72	11.08	0.76	0.86	1.27	12.5567	0.963333	------	------	------	------	------	------	ENOG410XYWM	S:Function unknown	XP_046372298.2	lymphocyte expansion molecule-like [Haliotis rufescens]	sp|A2AVQ5|CMAP2_MOUSE;	Ciliary microtubule-associated protein 2 OS=Mus musculus OX=10090 GN=Cimap2 PE=2 SV=1;	PF07004.16	SHIPPO-rpt	Sperm-tail PG-rich repeat
Bpur00001-RBWD	3.49732	1.80625	0.00116538888767	0.00392707065373	yes	up	2.13	2.25	1.79	0.68	0.82	1.22	2.05667	0.906667	------	------	K10268	FBXL2_20	------	------	ENOG410XQ54	S:Function unknown	XP_025081628.1	F-box/LRR-repeat protein 20-like isoform X2 [Pomacea canaliculata]	sp|Q9QZH7|FXL20_RAT;	F-box/LRR-repeat protein 20 OS=Rattus norvegicus OX=10116 GN=Fbxl20 PE=1 SV=1;	PF13516.10;PF12799.11	LRR_6;LRR_4	Leucine Rich repeat;Leucine Rich repeats
Bpur00001-RBWG	0.0335243881478	-4.89865	0.00200199840962	0.00638655596648	yes	down	0.03	0	0	0.06	0.35	0.79	0.01	0.4	------	------	K20051	LRP4, MEGF7	------	------	ENOG410ZPX7	O:Posttranslational modification, protein turnover, chaperones	XP_025080448.1	low-density lipoprotein receptor-related protein 4-like [Pomacea canaliculata]	sp|C0HL13|LRP2_PIG;	Low-density lipoprotein receptor-related protein 2 OS=Sus scrofa OX=9823 GN=LRP2 PE=1 SV=1;	PF00431.24;PF00058.21;PF14670.10;PF08450.16;PF16472.9;PF13927.10;PF12662.11	CUB;Ldl_recept_b;FXa_inhibition;SGL;DUF5050;Ig_3;cEGF	CUB domain;Low-density lipoprotein receptor repeat class B;Coagulation Factor Xa inhibitory site;SMP-30/Gluconolactonase/LRE-like region;Domain of unknown function;Immunoglobulin domain;Complement Clr-like EGF-like
Bpur00001-RBWI	242.585	7.92235	2.05720921404E-9	1.73393348041E-8	yes	up	6.23	6.66	5.66	0	0	0	6.18333	0	GO:000713	BP:synaptonemal complex assembly;	------	------	------	------	------	------	PVD35733.1	hypothetical protein C0Q70_02696 [Pomacea canaliculata]	------	------	PF15162.10	SCRE	Protein SPO16 homolog
Bpur00001-RBWK	3.62831	1.8593	6.73851533853E-8	4.70141245271E-7	yes	up	8.93	9.76	11.23	2.46	3.7	3.29	9.97333	3.15	GO:001602	CC:membrane;	------	------	------	------	ENOG410XRXR	S:Function unknown	XP_025082386.1	transmembrane protein 245-like isoform X1 [Pomacea canaliculata]	sp|Q9H330|TM245_HUMAN;	Transmembrane protein 245 OS=Homo sapiens OX=9606 GN=TMEM245 PE=1 SV=3;	PF01594.20	AI-2E_transport	AI-2E family transporter
Bpur00001-RBWL	22.1016	4.46608	0.0082392581064	0.0219605473817	yes	up	3.74	2.74	0.61	0.48	0	0	2.36333	0.16	------	------	------	------	------	------	------	------	KAG5689877.1	hypothetical protein BaRGS_002388, partial [Batillaria attramentaria]	------	------	PF13383.10	Methyltransf_22	Methyltransferase domain
Bpur00001-RBWN	3.3203	1.73131	0.00714990527359	0.0194395224788	yes	up	1.1	2.58	2.32	0.68	0.42	0.7	2	0.6	GO:0005737;GO:000827	CC:cytoplasm;MF:zinc ion binding;	------	------	------	------	------	------	XP_025097874.1	myosin-13-like isoform X1 [Pomacea canaliculata]	sp|Q03601|NHL1_CAEEL;	RING finger protein nhl-1 OS=Caenorhabditis elegans OX=6239 GN=nhl-1 PE=1 SV=2;	PF00386.25;PF13445.10;PF14634.10;PF00097.29;PF00643.28	C1q;zf-RING_UBOX;zf-RING_5;zf-C3HC4;zf-B_box	C1q domain;RING-type zinc-finger;zinc-RING finger domain;Zinc finger, C3HC4 type;B-box zinc finger
Bpur00001-RBWP	0.281628	-1.82814	0.0024719267486	0.00771133670487	yes	down	0.21	0.19	0.21	0.52	0.76	0.94	0.203333	0.74	GO:000012	CC:histone acetyltransferase complex;	K18400	KANSL1	------	------	ENOG410ZYQQ	S:Function unknown	XP_025080646.1	KAT8 regulatory NSL complex subunit 1-like [Pomacea canaliculata]	sp|Q7Z3B3|KANL1_HUMAN;	KAT8 regulatory NSL complex subunit 1 OS=Homo sapiens OX=9606 GN=KANSL1 PE=1 SV=3;	PF15275.10	PEHE	PEHE domain
Bpur00001-RBWR	0.250264	-1.99848	0.00895808301378	0.0236089057856	yes	down	0.1	0.07	0.14	0.34	0.52	0.37	0.103333	0.41	------	------	------	------	------	------	------	------	XP_025103269.1	uncharacterized protein LOC112569638 [Pomacea canaliculata]	------	------	PF13604.10;PF13245.10;PF13401.10	AAA_30;AAA_19;AAA_22	AAA domain;AAA domain;AAA domain
Bpur00001-RBWS	840.644	9.71535	3.09253920314E-14	4.4453282111E-13	yes	up	14.16	23.7	17.03	0	0	0	18.2967	0	------	------	------	------	------	------	------	------	------	------	------	------	------	------	------
Bpur00001-RBWT	0.281171	-1.83048	0.00118272147883	0.00398151546741	yes	down	4.9	3.15	1.79	10.2	11.33	13.04	3.28	11.5233	------	------	------	------	------	------	------	------	------	------	------	------	------	------	------
Bpur00001-RBWV	126.817	6.98661	9.66327489372E-7	5.73329480643E-6	yes	up	0.49	1.01	0.48	0	0	0	0.66	0	------	------	------	------	------	------	------	------	XP_025081181.1	uncharacterized protein LOC112556411 isoform X1 [Pomacea canaliculata]	------	------	------	------	------
Bpur00001-RBWW	0.165403	-2.59595	0.000126302130279	0.000528589711321	yes	down	21.4	6.14	3.86	107.56	55.88	66.27	10.4667	76.57	GO:0005788;GO:000375	CC:endoplasmic reticulum lumen;MF:protein disulfide isomerase activity;	K09583	PDIA5	------	------	COG0526	O:Posttranslational modification, protein turnover, chaperones	XP_025081188.1	protein disulfide-isomerase A5-like [Pomacea canaliculata]	sp|Q5I0H9|PDIA5_RAT;	Protein disulfide-isomerase A5 OS=Rattus norvegicus OX=10116 GN=Pdia5 PE=2 SV=1;	PF00085.24;PF13098.10;PF13899.10;PF00578.25;PF04756.17;PF08534.14;PF13848.10	Thioredoxin;Thioredoxin_2;Thioredoxin_7;AhpC-TSA;OST3_OST6;Redoxin;Thioredoxin_6	Thioredoxin;Thioredoxin-like domain;Thioredoxin-like;AhpC/TSA family;OST3 / OST6 family, transporter family;Redoxin;Thioredoxin-like domain
Bpur00001-RBWY	1292.74	10.3362	5.33717669481E-15	8.30647178063E-14	yes	up	6.3	10.48	15.87	0	0	0	10.8833	0	GO:0031146;GO:001900	BP:SCF-dependent proteasomal ubiquitin-dependent protein catabolic process;CC:SCF ubiquitin ligase complex;	K10314	FBXO39	------	------	ENOG4111FS0	S:Function unknown	XP_025082286.1	F-box only protein 39-like [Pomacea canaliculata]	sp|Q5NBU5|FBX39_MOUSE;	F-box only protein 39 OS=Mus musculus OX=10090 GN=Fbxo39 PE=3 SV=2;	PF12937.11;PF00646.37	F-box-like;F-box	F-box-like;F-box domain
Bpur00001-RBXF	3.29476	1.72018	0.00609969660899	0.0169738969071	yes	up	3.46	4.46	2.52	0.53	1.45	2.06	3.48	1.34667	------	------	------	------	------	------	ENOG410Y0F2	S:Function unknown	KAG5701552.1	hypothetical protein BaRGS_024802 [Batillaria attramentaria]	sp|P28750|EXU_DROME;	Maternal protein exuperantia OS=Drosophila melanogaster OX=7227 GN=exu PE=1 SV=2;	PF00929.28;PF16473.9	RNase_T;Rv2179c-like	Exonuclease;3'-5' exoribonuclease Rv2179c-like domain
Bpur00001-RBXK	480.548	8.90854	2.71262518677E-19	6.93850185612E-18	yes	up	32.96	139.38	120.06	0	0.55	0.09	97.4667	0.213333	------	------	K21348	CALCOCO2, NDP52	map04137;map05164;map05131;map04140	Mitophagy - animal;Influenza A;Shigellosis;Autophagy - animal	ENOG4112B0R	Z:Cytoskeleton	KAG5698127.1	hypothetical protein BaRGS_001722 [Batillaria attramentaria]	sp|Q6P132|TXB1B_DANRE;	Tax1-binding protein 1 homolog B OS=Danio rerio OX=7955 GN=tax1bp1b PE=2 SV=3;	PF17751.5	SKICH	SKICH domain
Bpur00001-RBXR	0.0520651039364	-4.26354	0.000374252889104	0.00141994715913	yes	down	0.27	0.19	0	0.65	4.24	3.2	0.153333	2.69667	------	------	------	------	------	------	------	------	------	------	------	------	------	------	------
Bpur00001-RBXT	3971.35	11.9554	3.87412838006E-21	1.20368102495E-19	yes	up	157.59	201.67	124.12	0	0	0	161.127	0	------	------	------	------	------	------	------	------	KAJ8029456.1	hypothetical protein HOLleu_28849 [Holothuria leucospilota]	------	------	------	------	------
Bpur00001-RBXU	0.0394192785531	-4.66495	0.00692675082896	0.0188843458037	yes	down	0.11	0	0	2.1	0.6	0.98	0.0366666666667	1.22667	GO:0016042;GO:0016787;GO:000550	BP:lipid catabolic process;MF:hydrolase activity;MF:calcium ion binding;	------	------	------	------	ENOG410ZK1C	S:Function unknown	XP_046552130.1	uncharacterized protein LOC124261805 isoform X2 [Haliotis rubra]	------	------	PF13405.10	EF-hand_6	EF-hand domain
Bpur00001-RBXZ	2306.23	11.1713	1.22247698287E-30	8.58929574726E-29	yes	up	1687.03	7083.96	2919.02	0	2.25	0.85	3896.67	1.03333	------	------	------	------	------	------	------	------	------	------	------	------	------	------	------
Bpur00001-RBYA	3031.04	11.5656	2.77526230462E-45	5.94854640559E-43	yes	up	2027.46	1824.35	858.7	0	1.34	0.37	1570.17	0.57	------	------	------	------	------	------	------	------	GLD48621.1	NACHT, LRR and PYD domains-containing protein 12-like protein [Lates japonicus]	------	------	------	------	------
Bpur00001-RBYC	0.0142809309378	-6.12977	0.00022600875819	0.000899836892177	yes	down	0	0	0	0.06	0.22	0.13	0	0.136667	------	------	------	------	------	------	------	------	------	------	------	------	PF06346.16	Drf_FH1	Formin Homology Region 1
Bpur00001-RBYD	6093.95	12.5732	1.4242699657E-23	5.38329538599E-22	yes	up	263.89	257.76	196.39	0	0	0	239.347	0	------	------	------	------	------	------	------	------	------	------	------	------	------	------	------
Bpur00001-RBYG	0.326328	-1.6156	0.0121302	0.0305700858318	yes	down	0.12	0.1	0.16	0.22	0.47	0.52	0.126667	0.403333	GO:0005634;GO:000367	CC:nucleus;MF:DNA binding;	K23219	MBD5	map03083	Polycomb repressive complex	ENOG410XR1J;ENOG4111KTI	S:Function unknown;	XP_025080785.1	uncharacterized protein LOC112556209 isoform X1 [Pomacea canaliculata]	sp|Q9P267|MBD5_HUMAN;	Methyl-CpG-binding domain protein 5 OS=Homo sapiens OX=9606 GN=MBD5 PE=1 SV=3;	------	------	------
Bpur00001-RBYP	0.173279	-2.52883	0.01922	0.0451516409045	yes	down	0.08	0.78	0.1	1.67	0.4	3.46	0.32	1.84333	------	------	------	------	------	------	------	------	XP_025079966.1	uncharacterized protein LOC112555694 [Pomacea canaliculata]	------	------	------	------	------
Bpur00001-RBYQ	526.138	9.0393	3.69360857208E-16	6.61140316608E-15	yes	up	9.59	12.05	9.78	0	0.03	0.12	10.4733	0.05	------	------	------	------	------	------	ENOG4111YPJ	S:Function unknown	XP_025094915.1	uncharacterized protein LOC112564363 isoform X3 [Pomacea canaliculata]	------	------	------	------	------
Bpur00001-RBYR	1042.87	10.0263	1.72799203276E-15	2.85464283812E-14	yes	up	24.73	28.79	21.52	0	0.08	0	25.0133	0.0266666666667	------	------	------	------	------	------	------	------	------	------	------	------	------	------	------
Bpur00001-RBYV	5.16139	2.36776	0.00674143805514	0.0184832853931	yes	up	16.81	3.66	1.76	1.29	1.26	2.25	7.41	1.6	GO:0005759;GO:0005634;GO:0052906;GO:000901	CC:mitochondrial matrix;CC:nucleus;MF:tRN;MF:tRN;	K15429	TRM5, TRMT5	------	------	COG2520	S:Function unknown	PVD26652.1	hypothetical protein C0Q70_14330 [Pomacea canaliculata]	sp|Q3MHN8|TRM5_BOVIN;	tRNA;	PF02475.20	Met_10	Met-10+ like-protein
Bpur00001-RBYY	1585.77	10.631	3.04831356169E-21	9.55872102595E-20	yes	up	50.4	76.79	85.92	0	0.07	0.07	71.0367	0.0466666666667	GO:0006508;GO:000425	BP:proteolysis;MF:serine-type endopeptidase activity;	K09623;K01312	KLK15;PRSS1_2_3	map04972;map05164;map04080;map04974	Pancreatic secretion;Influenza A;Neuroactive ligand-receptor interaction;Protein digestion and absorption	COG5640	O:Posttranslational modification, protein turnover, chaperones	XP_044847080.1	trypsin-3-like [Mauremys mutica]	sp|Q7JIG6|KLK15_SAGOE;	Kallikrein-15 OS=Saguinus oedipus OX=9490 GN=KLK15 PE=3 SV=1;	PF00089.30	Trypsin	Trypsin
Bpur00001-RBZK	4.11224	2.03993	0.00488033417764	0.0139946991753	yes	up	1.1	1.31	0.4	0.21	0.23	0.26	0.936667	0.233333	------	------	------	------	------	------	------	------	------	------	------	------	------	------	------
Bpur00001-RBZR	0.328143	-1.60761	0.0144803156426	0.0355303846945	yes	down	1.83	6.46	1.19	4.72	12.64	7.27	3.16	8.21	------	------	------	------	------	------	ENOG410ZYS4	S:Function unknown	XP_025078915.1	angiopoietin-related protein 7-like isoform X2 [Pomacea canaliculata]	sp|Q9WTS8|FCN1_RAT;	Ficolin-1 OS=Rattus norvegicus OX=10116 GN=Fcn1 PE=2 SV=2;	PF00147.22;PF06160.16;PF11559.12	Fibrinogen_C;EzrA;ADIP	Fibrinogen beta and gamma chains, C-terminal globular domain;Septation ring formation regulator, EzrA;Afadin- and alpha -actinin-Binding
Bpur00001-RBZU	154.349	7.27005	1.11854756362E-7	7.5580071408E-7	yes	up	3.04	5.48	4	0	0	0	4.17333	0	------	------	------	------	------	------	ENOG410ZYS4	S:Function unknown	XP_019857924.1	PREDICTED: microfibril-associated glycoprotein 4-like [Amphimedon queenslandica]	sp|P19477|FIBA_APOPA;	Fibrinogen-like protein A OS=Apostichopus parvimensis OX=1902835 PE=2 SV=1;	PF00147.22	Fibrinogen_C	Fibrinogen beta and gamma chains, C-terminal globular domain
Bpur00001-RBZX	191.405	7.58049	7.03910193495E-10	6.25029434003E-9	yes	up	4.17	14.23	7.81	0	0	0.14	8.73667	0.0466666666667	------	------	K10104	FCN	------	------	ENOG410ZYS4	S:Function unknown	KAG5697805.1	hypothetical protein BaRGS_016067, partial [Batillaria attramentaria]	sp|Q29042|FCN1_PIG;	Ficolin-1 OS=Sus scrofa OX=9823 GN=FCN1 PE=1 SV=1;	PF00147.22	Fibrinogen_C	Fibrinogen beta and gamma chains, C-terminal globular domain
Bpur00001-RBZZ	10.2904	3.36323	0.000543059790521	0.00198910478756	yes	up	2.01	6.58	2.73	0.13	0.26	0	3.77333	0.13	GO:001602	CC:membrane;	------	------	------	------	------	------	XP_025087849.1	uncharacterized protein LOC112560272 isoform X5 [Pomacea canaliculata]	------	------	PF09612.14	HtrL_YibB	Bacterial protein of unknown function
Bpur00001-RCAH	35.3827	5.14497	0.000567600140005	0.00206381214746	yes	up	1.8	2.39	0.96	0	0	0.37	1.71667	0.123333	------	------	------	------	------	------	ENOG410YTB0;ENOG411018J	S:Function unknown;	XP_025095058.1	low affinity immunoglobulin epsilon Fc receptor-like [Pomacea canaliculata]	sp|P02707|LECH_CHICK;	Hepatic lectin OS=Gallus gallus OX=9031 PE=1 SV=1;	PF00059.25	Lectin_C	Lectin C-type domain
Bpur00001-RCAI	397.4	8.63445	9.85589650222E-12	1.07879699723E-10	yes	up	10.32	6.3	15.62	0	0.11	0	10.7467	0.0366666666667	------	------	------	------	------	------	------	------	------	------	------	------	------	------	------
Bpur00001-RCAJ	1427.13	10.4789	5.66923775291E-45	1.15659280566E-42	yes	up	291.65	413.1	282.04	0	0.24	0.63	328.93	0.29	GO:0016020;GO:0038023;GO:003024	CC:membrane;MF:signaling receptor activity;MF:carbohydrate binding;	K06560	MRC, CD206, CD280	map05152;map04145	Tuberculosis;Phagosome	ENOG410YFMU	S:Function unknown	XP_022290497.1	macrophage mannose receptor 1-like [Crassostrea virginica]	sp|Q8HY12|CLC4M_HYLLA;	C-type lectin domain family 4 member M OS=Hylobates lar OX=9580 GN=CLEC4M PE=3 SV=1;	PF00059.25	Lectin_C	Lectin C-type domain
Bpur00001-RCAK	3776.37	11.8828	1.72280753752E-61	1.24522518022E-58	yes	up	632.33	689.71	392.97	0	0.48	0.23	571.67	0.236667	GO:003024	MF:carbohydrate binding;	------	------	------	------	ENOG410XPJ1;ENOG410ZV3A	S:Function unknown;	AJA37872.1	C-type lectin [Littorina littorea]	sp|Q91ZW9|C209C_MOUSE;	CD209 antigen-like protein C OS=Mus musculus OX=10090 GN=Cd209c PE=2 SV=1;	PF00059.25;PF05473.16	Lectin_C;UL45	Lectin C-type domain;UL45 protein, carbohydrate-binding C-type lectin-like
Bpur00001-RCAL	737.451	9.5264	9.58805759207E-47	2.2240353316E-44	yes	up	182.6	206.46	148.55	0	0.27	0.49	179.203	0.253333	GO:003024	MF:carbohydrate binding;	------	------	------	------	ENOG410XPJ1;ENOG410ZUDC	S:Function unknown;	KAJ8321055.1	hypothetical protein KUTeg_002642 [Tegillarca granosa]	sp|Q8WPD0|LECG_PATPE;	Alpha-N-acetylgalactosamine-specific lectin OS=Patiria pectinifera OX=7594 PE=1 SV=1;	PF00059.25	Lectin_C	Lectin C-type domain
Bpur00001-RCAN	1892.34	10.886	6.55816489795E-17	1.28380816436E-15	yes	up	43.53	55.84	24.6	0	0	0	41.3233	0	------	------	------	------	------	------	ENOG4111WD1	S:Function unknown	GLD65820.1	NACHT, LRR and PYD domains-containing protein 12-like protein [Lates japonicus]	------	------	------	------	------
Bpur00001-RCAU	0.186685	-2.42132	5.42601560894E-5	0.00024345183441	yes	down	2.35	1.32	0.68	6.88	11.08	7.07	1.45	8.34333	------	------	------	------	------	------	COG0515	T:Signal transduction mechanisms	XP_055518016.1	fibroblast growth factor receptor 1-like isoform X2 [Leucoraja erinacea]	sp|Q90330|FGFR4_COTCO;	Fibroblast growth factor receptor 4 OS=Coturnix coturnix OX=9091 GN=FGFR4 PE=2 SV=1;	PF13927.10;PF07679.20;PF00047.29;PF13895.10;PF07686.21	Ig_3;I-set;ig;Ig_2;V-set	Immunoglobulin domain;Immunoglobulin I-set domain;Immunoglobulin domain;Immunoglobulin domain;Immunoglobulin V-set domain
Bpur00001-RCAW	104.383	6.70574	6.44936150818E-5	0.000285359389647	yes	up	0.73	6.73	1.33	0	0	0	2.93	0	------	------	------	------	------	------	------	------	------	------	------	------	------	------	------
Bpur00001-RCAY	70.2528	6.13448	0.000427563230378	0.00159998412817	yes	up	0.97	11.31	4.71	0	0	0	5.66333	0	------	------	------	------	------	------	------	------	------	------	------	------	------	------	------
Bpur00001-RCBH	266.417	8.05754	3.20295825301E-9	2.63473963399E-8	yes	up	880.12	644.24	224	0	0	0.52	582.787	0.173333	------	------	------	------	------	------	------	------	------	------	------	------	------	------	------
Bpur00001-RCBK	229.09	7.83977	4.69900044931E-7	2.91886187117E-6	yes	up	6.81	1.96	25.88	0	0	0	11.55	0	------	------	------	------	------	------	ENOG41121D0;ENOG410Y65V;ENOG410YEN2	S:Function unknown;	KAJ8031742.1	hypothetical protein HOLleu_25043 [Holothuria leucospilota]	sp|P19999|MBL1_RAT;	Mannose-binding protein A OS=Rattus norvegicus OX=10116 GN=Mbl1 PE=1 SV=1;	PF00059.25;PF13966.10	Lectin_C;zf-RVT	Lectin C-type domain;zinc-binding in reverse transcriptase
Bpur00001-RCBL	49.6369	5.63334	0.00487407200353	0.0139838463632	yes	up	3.58	0	7.17	0.23	0	0	3.58333	0.0766666666667	------	------	------	------	------	------	ENOG410YEN2;ENOG410Y65V;ENOG410YWHC	S:Function unknown;	XP_025079966.1	uncharacterized protein LOC112555694 [Pomacea canaliculata]	------	------	------	------	------
Bpur00001-RCBQ	39.7223	5.31188	0.00168477702714	0.00545547485578	yes	up	0.83	1.79	0.84	0	0	0	1.15333	0	------	------	------	------	------	------	ENOG41121D0;ENOG410Y65V;ENOG410YEN2	S:Function unknown;	KAJ8031742.1	hypothetical protein HOLleu_25043 [Holothuria leucospilota]	------	------	PF13966.10	zf-RVT	zinc-binding in reverse transcriptase
Bpur00001-RCBY	0.297984	-1.74669	0.00394235735157	0.0116441543754	yes	down	0.43	0.64	0.67	0.99	2.25	2.79	0.58	2.01	GO:004687	MF:metal ion binding;	K23588	MLLT6_10, AF17_10	------	------	COG5141	S:Function unknown	XP_025095244.1	protein AF-10-like isoform X3 [Pomacea canaliculata]	sp|P55197|AF10_HUMAN;	Protein AF-10 OS=Homo sapiens OX=9606 GN=MLLT10 PE=1 SV=2;	PF13832.10;PF13771.10;PF13831.10;PF00628.33	zf-HC5HC2H_2;zf-HC5HC2H;PHD_2;PHD	PHD-zinc-finger like domain;PHD-like zinc-binding domain;PHD-finger;PHD-finger
Bpur00001-RCCB	0.145723	-2.7787	0.00886651850016	0.0234003674818	yes	down	0.02	0.03	0.08	0.17	0.25	0.44	0.0433333333333	0.286667	GO:0032933;GO:0006629;GO:0000139;GO:0012507;GO:0005789;GO:003293	BP:SREBP signaling pathway;BP:lipid metabolic process;CC:Golgi membrane;CC:ER to Golgi transport vesicle membrane;CC:endoplasmic reticulum membrane;MF:sterol binding;	K26682	SCAP	------	------	ENOG410XR54	U:Intracellular trafficking, secretion, and vesicular transport	XP_025093800.1	sterol regulatory element-binding protein cleavage-activating protein-like isoform X1 [Pomacea canaliculata]	sp|A0JPH4|SCAP_XENLA;	Sterol regulatory element-binding protein cleavage-activating protein OS=Xenopus laevis OX=8355 GN=scap PE=2 SV=1;	PF12349.12;PF00400.36;PF02460.22;PF11715.12	Sterol-sensing;WD40;Patched;Nup160	Sterol-sensing domain of SREBP cleavage-activation;WD domain, G-beta repeat;Patched family;Nucleoporin Nup120/160
Bpur00001-RCCD	7.09322	2.82644	2.84654596335E-12	3.30140841079E-11	yes	up	5.24	9.82	7.85	1.02	1.21	1.01	7.63667	1.08	GO:001602	CC:membrane;	K14020	WFS1	map04141	Protein processing in endoplasmic reticulum	ENOG4111MAM	U:Intracellular trafficking, secretion, and vesicular transport	XP_025095067.1	wolframin-like isoform X1 [Pomacea canaliculata]	sp|P56695|WFS1_MOUSE;	Wolframin OS=Mus musculus OX=10090 GN=Wfs1 PE=1 SV=1;	PF20053.3;PF19913.3;PF20023.3;PF19914.3	WC-rich;WCOB;WSLR;WEF-hand	Wolframin cysteine-rich domain;Wolframin C-terminal OB-fold domain;Wolframin Sel1-like repeat;Wolframin EF-hand domain
Bpur00001-RCCH	0.00684316517094	-7.19112	6.4043757734E-7	3.90371832149E-6	yes	down	0	0	0	1.05	1.01	1.77	0	1.27667	GO:0051301;GO:000704	BP:cell division;BP:cell cycle;	K04237	PARD3	map05165;map04390;map04391;map04015;map04080;map04062;map04360;map04530;map04144;map04520	Human papillomavirus infection;Hippo signaling pathway;Hippo signaling pathway - fly;Rap1 signaling pathway;Neuroactive ligand-receptor interaction;Chemokine signaling pathway;Axon guidance;Tight junction;Endocytosis;Adherens junction	ENOG410ZDVK	U:Intracellular trafficking, secretion, and vesicular transport	XP_025093709.1	partitioning defective 3 homolog isoform X6 [Pomacea canaliculata]	sp|Q99NH2|PARD3_MOUSE;	Partitioning defective 3 homolog OS=Mus musculus OX=10090 GN=Pard3 PE=1 SV=2;	PF12053.12;PF00595.28;PF13180.10;PF17820.5	Par3_HAL_N_term;PDZ;PDZ_2;PDZ_6	N-terminal of Par3 and HAL proteins;PDZ domain;PDZ domain;PDZ domain
Bpur00001-RCCP	56.9129	5.83068	1.66871785238E-20	4.86340781315E-19	yes	up	14.67	27.33	14.71	0.54	0.45	0.15	18.9033	0.38	GO:190241	BP:regulation of mitotic cytokinesis;	K21441	ANKRD53	------	------	COG0666	S:Function unknown	KAG5686405.1	hypothetical protein BaRGS_023705 [Batillaria attramentaria]	sp|Q8N9V6|ANR53_HUMAN;	Ankyrin repeat domain-containing protein 53 OS=Homo sapiens OX=9606 GN=ANKRD53 PE=1 SV=3;	PF12796.11;PF13637.10;PF00023.34;PF13606.10;PF13857.10	Ank_2;Ank_4;Ank;Ank_3;Ank_5	Ankyrin repeats;Ankyrin repeats;Ankyrin repeat;Ankyrin repeat;Ankyrin repeats
Bpur00001-RCCW	0.00917748081334	-6.76769	2.64695990049E-5	0.000124814736828	yes	down	0	0.07	0	0.65	0.45	3.69	0.0233333333333	1.59667	GO:0005576;GO:000806	CC:extracellular region;MF:chitin binding;	------	------	------	------	------	------	XP_050397025.2	protein PIF [Patella vulgata]	sp|C7G0B5|PIF_PINFU;	Protein PIF OS=Pinctada fucata OX=50426 PE=1 SV=1;	PF01607.28;PF13385.10	CBM_14;Laminin_G_3	Chitin binding Peritrophin-A domain;Concanavalin A-like lectin/glucanases superfamily
Bpur00001-RCDP	0.270165	-1.88809	0.00024703840054	0.000974878556081	yes	down	1.99	2.28	1.12	6.19	7.38	7.3	1.79667	6.95667	GO:0005739;GO:004796	CC:mitochondrion;MF:glycine N-acyltransferase activity;	K22750	GLYATL3	------	------	ENOG4111DVN;ENOG4111RDK	O:Posttranslational modification, protein turnover, chaperones;S:Function unknown	XP_025094389.1	glycine N-acyltransferase-like [Pomacea canaliculata]	sp|Q8WU03|GLYL2_HUMAN;	Glycine N-acyltransferase-like protein 2 OS=Homo sapiens OX=9606 GN=GLYATL2 PE=1 SV=1;	PF06021.15;PF08445.14;PF00583.29	Gly_acyl_tr_N;FR47;Acetyltransf_1	Aralkyl acyl-Co;FR47-like protein;Acetyltransferase
Bpur00001-RCDT	0.0748841974423	-3.73919	1.07580410885E-11	1.17073206781E-10	yes	down	1.75	1.53	0.85	13.49	20.51	25.52	1.37667	19.84	GO:0006729;GO:000475	BP:tetrahydrobiopterin biosynthetic process;MF:sepiapterin reductase activity;	K00072	SPR	map00790;map01240	Folate biosynthesis;Biosynthesis of cofactors	ENOG4111PZG	S:Function unknown	XP_025094511.1	sepiapterin reductase-like [Pomacea canaliculata]	sp|Q8R536|SPRE_MERUN;	Sepiapterin reductase OS=Meriones unguiculatus OX=10047 GN=SPR PE=2 SV=1;	PF00106.29;PF13561.10	adh_short;adh_short_C2	short chain dehydrogenase;Enoyl
Bpur00001-RCDZ	5.6847	2.50708	0.00808158132565	0.0215878555904	yes	up	0.35	5.97	4.3	0.34	0.79	0.76	3.54	0.63	GO:001602	CC:membrane;	------	------	------	------	------	------	XP_025096191.1	uncharacterized protein LOC112565111 [Pomacea canaliculata]	------	------	------	------	------
Bpur00001-RCEI	3.2154	1.685	7.84736430604E-5	0.000341855980947	yes	up	16.39	13.05	12.52	3.63	4.06	3.76	13.9867	3.81667	GO:0007018;GO:0005737;GO:0030424;GO:0005874;GO:0008017;GO:0005524;GO:000377	BP:microtubule-based movement;CC:cytoplasm;CC:axon;CC:microtubule;MF:microtubule binding;MF:ATP binding;MF:microtubule motor activity;	K10396	KIF5	map04814;map04728;map05012;map05010;map05016;map05014;map05132;map04144;map05022;map05223;map05020	Motor proteins;Dopaminergic synapse;Parkinson disease;Alzheimer disease;Huntington disease;Amyotrophic lateral sclerosis;Salmonella infection;Endocytosis;Pathways of neurodegeneration - multiple diseases;Non-small cell lung cancer;Prion disease	COG5059	Z:Cytoskeleton	XP_025094225.1	kinesin heavy chain-like [Pomacea canaliculata]	sp|P21613|KINH_DORPE;	Kinesin heavy chain OS=Doryteuthis pealeii OX=1051067 PE=1 SV=1;	PF00225.27;PF16796.9	Kinesin;Microtub_bd	Kinesin motor domain;Microtubule binding
Bpur00001-RCEK	0.0742934	-3.75062	0.000113465372573	0.000479129464785	yes	down	0.09	0.05	0.16	0.92	1.61	1.33	0.1	1.28667	GO:0005789;GO:000837	CC:endoplasmic reticulum membrane;MF:O-acyltransferase activity;	K00637	SOAT	map04979;map00100	Cholesterol metabolism;Steroid biosynthesis	COG5056	I:Lipid transport and metabolism	XP_025093925.1	sterol O-acyltransferase 1-like isoform X1 [Pomacea canaliculata]	sp|Q61263|SOAT1_MOUSE;	Sterol O-acyltransferase 1 OS=Mus musculus OX=10090 GN=Soat1 PE=1 SV=2;	PF03062.23	MBOAT	MBOAT, membrane-bound O-acyltransferase family
Bpur00001-RCEM	68.0702	6.08895	5.04963172161E-24	1.98849799865E-22	yes	up	5.82	32.74	28.14	0.18	0.14	0.22	22.2333	0.18	GO:0005576;GO:0042151;GO:0015459;GO:0090729;GO:000486	CC:extracellular region;CC:nematocyst;MF:potassium channel regulator activity;MF:toxin activity;MF:serine-type endopeptidase inhibitor activity;	K23622;K06532	EPPIN;PROM1, CD133	map05202	Transcriptional misregulation in cancer	ENOG410ZW2A;ENOG410XQNP	U:Intracellular trafficking, secretion, and vesicular transport;O:Posttranslational modification, protein turnover, chaperones	XP_046329613.2	prominin-1-like isoform X6 [Haliotis rufescens]	sp|P0DN13|VKT9_ANEVI;	U-actitoxin-Avd3l OS=Anemonia viridis OX=51769 PE=3 SV=1;	PF05478.15;PF00014.27	Prominin;Kunitz_BPTI	Prominin;Kunitz/Bovine pancreatic trypsin inhibitor domain
Bpur00001-RCEN	2607.18	11.3483	3.92393796755E-19	9.84356171918E-18	yes	up	16.82	29.06	24.2	0	0	0	23.36	0	GO:0016020;GO:0005230;GO:000488	CC:membrane;MF:extracellular ligand-gated ion channel activity;MF:transmembrane signaling receptor activity;	K05194;K04807;K05312;K04805	GLRA2;CHRNA5;CHRNN;CHRNA3	map05207;map04080;map04725	Chemical carcinogenesis - receptor activation;Neuroactive ligand-receptor interaction;Cholinergic synapse	------	------	PVD30719.1	hypothetical protein C0Q70_09994 [Pomacea canaliculata]	------	------	PF02931.27	Neur_chan_LBD	Neurotransmitter-gated ion-channel ligand binding domain
Bpur00001-RCEX	700.012	9.45123	5.61788448901E-13	6.98440808021E-12	yes	up	5.7	9.88	11.33	0	0	0	8.97	0	GO:0016020;GO:0005886;GO:000493	CC:membrane;CC:plasma membrane;MF:G-protein coupled receptor activity;	K04606	GRM3	map04072;map04080;map04724;map05030	Phospholipase D signaling pathway;Neuroactive ligand-receptor interaction;Glutamatergic synapse;Cocaine addiction	ENOG410XR6W	U:Intracellular trafficking, secretion, and vesicular transport	XP_050390961.1	metabotropic glutamate receptor 3 [Patella vulgata]	sp|Q13255|GRM1_HUMAN;	Metabotropic glutamate receptor 1 OS=Homo sapiens OX=9606 GN=GRM1 PE=1 SV=3;	PF01094.32;PF00003.26;PF07562.18;PF13458.10	ANF_receptor;7tm_3;NCD3G;Peripla_BP_6	Receptor family ligand binding region;7 transmembrane sweet-taste receptor of 3 GCPR;Nine Cysteines Domain of family 3 GPCR;Periplasmic binding protein
Bpur00001-RCFE	0.0976901296334	-3.35564	1.03533348225E-8	8.01247799589E-8	yes	down	0.49	0.14	0.31	3.24	2.52	3.13	0.313333	2.96333	------	------	------	------	------	------	ENOG410Y65V;ENOG410YEN2	S:Function unknown;	KAJ8049924.1	hypothetical protein HOLleu_02892 [Holothuria leucospilota]	sp|A7X413|LECM3_ERYPO;	C-type lectin lectoxin-Lio3 OS=Erythrolamprus poecilogyrus OX=338838 PE=2 SV=1;	PF16977.9;PF00431.24;PF00051.22;PF00059.25;PF13966.10	ApeC;CUB;Kringle;Lectin_C;zf-RVT	C-terminal domain of apextrin;CUB domain;Kringle domain;Lectin C-type domain;zinc-binding in reverse transcriptase
Bpur00001-RCFG	0.00140299832525	-9.47727	1.1096144082E-13	1.49594751385E-12	yes	down	0.26	0	0	212.62	26.14	41.48	0.0866666666667	93.4133	------	------	------	------	------	------	------	------	QIQ54705.1	capsule gland specific secretory protein [Reishia bronni]	------	------	------	------	------
Bpur00001-RCFM	0.156956	-2.67156	8.29194552106E-7	4.95964371276E-6	yes	down	1.16	1.36	2.58	11.65	14.76	6.98	1.7	11.13	GO:0016328;GO:0016323;GO:0005452;GO:000850	CC:lateral plasma membrane;CC:basolateral plasma membrane;MF:inorganic anion exchanger activity;MF:anion transmembrane transporter activity;	K13861;K13858;K13859	SLC4A10, NCBE;SLC4A7, NBC3;SLC4A8	------	------	ENOG410XPHD	U:Intracellular trafficking, secretion, and vesicular transport	XP_025095422.1	LOW QUALITY PROTEIN: electroneutral sodium bicarbonate exchanger 1-like [Pomacea canaliculata]	sp|Q80ZA5|S4A10_RAT;	Sodium-driven chloride bicarbonate exchanger OS=Rattus norvegicus OX=10116 GN=Slc4a10 PE=1 SV=1;	PF00955.25;PF07565.17	HCO3_cotransp;Band_3_cyto	HCO3- transporter family;Band 3 cytoplasmic domain
Bpur00001-RCFO	0.139406	-2.84264	0.000805172346159	0.00282862724845	yes	down	0.05	0.55	0.45	2.75	2.01	2.49	0.35	2.41667	GO:0061709;GO:000578	BP:reticulophagy;CC:endoplasmic reticulum membrane;	K23880	RETREG	------	------	ENOG4110GB7	U:Intracellular trafficking, secretion, and vesicular transport	PVD30584.1	hypothetical protein C0Q70_09856 [Pomacea canaliculata]	sp|Q9CQV4|RETR3_MOUSE;	Reticulophagy regulator 3 OS=Mus musculus OX=10090 GN=Retreg3 PE=1 SV=1;	PF02453.21;PF04842.16	Reticulon;DUF639	Reticulon;Plant protein of unknown function
Bpur00001-RCFR	0.110094	-3.18319	0.00255066656333	0.00792921551623	yes	down	0.75	0.23	0.38	8.95	1.14	1.85	0.453333	3.98	GO:0006508;GO:000823	BP:proteolysis;MF:metalloexopeptidase activity;	------	------	------	------	------	------	XP_025100866.1	uncharacterized protein LOC112568058 [Pomacea canaliculata]	------	------	PF04389.21	Peptidase_M28	Peptidase family M28
Bpur00001-RCFS	14.8918	3.89645	7.64676225147E-22	2.538875004E-20	yes	up	19.66	18.4	13.14	1.44	1.09	1.51	17.0667	1.34667	------	------	K24227	CFAP69	------	------	ENOG410XTAP	S:Function unknown	XP_025094554.1	LOW QUALITY PROTEIN: cilia- and flagella-associated protein 69-like [Pomacea canaliculata]	sp|A5D8W1|CFA69_HUMAN;	Cilia- and flagella-associated protein 69 OS=Homo sapiens OX=9606 GN=CFAP69 PE=1 SV=3;	PF21049.1	CFA69_ARM_rpt	Cilia- and flagella-associated protein 69, ARM repeat
Bpur00001-RCFT	3.50399	1.809	0.00615329992524	0.0171034	yes	up	1.9	8.97	8.36	1.46	2.33	1.93	6.41	1.90667	------	------	K11802	DCAF10	------	------	ENOG410ZF1A	S:Function unknown	KAG5714301.1	hypothetical protein BaRGS_018518, partial [Batillaria attramentaria]	sp|Q9VAT2|DCA10_DROME;	DDB1- and CUL4-associated factor 10 homolog OS=Drosophila melanogaster OX=7227 GN=CG1523 PE=1 SV=1;	PF00400.36;PF20426.2	WD40;NBCH_WD40	WD domain, G-beta repeat;Neurobeachin beta propeller domain
Bpur00001-RCFV	27.6695	4.79022	1.11143496354E-22	3.97044899526E-21	yes	up	6.55	10.18	7.17	0.1	0.43	0.37	7.96667	0.3	GO:0000226;GO:0005737;GO:0005856;GO:000801	BP:microtubule cytoskeleton organization;CC:cytoplasm;CC:cytoskeleton;MF:microtubule binding;	K16732	PRC1, ASE1, MAP65	------	------	ENOG410YZBK	S:Function unknown	KAG5714232.1	hypothetical protein BaRGS_018449, partial [Batillaria attramentaria]	sp|O43663|PRC1_HUMAN;	Protein regulator of cytokinesis 1 OS=Homo sapiens OX=9606 GN=PRC1 PE=1 SV=2;	PF03999.16	MAP65_ASE1	Microtubule associated protein
Bpur00001-RCFW	2.07168	1.0508	0.00788550037994	0.0211340895748	yes	up	6.64	5.29	6.73	4.1	3.85	2.64	6.22	3.53	------	------	------	------	------	------	ENOG410ZNZK	S:Function unknown	KAG5714215.1	hypothetical protein BaRGS_018432 [Batillaria attramentaria]	sp|Q8NB25|F184A_HUMAN;	Protein FAM184A OS=Homo sapiens OX=9606 GN=FAM184A PE=1 SV=3;	PF15665.9	FAM184	Family with sequence similarity 184, A and B
Bpur00001-RCGD	22.3888	4.48471	0.00486642738029	0.0139666465814	yes	up	0	0.33	3.08	0.03	0.05	0.09	1.13667	0.0566666666667	GO:0006887;GO:0006511;GO:0044218;GO:0044231;GO:0000151;GO:0005576;GO:0005886;GO:009072	BP:exocytosis;BP:ubiquitin-dependent protein catabolic process;CC:other organism cell membrane;CC:host cell presynaptic membrane;CC:ubiquitin ligase complex;CC:extracellular region;CC:plasma membrane;MF:toxin activity;	K25805	FEM1A_C	------	------	COG0666	S:Function unknown	XP_025095615.1	protein fem-1 homolog C-like isoform X2 [Pomacea canaliculata]	sp|Q8C0T1|FM1AB_MOUSE;	Protein fem-1 homolog A-B OS=Mus musculus OX=10090 GN=Fem1ab PE=2 SV=1;	PF12796.11;PF00023.34;PF13637.10;PF13606.10;PF13857.10	Ank_2;Ank;Ank_4;Ank_3;Ank_5	Ankyrin repeats;Ankyrin repeat;Ankyrin repeats;Ankyrin repeat;Ankyrin repeats
Bpur00001-RCGE	2.25568	1.17356	0.00190035279208	0.00609098501387	yes	up	4.72	3.82	4.2	1.78	1.72	2.28	4.24667	1.92667	------	------	------	------	------	------	ENOG410ZSMG;ENOG410YBVC	S:Function unknown;O:Posttranslational modification, protein turnover, chaperones	PVD29760.1	hypothetical protein C0Q70_09017 [Pomacea canaliculata]	sp|Q5ZKN5|FA53A_CHICK;	Protein FAM53A OS=Gallus gallus OX=9031 GN=FAM53A PE=2 SV=2;	PF15242.10	FAM53	Family of FAM53
Bpur00001-RCGF	0.238466	-2.06814	0.000149615251336	0.000617459188612	yes	down	2.7	0.97	2.02	5.45	10.12	9.7	1.89667	8.42333	GO:0016020;GO:0016757;GO:001626	CC:membrane;MF:transferase activity, transferring glycosyl groups;MF:glycoprotein-N-acetylgalactosamine 3-beta-galactosyltransferase activity;	K00731	C1GALT1	map00512;map00514	Mucin type O-glycan biosynthesis;Other types of O-glycan biosynthesis	ENOG410YRJG	S:Function unknown	XP_025093752.1	glycoprotein-N-acetylgalactosamine 3-beta-galactosyltransferase 1-like isoform X3 [Pomacea canaliculata]	sp|Q0VC84|C1GLT_BOVIN;	Glycoprotein-N-acetylgalactosamine 3-beta-galactosyltransferase 1 OS=Bos taurus OX=9913 GN=C1GALT1 PE=2 SV=1;	PF02434.20;PF01762.25	Fringe;Galactosyl_T	Fringe-like;Galactosyltransferase
Bpur00001-RCGI	2.51342	1.32965	0.00573618377565	0.0160972489017	yes	up	6.15	7.72	5.46	1.48	3.82	2.71	6.44333	2.67	------	------	------	------	------	------	------	------	------	------	------	------	------	------	------
Bpur00001-RCGJ	0.0818755187722	-3.61042	0.00515616999781	0.0146634589333	yes	down	0	0.23	0.19	1	1.74	2.24	0.14	1.66	GO:0007264;GO:0003924;GO:000552	BP:small GTPase mediated signal transduction;MF:GTPase activity;MF:GTP binding;	K07859	RND3	------	------	COG1100	S:Function unknown	XP_025094563.1	rho-related GTP-binding protein RhoE-like [Pomacea canaliculata]	sp|P61587|RND3_HUMAN;	Rho-related GTP-binding protein RhoE OS=Homo sapiens OX=9606 GN=RND3 PE=1 SV=1;	PF00071.26;PF08477.17;PF00025.25;PF01926.27	Ras;Roc;Arf;MMR_HSR1	Ras family;Ras of Complex, Roc, domain of DAPkinase;ADP-ribosylation factor family;50S ribosome-binding GTPase
Bpur00001-RCGL	142.519	7.15501	2.76232672106E-16	4.99194006059E-15	yes	up	14.74	37.87	73.78	0.19	0.15	0.63	42.13	0.323333	------	------	------	------	------	------	------	------	XP_025103158.1	uncharacterized protein LOC112569562 isoform X2 [Pomacea canaliculata]	------	------	------	------	------
Bpur00001-RCGN	0.210255	-2.24979	0.0119155	0.0301147869815	yes	down	3.66	0.41	5.09	20.57	16.75	6.48	3.05333	14.6	GO:0016787;GO:004687	MF:hydrolase activity;MF:metal ion binding;	K01128	SMPDL3	------	------	ENOG410XRWF	S:Function unknown	XP_025093239.1	acid sphingomyelinase-like phosphodiesterase 3b [Pomacea canaliculata]	sp|Q92485|ASM3B_HUMAN;	Acid sphingomyelinase-like phosphodiesterase 3b OS=Homo sapiens OX=9606 GN=SMPDL3B PE=1 SV=2;	PF19272.3;PF00149.32	ASMase_C;Metallophos	Acid sphingomyelin phosphodiesterase C-terminal region;Calcineurin-like phosphoesterase
Bpur00001-RCGV	0.172838	-2.5325	0.00368069928026	0.0109845701332	yes	down	0.1	0.14	0.05	0.48	0.7	0.59	0.0966666666667	0.59	GO:0005524;GO:000467	MF:ATP binding;MF:protein kinase activity;	------	------	------	------	ENOG410XP9G;ENOG410Y7JF;ENOG410XPCA	T:Signal transduction mechanisms;	XP_025093170.1	uncharacterized protein LOC112563483 [Pomacea canaliculata]	sp|Q8SRF5|Y823_ENCCU;	Probable cell division protein kinase ECU08_0230 OS=Encephalitozoon cuniculi;	PF00069.29;PF07714.21	Pkinase;PK_Tyr_Ser-Thr	Protein kinase domain;Protein tyrosine and serine/threonine kinase
Bpur00001-RCGW	12.4241	3.63507	9.02406203456E-11	8.85822854674E-10	yes	up	15.47	53.14	28.8	1.97	2.62	3.33	32.47	2.64	------	------	K25532	SPAG6	------	------	COG5064	U:Intracellular trafficking, secretion, and vesicular transport	XP_005098092.1	sperm-associated antigen 6 [Aplysia californica]	sp|Q9JLI7|SPAG6_MOUSE;	Sperm-associated antigen 6 OS=Mus musculus OX=10090 GN=Spag6 PE=1 SV=1;	PF00514.27;PF02985.26;PF13513.10;PF13646.10;PF10508.13	Arm;HEAT;HEAT_EZ;HEAT_2;Proteasom_PSMB	Armadillo/beta-catenin-like repeat;HEAT repeat;HEAT-like repeat;HEAT repeats;Proteasome non-ATPase 26S subunit
Bpur00001-RCGZ	384.779	8.58789	4.25038566203E-32	3.31667190853E-30	yes	up	40.33	70.04	44.9	0.16	0	0.25	51.7567	0.136667	------	------	------	------	------	------	------	------	XP_025081655.1	uncharacterized protein LOC112556664 [Pomacea canaliculata]	------	------	PF00086.22	Thyroglobulin_1	Thyroglobulin type-1 repeat
Bpur00001-RCH	0.15793	-2.66265	7.11701882297E-5	0.000312938145233	yes	down	0.47	1	0.18	3.01	3.03	4.81	0.55	3.61667	GO:001682	MF:lyase activity;	K17724	IRG1	map00660	C5-Branched dibasic acid metabolism	COG2079	S:Function unknown	PVD23427.1	hypothetical protein C0Q70_16696 [Pomacea canaliculata]	sp|A6NK06|IRG1_HUMAN;	Cis-aconitate decarboxylase OS=Homo sapiens OX=9606 GN=ACOD1 PE=1 SV=1;	PF03972.18;PF19305.3	MmgE_PrpD_N;MmgE_PrpD_C	MmgE/PrpD N-terminal domain;MmgE/PrpD C-terminal domain
Bpur00001-RCHB	0.0684426160695	-3.86896	7.03005636257E-8	4.8947345554E-7	yes	down	0.63	0.13	0.29	5.36	4.01	6.87	0.35	5.41333	------	------	------	------	------	------	------	------	XP_025082005.1	uncharacterized protein LOC112556841 [Pomacea canaliculata]	------	------	------	------	------
Bpur00001-RCHI	0.0620652058005	-4.01007	4.36694642326E-7	2.72861637583E-6	yes	down	0.28	0.13	0.13	3.5	4.58	1.11	0.18	3.06333	------	------	K00699	UGT	map05207;map05204;map00983;map00982;map01240;map04976;map00040;map00980;map00860;map00053;map00830;map00140	Chemical carcinogenesis - receptor activation;Chemical carcinogenesis - DNA adducts;Drug metabolism - other enzymes;Drug metabolism - cytochrome P450;Biosynthesis of cofactors;Bile secretion;Pentose and glucuronate interconversions;Metabolism of xenobiotics by cytochrome P450;Porphyrin metabolism;Ascorbate and aldarate metabolism;Retinol metabolism;Steroid hormone biosynthesis	COG1819	S:Function unknown	XP_041376813.1	UDP-glucuronosyltransferase 2B15-like [Gigantopelta aegis]	sp|P70691|UD12_MOUSE;	UDP-glucuronosyltransferase 1-2 OS=Mus musculus OX=10090 GN=Ugt1a2 PE=1 SV=1;	PF00201.22;PF06722.16	UDPGT;EryCIII-like_C	UDP-glucoronosyl and UDP-glucosyl transferase;Erythromycin biosynthesis protein CIII-like, C-terminal domain
Bpur00001-RCHP	3.05535	1.61134	3.9112357067E-5	0.000179823389143	yes	up	259.26	203.92	181.27	95.79	94.86	78.84	214.817	89.83	------	------	K07937	ARF1_2	map05134;map05131;map05130;map05132;map04072;map04144;map05110	Legionellosis;Shigellosis;Pathogenic Escherichia coli infection;Salmonella infection;Phospholipase D signaling pathway;Endocytosis;Vibrio cholerae infection	COG1100	S:Function unknown	XP_035824646.1	ADP-ribosylation factor 1 [Aplysia californica]	sp|P61209|ARF1_DROME;	ADP-ribosylation factor 1 OS=Drosophila melanogaster OX=7227 GN=Arf1 PE=1 SV=2;	PF00025.25;PF08477.17;PF09439.14;PF00071.26;PF00503.24;PF04670.16;PF01926.27	Arf;Roc;SRPRB;Ras;G-alpha;Gtr1_RagA;MMR_HSR1	ADP-ribosylation factor family;Ras of Complex, Roc, domain of DAPkinase;Signal recognition particle receptor beta subunit;Ras family;G-protein alpha subunit;Gtr1/RagA G protein conserved region;50S ribosome-binding GTPase
Bpur00001-RCHQ	486.653	8.92675	4.51552572783E-17	9.05940724518E-16	yes	up	14.78	47.26	34.51	0	0.18	0	32.1833	0.06	------	------	------	------	------	------	------	------	------	------	------	------	------	------	------
Bpur00001-RCHS	0.0660718058094	-3.91982	9.96488112537E-5	0.000425240252258	yes	down	0.04	0.04	0.04	0.45	0.4	1.02	0.04	0.623333	------	------	K11459	PCGF4, BMI1	map03083;map05206;map04550;map05202	Polycomb repressive complex;MicroRNAs in cancer;Signaling pathways regulating pluripotency of stem cells;Transcriptional misregulation in cancer	ENOG410XPCN	S:Function unknown	KAG5694236.1	hypothetical protein BaRGS_035340 [Batillaria attramentaria]	sp|Q9TST0|BMI1_FELCA;	Polycomb complex protein BMI-1 OS=Felis catus OX=9685 GN=BMI1 PE=2 SV=1;	PF16207.9;PF13923.10;PF00097.29;PF13639.10;PF12678.11;PF14634.10;PF13920.10	RAWUL;zf-C3HC4_2;zf-C3HC4;zf-RING_2;zf-rbx1;zf-RING_5;zf-C3HC4_3	RAWUL domain RING finger- and WD40-associated ubiquitin-like;Zinc finger, C3HC4 type;Zinc finger, C3HC4 type;Ring finger domain;RING-H2 zinc finger domain;zinc-RING finger domain;Zinc finger, C3HC4 type
Bpur00001-RCHU	5.9543	2.57393	1.24079049253E-10	1.19921834532E-9	yes	up	12.46	18.72	17.05	2.94	4.4	2.43	16.0767	3.25667	------	------	------	------	------	------	ENOG4112CNT;COG5239	S:Function unknown;A:RNA processing and modification	KAG5687525.1	hypothetical protein BaRGS_034581 [Batillaria attramentaria]	------	------	PF13855.10	LRR_8	Leucine rich repeat
Bpur00001-RCHW	256.362	8.00204	1.48888349436E-6	8.60746473538E-6	yes	up	0.22	4.61	4.98	0	0	0	3.27	0	------	------	------	------	------	------	------	------	KAG5700388.1	hypothetical protein BaRGS_029640 [Batillaria attramentaria]	------	------	PF00001.25	7tm_1	7 transmembrane receptor
Bpur00001-RCHX	0.257418	-1.95781	0.00580132923381	0.0162477518882	yes	down	0.94	1.46	0.74	1.62	4.34	6.97	1.04667	4.31	------	------	------	------	------	------	ENOG410XP29	S:Function unknown	KAI4885082.1	hypothetical protein NFI96_006058 [Prochilodus magdalenae]	sp|Q6R2W3|SCND3_HUMAN;	SCAN domain-containing protein 3 OS=Homo sapiens OX=9606 GN=SCAND3 PE=1 SV=1;	PF18658.5	zf-C2H2_12	Spin-doc zinc-finger
Bpur00001-RCI	6.09462	2.60754	0.00151962406413	0.00498098998797	yes	up	1.75	3.84	6.95	0.76	0.88	0.43	4.18	0.69	GO:1901537;GO:0005737;GO:000563	BP:positive regulation of DNA demethylation;CC:cytoplasm;CC:nucleus;	------	------	------	------	ENOG4111MU0	S:Function unknown	XP_052776727.1	O(6)-methylguanine-induced apoptosis 2-like [Mya arenaria]	sp|Q3KQ80|STPG1_XENLA;	;	------	------	------
Bpur00001-RCIC	0.394441	-1.34212	0.0133505737741	0.0331765872787	yes	down	40.85	15.57	17.17	58.03	71.35	67.99	24.53	65.79	------	------	------	------	------	------	COG5279	D:Cell cycle control, cell division, chromosome partitioning	XP_025095804.1	uncharacterized protein LOC112564910 [Pomacea canaliculata]	------	------	------	------	------
Bpur00001-RCIT	0.261082	-1.93742	0.00469486935401	0.0135316123866	yes	down	0.19	0.37	0.31	1.12	0.77	1.45	0.29	1.11333	GO:001602	CC:membrane;	K09624	PRSS12	------	------	ENOG4110209;COG5640	S:Function unknown;O:Posttranslational modification, protein turnover, chaperones	KAG5714354.1	hypothetical protein BaRGS_018571 [Batillaria attramentaria]	sp|G3V801|NETR_RAT;	Neurotrypsin OS=Rattus norvegicus OX=10116 GN=Prss12 PE=1 SV=1;	PF00530.22;PF15494.10	SRCR;SRCR_2	Scavenger receptor cysteine-rich domain;Scavenger receptor cysteine-rich domain
Bpur00001-RCIW	31.6512	4.98419	4.13308158492E-18	9.31897076929E-17	yes	up	4.56	11.22	9.34	0.34	0.25	0.42	8.37333	0.336667	------	------	K25424	DNAAF9	------	------	ENOG410XS7X	S:Function unknown	PVD31084.1	hypothetical protein C0Q70_10361 [Pomacea canaliculata]	sp|Q7TT23|DAAF9_MOUSE;	Dynein axonemal assembly factor 9 OS=Mus musculus OX=10090 GN=Dnaaf9 PE=1 SV=2;	------	------	------
Bpur00001-RCJ	0.324359	-1.62433	0.0173814837224	0.0415237956928	yes	down	0.04	0.22	0.16	0.37	0.48	0.44	0.14	0.43	GO:000560	CC:basement membrane;	K06240	LAMA3_5	map05165;map04510;map05145;map05146;map05200;map04512;map04151;map05222	Human papillomavirus infection;Focal adhesion;Toxoplasmosis;Amoebiasis;Pathways in cancer;ECM-receptor interaction;PI3K-Akt signaling pathway;Small cell lung cancer	ENOG410ZVNS;ENOG410XRDC;ENOG410YNSE	S:Function unknown;	XP_025109085.1	laminin subunit alpha-like [Pomacea canaliculata]	sp|Q00174|LAMA_DROME;	Laminin subunit alpha OS=Drosophila melanogaster OX=7227 GN=LanA PE=1 SV=2;	PF00053.28;PF02210.28;PF00054.27;PF00055.21;PF00052.22;PF13385.10;PF06009.16	Laminin_EGF;Laminin_G_2;Laminin_G_1;Laminin_N;Laminin_B;Laminin_G_3;Laminin_II	Laminin EGF domain;Laminin G domain;Laminin G domain;Laminin N-terminal;Laminin B;Concanavalin A-like lectin/glucanases superfamily;Laminin Domain II
Bpur00001-RCJA	20.2691	4.34121	2.92929784688E-30	1.99204017837E-28	yes	up	15.15	28.68	21.87	1.53	1.46	2.38	21.9	1.79	------	------	K24483	FANK1	------	------	COG0666	S:Function unknown	XP_025094475.1	fibronectin type 3 and ankyrin repeat domains protein 1-like isoform X1 [Pomacea canaliculata]	sp|Q9DAM9|FANK1_MOUSE;	Fibronectin type 3 and ankyrin repeat domains 1 protein OS=Mus musculus OX=10090 GN=Fank1 PE=1 SV=1;	PF12796.11;PF13637.10;PF00023.34;PF13857.10;PF13606.10	Ank_2;Ank_4;Ank;Ank_5;Ank_3	Ankyrin repeats;Ankyrin repeats;Ankyrin repeat;Ankyrin repeats;Ankyrin repeat
Bpur00001-RCJB	213.789	7.74005	4.19799836267E-7	2.63765143878E-6	yes	up	1.66	0.3	1.77	0	0	0	1.24333	0	------	------	------	------	------	------	------	------	------	------	------	------	------	------	------
Bpur00001-RCJH	0.304811	-1.71401	0.0201289952193	0.0469691416249	yes	down	0.33	1.46	0.36	2.97	2.23	1.65	0.716667	2.28333	GO:0006508;GO:0046872;GO:000422	BP:proteolysis;MF:metal ion binding;MF:metalloendopeptidase activity;	K01408	IDE, ide	map03266;map05010	Virion - Herpesvirus;Alzheimer disease	COG1025	O:Posttranslational modification, protein turnover, chaperones	XP_025094601.1	insulin-degrading enzyme-like [Pomacea canaliculata]	sp|Q24K02|IDE_BOVIN;	Insulin-degrading enzyme OS=Bos taurus OX=9913 GN=IDE PE=2 SV=1;	PF16187.9;PF05193.25;PF00675.24	Peptidase_M16_M;Peptidase_M16_C;Peptidase_M16	Middle or third domain of peptidase_M16;Peptidase M16 inactive domain;Insulinase
Bpur00001-RCJJ	10.9534	3.4533	6.34530349308E-7	3.8746853245E-6	yes	up	2.9	1.51	1.55	0.09	0.37	0.15	1.98667	0.203333	GO:0045132;GO:0005634;GO:000077	BP:meiotic chromosome segregation;CC:nucleus;CC:chromosome, centromeric region;	------	------	------	------	------	------	XP_025093349.1	uncharacterized protein LOC112563537 isoform X2 [Pomacea canaliculata]	------	------	PF07557.15;PF17018.9	Shugoshin_C;MICSWaP	Shugoshin C terminus;Spore wall protein
Bpur00001-RCJK	2.20442	1.1404	0.0215692586657	0.0498202505779	yes	up	9.49	6.75	4.47	3.38	4.83	4.45	6.90333	4.22	GO:0046872;GO:000372	MF:metal ion binding;MF:RNA binding;	------	------	------	------	ENOG410XTCJ	S:Function unknown	XP_025094181.1	uncharacterized protein LOC112563922 [Pomacea canaliculata]	sp|Q49AM3|TTC31_HUMAN;	Tetratricopeptide repeat protein 31 OS=Homo sapiens OX=9606 GN=TTC31 PE=1 SV=3;	PF07719.21;PF00515.32;PF00076.26;PF13181.10;PF13431.10;PF14559.10;PF16842.9;PF13414.10;PF13432.10;PF13424.10	TPR_2;TPR_1;RRM_1;TPR_8;TPR_17;TPR_19;RRM_occluded;TPR_11;TPR_16;TPR_12	Tetratricopeptide repeat;Tetratricopeptide repeat;RNA recognition motif;Tetratricopeptide repeat;Tetratricopeptide repeat;Tetratricopeptide repeat;Occluded RNA-recognition motif;TPR repeat;Tetratricopeptide repeat;Tetratricopeptide repeat
Bpur00001-RCJL	0.0312859439624	-4.99834	0.0151152550705	0.0368905468592	yes	down	0	0	0	1.09	7.46	5.35	0	4.63333	GO:001602	CC:membrane;	------	------	------	------	ENOG410XPSC	S:Function unknown	PVD21798.1	hypothetical protein C0Q70_17599 [Pomacea canaliculata]	sp|A4IFA3|GT2D2_BOVIN;	General transcription factor II-I repeat domain-containing protein 2 OS=Bos taurus OX=9913 GN=GTF2IRD2 PE=2 SV=1;	------	------	------
Bpur00001-RCJR	0.429564	-1.21906	0.00254473844826	0.00791369258849	yes	down	2.63	4.63	2.96	5.51	9.73	9.34	3.40667	8.19333	GO:000563	CC:nucleus;	K14794	RRP12	------	------	ENOG410XQ3D	S:Function unknown	XP_025096043.1	RRP12-like protein [Pomacea canaliculata]	sp|Q5ZKD5|RRP12_CHICK;	RRP12-like protein OS=Gallus gallus OX=9031 GN=RRP12 PE=2 SV=1;	PF08161.16	RRP12_HEAT	Ribosomal RNA-processing protein 12, HEAT repeats
Bpur00001-RCJV	3.3011	1.72295	0.00880587898073	0.0232693428185	yes	up	35.9	22.29	13.36	12.44	7.07	7.92	23.85	9.14333	GO:0046907;GO:003311	BP:intracellular transport;CC:endoplasmic reticulum-Golgi intermediate compartment membrane;	K20365	ERGIC1	------	------	------	------	XP_025094806.1	endoplasmic reticulum-Golgi intermediate compartment protein 1-like isoform X1 [Pomacea canaliculata]	sp|Q969X5|ERGI1_HUMAN;	Endoplasmic reticulum-Golgi intermediate compartment protein 1 OS=Homo sapiens OX=9606 GN=ERGIC1 PE=1 SV=1;	PF07970.16;PF13850.10	COPIIcoated_ERV;ERGIC_N	Endoplasmic reticulum vesicle transporter;Endoplasmic Reticulum-Golgi Intermediate Compartment
Bpur00001-RCJY	0.33211	-1.59027	1.38018466033E-5	6.85155873742E-5	yes	down	16.98	18.06	13.49	45.97	50.93	55.67	16.1767	50.8567	GO:001602	CC:membrane;	K26099	PTTG1IP	------	------	ENOG4111WR4	U:Intracellular trafficking, secretion, and vesicular transport	KAH9510144.1	Pituitary tumor-transforming protein 1 protein-interacting protein [Bulinus truncatus]	sp|Q8R143|PTTG_MOUSE;	Pituitary tumor-transforming gene 1 protein-interacting protein OS=Mus musculus OX=10090 GN=Pttg1ip PE=1 SV=1;	PF01437.29	PSI	Plexin repeat
Bpur00001-RCKB	0.169558	-2.56015	1.56596046246E-8	1.18747910931E-7	yes	down	1.88	2.89	9.52	18.44	25.48	72.41	4.76333	38.7767	------	------	------	------	------	------	------	------	------	------	------	------	------	------	------
Bpur00001-RCKE	590.291	9.20528	6.6545917762E-32	5.14530605235E-30	yes	up	25.11	77.57	65.54	0.07	0.15	0.03	56.0733	0.0833333333333	GO:000550	MF:calcium ion binding;	------	------	------	------	COG5126;COG5126;COG5126	D:Cell cycle control, cell division, chromosome partitioning;T:Signal transduction mechanisms;Z:Cytoskeleton	KAG5693512.1	hypothetical protein BaRGS_006214 [Batillaria attramentaria]	sp|Q3KQ77|CLXN_XENLA;	Calaxin OS=Xenopus laevis OX=8355 GN=clxn PE=2 SV=1;	PF00036.36;PF13499.10;PF13405.10;PF13202.10	EF-hand_1;EF-hand_7;EF-hand_6;EF-hand_5	EF hand;EF-hand domain pair;EF-hand domain;EF hand
Bpur00001-RCKF	50.2808	5.65194	0.00288168705682	0.00883680549886	yes	up	2.01	29.07	5.64	0	0	0	12.24	0	GO:000550	MF:calcium ion binding;	------	------	------	------	------	------	PVD30224.1	hypothetical protein C0Q70_09486 [Pomacea canaliculata]	------	------	------	------	------
Bpur00001-RCKK	0.0106573	-6.55201	3.05451498728E-14	4.39813794895E-13	yes	down	0.25	0.33	0	29.82	14.46	24.54	0.193333	22.94	GO:0046872;GO:001670	MF:metal ion binding;MF:oxidoreductase activity, acting on single donors with incorporation of molecular oxygen, incorporation of two atoms of oxygen;	K17913;K00515;K10252	CCD8;BCMO1, BCDO1;BCDO2	map00830;map01240	Retinol metabolism;Biosynthesis of cofactors	COG3670	Q:Secondary metabolites biosynthesis, transport and catabolism	XP_025096673.1	beta,beta-carotene 15,15'-dioxygenase-like [Pomacea canaliculata]	sp|Q9YI25|RPE65_AMBTI;	Retinoid isomerohydrolase OS=Ambystoma tigrinum OX=8305 GN=RPE65 PE=2 SV=3;	PF03055.19	RPE65	Retinal pigment epithelial membrane protein
Bpur00001-RCKM	2043.83	10.9971	3.95318781226E-20	1.10278960832E-18	yes	up	19.34	69.56	51.01	0	0.03	0.03	46.6367	0.02	------	------	------	------	------	------	------	------	------	------	------	------	------	------	------
Bpur00001-RCKS	15.0086	3.90772	3.19833621992E-15	5.11884945291E-14	yes	up	74.95	131.61	76.8	8.35	5.26	5.32	94.4533	6.31	GO:0005737;GO:004322	CC:cytoplasm;CC:membrane-bounded organelle;	K25647	ENKUR	------	------	ENOG410ZNA7	S:Function unknown	XP_025096086.1	enkurin-like [Pomacea canaliculata]	sp|E1B836|ENKUR_BOVIN;	Enkurin OS=Bos taurus OX=9913 GN=ENKUR PE=1 SV=2;	PF13864.10	Enkurin	Calmodulin-binding
Bpur00001-RCLB	12.1379	3.60144	3.47140311848E-18	7.9326948725E-17	yes	up	19.26	21.59	18.92	1.54	1.61	1.85	19.9233	1.66667	------	------	------	------	------	------	------	------	XP_005105232.1	uncharacterized protein C6orf163 [Aplysia californica]	------	------	------	------	------
Bpur00001-RCLQ	238.879	7.90014	1.06257153453E-13	1.43710253947E-12	yes	up	5.4	14.07	20.5	0.12	0.06	0	13.3233	0.06	------	------	------	------	------	------	------	------	XP_051552787.1	uncharacterized protein LOC127440312 [Myxocyprinus asiaticus]	sp|Q5UQP2|YL446_MIMIV;	Uncharacterized protein L446 OS=Acanthamoeba polyphaga mimivirus OX=212035 GN=MIMI_L446 PE=3 SV=1;	PF13405.10;PF00036.36;PF13499.10;PF13202.10;PF01734.26	EF-hand_6;EF-hand_1;EF-hand_7;EF-hand_5;Patatin	EF-hand domain;EF hand;EF-hand domain pair;EF hand;Patatin-like phospholipase
Bpur00001-RCLV	139.905	7.12831	4.66154742665E-5	0.000211505848273	yes	up	0.02	5.37	0.33	0	0.02	0.02	1.90667	0.0133333333333	GO:011016	CC:cellular anatomical entity;	------	------	------	------	ENOG410XNSK	S:Function unknown	PVD30117.1	hypothetical protein C0Q70_09379 [Pomacea canaliculata]	sp|P98092|HMCT_BOMMO;	Hemocytin OS=Bombyx mori OX=7091 PE=2 SV=1;	PF13330.10;PF00754.29;PF00057.22;PF00093.22	Mucin2_WxxW;F5_F8_type_C;Ldl_recept_a;VWC	Mucin-2 protein WxxW repeating region;F5/8 type C domain;Low-density lipoprotein receptor domain class A;von Willebrand factor type C domain
Bpur00001-RCLY	0.287213	-1.79981	0.0130664787171	0.0325661884186	yes	down	5.74	1.92	1.24	5.54	11.32	16.8	2.96667	11.22	------	------	------	------	------	------	ENOG410XRRE	S:Function unknown	XP_025093144.1	coiled-coil domain-containing protein 93-like isoform X1 [Pomacea canaliculata]	sp|Q5ZKI4|CCD93_CHICK;	Coiled-coil domain-containing protein 93 OS=Gallus gallus OX=9031 GN=CCDC93 PE=2 SV=1;	PF09762.13;PF21673.1	CCDC93_CC;CCDC93_N	CCDC93 coiled-coil domain;CCDC93 protein N-terminal domain
Bpur00001-RCLZ	6.72981	2.75057	0.00627710727396	0.0173818900196	yes	up	1.43	2.4	5.38	0.21	0.41	0.79	3.07	0.47	GO:0002376;GO:0009253;GO:0008745;GO:000827	BP:immune system process;BP:peptidoglycan catabolic process;MF:N-acetylmuramoyl-L-alanine amidase activity;MF:zinc ion binding;	K01446	PGRP	map04624	Toll and Imd signaling pathway	ENOG4111PQD;ENOG4111PAY	M:Cell wall/membrane/envelope biogenesis;O:Posttranslational modification, protein turnover, chaperones	XP_025095508.1	peptidoglycan-recognition protein SC2-like [Pomacea canaliculata]	sp|O75594|PGRP1_HUMAN;	Peptidoglycan recognition protein 1 OS=Homo sapiens OX=9606 GN=PGLYRP1 PE=1 SV=1;	PF01510.29;PF08239.15	Amidase_2;SH3_3	N-acetylmuramoyl-L-alanine amidase;Bacterial SH3 domain
Bpur00001-RCMQ	0.0778907612661	-3.6824	0.0108417064127	0.0278155476797	yes	down	0	0.11	0	0.32	0.82	0.43	0.0366666666667	0.523333	------	------	------	------	------	------	------	------	XP_025093341.1	zinc finger and SCAN domain-containing protein 10-like isoform X2 [Pomacea canaliculata]	------	------	PF00096.30;PF13894.10;PF12171.12	zf-C2H2;zf-C2H2_4;zf-C2H2_jaz	Zinc finger, C2H2 type;C2H2-type zinc finger;Zinc-finger double-stranded RNA-binding
Bpur00001-RCMX	0.0352908043022	-4.82456	0.015133	0.0369179804342	yes	down	0	0	0	0.33	0.42	0.41	0	0.386667	GO:0006351;GO:0005634;GO:0003700;GO:0043565;GO:000827	BP:transcription, DNA-templated;CC:nucleus;MF:transcription factor activity, sequence-specific DNA binding;MF:sequence-specific DNA binding;MF:zinc ion binding;	K08539	VDR, NR1I1	map05207;map05152;map04978;map04961;map04928	Chemical carcinogenesis - receptor activation;Tuberculosis;Mineral absorption;Endocrine and other factor-regulated calcium reabsorption;Parathyroid hormone synthesis, secretion and action	ENOG410XRZC	K:Transcription	XP_025095325.1	nuclear hormone receptor HR96-like isoform X6 [Pomacea canaliculata]	sp|O13124|VDR_XENLA;	Vitamin D3 receptor OS=Xenopus laevis OX=8355 GN=vdr PE=2 SV=1;	PF00105.22;PF00104.34	zf-C4;Hormone_recep	Zinc finger, C4 type;Ligand-binding domain of nuclear hormone receptor
Bpur00001-RCMY	17.0767	4.09396	1.58140806201E-6	9.11125645253E-6	yes	up	11.45	3.58	4.28	0.11	0.71	0.64	6.43667	0.486667	GO:001602	CC:membrane;	------	------	------	------	COG0666	S:Function unknown	XP_048756124.1	ankyrin-1-like isoform X2 [Ostrea edulis]	sp|Q9D3J5|ANR22_MOUSE;	Ankyrin repeat domain-containing protein 22 OS=Mus musculus OX=10090 GN=Ankrd22 PE=2 SV=1;	PF13637.10;PF12796.11;PF00023.34;PF13606.10;PF13857.10	Ank_4;Ank_2;Ank;Ank_3;Ank_5	Ankyrin repeats;Ankyrin repeats;Ankyrin repeat;Ankyrin repeat;Ankyrin repeats
Bpur00001-RCNI	1660.02	10.697	8.38361640626E-31	5.98986399187E-29	yes	up	743.66	1825.97	1468.73	0	2.03	1.04	1346.12	1.02333	GO:000716	BP:signal transduction;	K07984	SH3BP2	map04650	Natural killer cell mediated cytotoxicity	------	------	XP_025096694.1	SH3 domain-binding protein 2-like isoform X2 [Pomacea canaliculata]	------	------	PF00169.33;PF00017.28	PH;SH2	PH domain;SH2 domain
Bpur00001-RCNL	2.92063	1.54628	8.2788527383E-6	4.26745246324E-5	yes	up	44.48	136.64	134.74	61.9	51.17	53.67	105.287	55.58	GO:0061077;GO:0030544;GO:005108	BP:chaperone-mediated protein folding;MF:Hsp70 protein binding;MF:unfolded protein binding;	K09512	DNAJB6	------	------	COG0484	O:Posttranslational modification, protein turnover, chaperones	XP_025096266.1	dnaJ homolog subfamily B member 6-like isoform X1 [Pomacea canaliculata]	sp|Q6P642|DNJB6_XENTR;	DnaJ homolog subfamily B member 6 OS=Xenopus tropicalis OX=8364 GN=dnajb6 PE=2 SV=1;	PF00226.35	DnaJ	DnaJ domain
Bpur00001-RCNO	12.397	3.63192	2.10774475541E-16	3.87518370721E-15	yes	up	21.73	38.71	22.3	1.68	2.6	2.53	27.58	2.27	------	------	------	------	------	------	ENOG410ZE2M	S:Function unknown	XP_025095148.1	coiled-coil domain-containing protein 173-like isoform X1 [Pomacea canaliculata]	sp|Q0VFZ6|CF210_HUMAN;	Cilia- and flagella- associated protein 210 OS=Homo sapiens OX=9606 GN=CFAP210 PE=1 SV=2;	PF13868.10	TPH	Trichohyalin-plectin-homology domain
Bpur00001-RCNP	18.1148	4.1791	9.24632069692E-13	1.12801115534E-11	yes	up	35.35	28.15	16.9	0.73	1.97	2.48	26.8	1.72667	GO:001602	CC:membrane;	------	------	------	------	ENOG4111UYJ;COG3675;COG0666	S:Function unknown;	XP_025094842.1	oxysterol-binding protein-related protein 1-like [Pomacea canaliculata]	sp|Q8IWB6|TEX14_HUMAN;	Inactive serine/threonine-protein kinase TEX14 OS=Homo sapiens OX=9606 GN=TEX14 PE=1 SV=2;	PF12796.11;PF00023.34;PF13637.10;PF13857.10	Ank_2;Ank;Ank_4;Ank_5	Ankyrin repeats;Ankyrin repeat;Ankyrin repeats;Ankyrin repeats
Bpur00001-RCNU	0.217649	-2.19993	4.62078421866E-5	0.000209768737733	yes	down	1.74	0.72	0.86	4.36	7.12	6.14	1.10667	5.87333	------	------	K01415	ECE	------	------	COG3590	O:Posttranslational modification, protein turnover, chaperones	XP_025093746.1	endothelin-converting enzyme 1-like isoform X6 [Pomacea canaliculata]	sp|P42891|ECE1_BOVIN;	Endothelin-converting enzyme 1 OS=Bos taurus OX=9913 GN=ECE1 PE=1 SV=2;	PF05649.17	Peptidase_M13_N	Peptidase family M13
Bpur00001-RCNY	18.9434	4.24362	4.04233392319E-9	3.29397691633E-8	yes	up	18.72	8.84	4.14	0.91	1.3	0.45	10.5667	0.886667	GO:0031514;GO:011016	CC:motile cilium;CC:cellular anatomical entity;	K25614	SPEF1	------	------	ENOG4111WVQ	Z:Cytoskeleton	XP_025094484.1	sperm flagellar protein 1-like [Pomacea canaliculata]	sp|Q0IH24|SPEF1_XENLA;	Sperm flagellar protein 1 OS=Xenopus laevis OX=8355 GN=spef1 PE=2 SV=1;	PF06294.15;PF11971.12	CH_2;CAMSAP_CH	CH-like domain in sperm protein;CAMSAP CH domain
Bpur00001-RCO	0.298066	-1.74629	6.45754480163E-6	3.38008056031E-5	yes	down	26.28	45.28	44.67	127.16	122.76	148.29	38.7433	132.737	GO:001602	CC:membrane;	K12387	LAPTM	map04142	Lysosome	ENOG4111K1Z	U:Intracellular trafficking, secretion, and vesicular transport	XP_025109098.1	lysosomal-associated transmembrane protein 4B-like [Pomacea canaliculata]	sp|Q5ZML7|LAP4A_CHICK;	Lysosomal-associated transmembrane protein 4A OS=Gallus gallus OX=9031 GN=LAPTM4A PE=2 SV=1;	PF03821.20	Mtp	Golgi 4-transmembrane spanning transporter
Bpur00001-RCOJ	5792.14	12.4999	1.72223938453E-22	6.0629271306E-21	yes	up	13.82	26.28	24.01	0	0	0	21.37	0	------	------	------	------	------	------	ENOG410ZKC5	S:Function unknown	XP_025095048.1	LOW QUALITY PROTEIN: uncharacterized protein LOC112564435 [Pomacea canaliculata]	------	------	------	------	------
Bpur00001-RCOP	0.0546027433781	-4.19488	0.0170675591256	0.0409065787223	yes	down	0.05	0	0	0.28	0.63	0.35	0.0166666666667	0.42	GO:0016020;GO:000533	CC:membrane;MF:nucleoside transmembrane transporter activity;	K15014	SLC29A1_2_3, ENT1_2_3	map05034	Alcoholism	ENOG410Y3MT	S:Function unknown	XP_025095091.1	equilibrative nucleoside transporter 1-like isoform X1 [Pomacea canaliculata]	sp|O54698|S29A1_RAT;	Equilibrative nucleoside transporter 1 OS=Rattus norvegicus OX=10116 GN=Slc29a1 PE=1 SV=3;	PF01733.22	Nucleoside_tran	Nucleoside transporter
Bpur00001-RCOQ	3.26768	1.70827	1.20001280439E-5	6.00290009356E-5	yes	up	7.52	12.88	12.45	4.07	5.33	4.04	10.95	4.48	GO:0019318;GO:0001678;GO:0006096;GO:0004340;GO:0005524;GO:000553	BP:hexose metabolic process;BP:cellular glucose homeostasis;BP:glycolytic process;MF:glucokinase activity;MF:ATP binding;MF:glucose binding;	K00844	HK	map01250;map00520;map00051;map00524;map00052;map00010;map00500;map05131;map04930;map04973;map04910;map05230;map04066	Biosynthesis of nucleotide sugars;Amino sugar and nucleotide sugar metabolism;Fructose and mannose metabolism;Neomycin, kanamycin and gentamicin biosynthesis;Galactose metabolism;Glycolysis / Gluconeogenesis;Starch and sucrose metabolism;Shigellosis;Type II diabetes mellitus;Carbohydrate digestion and absorption;Insulin signaling pathway;Central carbon metabolism in cancer;HIF-1 signaling pathway	COG5026	G:Carbohydrate transport and metabolism	XP_025096390.1	hexokinase-1-like isoform X2 [Pomacea canaliculata]	sp|Q91W97|HKDC1_MOUSE;	Hexokinase HKDC1 OS=Mus musculus OX=10090 GN=Hkdc1 PE=2 SV=1;	PF03727.20;PF00349.25	Hexokinase_2;Hexokinase_1	Hexokinase;Hexokinase
Bpur00001-RCOR	13.6794	3.77393	3.35880725866E-8	2.44412046888E-7	yes	up	1.02	3.26	2.82	0.09	0.29	0.15	2.36667	0.176667	GO:0016567;GO:000484	BP:protein ubiquitination;MF:ubiquitin-protein transferase activity;	K12168	HECW2	------	------	COG5021	O:Posttranslational modification, protein turnover, chaperones	XP_025093829.1	E3 ubiquitin-protein ligase HECW2-like [Pomacea canaliculata]	sp|Q6I6G8|HECW2_MOUSE;	E3 ubiquitin-protein ligase HECW2 OS=Mus musculus OX=10090 GN=Hecw2 PE=1 SV=1;	PF00632.29;PF18436.5;PF16562.9;PF00397.30;PF00168.34	HECT;HECW1_helix;HECW_N;WW;C2	HECT-domain;Helical box domain of E3 ubiquitin-protein ligase HECW1;N-terminal domain of E3 ubiquitin-protein ligase HECW1 and 2;WW domain;C2 domain
Bpur00001-RCOS	0.0247541734642	-5.33618	0.000583413307584	0.00211404612397	yes	down	0.01	0	0	0.15	0.15	0.35	0.00333333333333	0.216667	GO:0016310;GO:0007264;GO:0016301;GO:000508	BP:phosphorylation;BP:small GTPase mediated signal transduction;MF:kinase activity;MF:guanyl-nucleotide exchange factor activity;	------	------	------	------	ENOG410XQ1A	T:Signal transduction mechanisms	KAG5693765.1	hypothetical protein BaRGS_032449, partial [Batillaria attramentaria]	sp|Q76NI1|KNDC1_HUMAN;	Kinase non-catalytic C-lobe domain-containing protein 1 OS=Homo sapiens OX=9606 GN=KNDC1 PE=2 SV=2;	PF00618.24;PF16474.9	RasGEF_N;KIND	RasGEF N-terminal motif;Kinase non-catalytic C-lobe domain
Bpur00001-RCOV	18.6039	4.21754	3.84767447951E-16	6.85817599596E-15	yes	up	11.92	9.64	5.31	0.3	0.54	0.56	8.95667	0.466667	GO:0006355;GO:0005634;GO:0004402;GO:000827	BP:regulation of transcription, DNA-templated;CC:nucleus;MF:histone acetyltransferase activity;MF:zinc ion binding;	K11307	MYST2, HBO1, KAT7	------	------	COG5027	B:Chromatin structure and dynamics	XP_025093902.1	LOW QUALITY PROTEIN: histone acetyltransferase KAT7-like [Pomacea canaliculata]	sp|O95251|KAT7_HUMAN;	Histone acetyltransferase KAT7 OS=Homo sapiens OX=9606 GN=KAT7 PE=1 SV=1;	PF01853.22;PF17772.5;PF01530.22	MOZ_SAS;zf-MYST;zf-C2HC	MOZ/SAS family;MYST family zinc finger domain;Zinc finger, C2HC type
Bpur00001-RCOW	9.29549	3.21653	1.39852165206E-6	8.11554733869E-6	yes	up	3.64	4.48	5.4	1.18	0.63	0.15	4.50667	0.653333	GO:0016020;GO:004687	CC:membrane;MF:metal ion transmembrane transporter activity;	K14719	SLC39A13, ZIP13	map05012;map05010	Parkinson disease;Alzheimer disease	COG0428	P:Inorganic ion transport and metabolism	PVD29650.1	hypothetical protein C0Q70_08905 [Pomacea canaliculata]	sp|Q8AW42|S39AD_DANRE;	Zinc transporter ZIP13 OS=Danio rerio OX=7955 GN=slc39a13 PE=2 SV=1;	PF02535.26	Zip	ZIP Zinc transporter
Bpur00001-RCOX	0.253408	-1.98047	0.00291900531971	0.00893968476735	yes	down	0.2	0.29	0.43	0.84	1.57	1.26	0.306667	1.22333	GO:0070860;GO:0001164;GO:004687	CC:RNA polymerase I core factor complex;MF:RNA polymerase I CORE element sequence-specific DNA binding;MF:metal ion binding;	K15213	TAF1B	------	------	ENOG410YZ64	K:Transcription	PVD29645.1	hypothetical protein C0Q70_08900 [Pomacea canaliculata]	sp|F7BLM1|TAF1B_XENTR;	TATA box-binding protein-associated factor RNA polymerase I subunit B OS=Xenopus tropicalis OX=8364 GN=taf1b PE=3 SV=1;	PF20645.1;PF20644.1;PF11781.12	Rrn7_cyclin_C;Rrn7_cyclin_N;zf-RRN7	Rrn7/TAF1B, C-terminal cyclin domain;Rrn7/TAF1B, N-terminal cyclin domain;Zinc-finger of RNA-polymerase I-specific TFIIB, Rrn7
Bpur00001-RCOY	2.39789	1.26176	0.0159881619957	0.0386853033228	yes	up	4.78	9.21	8.52	2.94	3.18	3.43	7.50333	3.18333	GO:0016558;GO:0005778;GO:0016740;GO:000827	BP:protein import into peroxisome matrix;CC:peroxisomal membrane;MF:transferase activity;MF:zinc ion binding;	K13346	PEX10	map04146	Peroxisome	COG5574	O:Posttranslational modification, protein turnover, chaperones	XP_025094183.1	LOW QUALITY PROTEIN: peroxisome biogenesis factor 10-like [Pomacea canaliculata]	sp|B1AUE5|PEX10_MOUSE;	Peroxisome biogenesis factor 10 OS=Mus musculus OX=10090 GN=Pex10 PE=2 SV=1;	PF04757.18;PF13639.10;PF13920.10;PF00097.29;PF13923.10;PF12678.11;PF13445.10;PF14634.10	Pex2_Pex12;zf-RING_2;zf-C3HC4_3;zf-C3HC4;zf-C3HC4_2;zf-rbx1;zf-RING_UBOX;zf-RING_5	Pex2 / Pex12 amino terminal region;Ring finger domain;Zinc finger, C3HC4 type;Zinc finger, C3HC4 type;Zinc finger, C3HC4 type;RING-H2 zinc finger domain;RING-type zinc-finger;zinc-RING finger domain
Bpur00001-RCPC	0.206488	-2.27587	0.0178743180682	0.0424973080382	yes	down	0.24	0.05	0.23	0.7	1.13	0.73	0.173333	0.853333	GO:0051260;GO:0005737;GO:000484	BP:protein homooligomerization;CC:cytoplasm;MF:thiol-dependent ubiquitin-specific protease activity;	K21919	KCTD9	------	------	COG1357	S:Function unknown	KAG5688667.1	hypothetical protein BaRGS_033805, partial [Batillaria attramentaria]	sp|Q9SE95|FIP2_ARATH;	FH protein interacting protein FIP2 OS=Arabidopsis thaliana OX=3702 GN=FIP2 PE=1 SV=1;	PF02214.26;PF14836.10;PF06337.16	BTB_2;Ubiquitin_3;DUSP	BTB/POZ domain;Ubiquitin-like domain;DUSP domain
Bpur00001-RCPF	19.372	4.2759	3.09053981315E-10	2.85033282441E-9	yes	up	1.89	3.59	6.87	0.28	0.2	0.3	4.11667	0.26	GO:0007165;GO:0004114;GO:004687	BP:signal transduction;MF:3',5'-cyclic-nucleotide phosphodiesterase activity;MF:metal ion binding;	K13763	PDE6N	map00230	Purine metabolism	ENOG410XRI7	T:Signal transduction mechanisms	XP_025093164.1	cGMP-specific 3',5'-cyclic phosphodiesterase-like isoform X4 [Pomacea canaliculata]	sp|Q9VFI9|PDE6_DROME;	cGMP-specific 3',5'-cyclic phosphodiesterase OS=Drosophila melanogaster OX=7227 GN=Pde6 PE=1 SV=4;	PF00233.23;PF01590.30;PF13185.10	PDEase_I;GAF;GAF_2	3'5'-cyclic nucleotide phosphodiesterase;GAF domain;GAF domain
Bpur00001-RCPO	5.01837	2.32722	1.65558807484E-5	8.10701933813E-5	yes	up	7.44	23.69	21.68	3.53	3.84	4.73	17.6033	4.03333	GO:001602	CC:membrane;	------	------	------	------	------	------	PVD30259.1	hypothetical protein C0Q70_09522, partial [Pomacea canaliculata]	------	------	PF11669.12	WBP-1	WW domain-binding protein 1
Bpur00001-RCPX	2.10735	1.07543	0.000815665561431	0.0028619280878	yes	up	12.15	15.15	15.26	6.13	7.5	7.91	14.1867	7.18	GO:001900	CC:SCF ubiquitin ligase complex;	K10272	FBXL6	------	------	ENOG410XQ54	S:Function unknown	XP_025114349.1	F-box/LRR-repeat protein 6-like isoform X1 [Pomacea canaliculata]	sp|Q9QXW0|FBXL6_MOUSE;	F-box/LRR-repeat protein 6 OS=Mus musculus OX=10090 GN=Fbxl6 PE=2 SV=2;	PF12937.11;PF12799.11	F-box-like;LRR_4	F-box-like;Leucine Rich repeats
Bpur00001-RCPZ	1136.14	10.1499	2.74634805059E-40	3.63311808912E-38	yes	up	38.97	206.75	175.25	0.07	0.05	0.14	140.323	0.0866666666667	------	------	------	------	------	------	ENOG410ZVGI	S:Function unknown	XP_025114067.1	hemicentin-1-like [Pomacea canaliculata]	sp|Q96RW7|HMCN1_HUMAN;	Hemicentin-1 OS=Homo sapiens OX=9606 GN=HMCN1 PE=1 SV=2;	PF00090.23;PF19028.4;PF19030.4	TSP_1;TSP1_spondin;TSP1_ADAMTS	Thrombospondin type 1 domain;Spondin-like TSP1 domain;Thrombospondin type 1 domain
Bpur00001-RCQD	4207.58	12.0388	6.96501721291E-35	6.24013949557E-33	yes	up	304.05	327.92	203.1	0	0.22	0	278.357	0.0733333333333	------	------	------	------	------	------	------	------	------	------	------	------	PF09458.14	H_lectin	H-type lectin domain
Bpur00001-RCQG	9.6511	3.27069	7.44698064575E-6	3.86098356627E-5	yes	up	1.46	2.34	1.55	0.38	0.25	0.24	1.78333	0.29	GO:0006542;GO:0004356;GO:000552	BP:glutamine biosynthetic process;MF:glutamate-ammonia ligase activity;MF:ATP binding;	K01915	glnA, GLUL	map00630;map00220;map00910;map00250;map04727;map04724;map04217	Glyoxylate and dicarboxylate metabolism;Arginine biosynthesis;Nitrogen metabolism;Alanine, aspartate and glutamate metabolism;GABAergic synapse;Glutamatergic synapse;Necroptosis	COG0174	E:Amino acid transport and metabolism	KAG5710563.1	hypothetical protein BaRGS_013209 [Batillaria attramentaria]	sp|P16580|GLNA_CHICK;	Glutamine synthetase OS=Gallus gallus OX=9031 GN=GLUL PE=1 SV=1;	PF00120.28	Gln-synt_C	Glutamine synthetase, catalytic domain
Bpur00001-RCQK	94.8777	6.568	1.28695359598E-11	1.38449715633E-10	yes	up	3.65	4.92	3.71	0.05	0.09	0	4.09333	0.0466666666667	------	------	------	------	------	------	------	------	------	------	------	------	------	------	------
Bpur00001-RCQQ	634.683	9.30989	1.63621992684E-21	5.26732167702E-20	yes	up	21.9	74.07	70.42	0	0.05	0.25	55.4633	0.1	GO:001649	MF:oxidoreductase activity;	------	------	------	------	COG0667	C:Energy production and conversion	XP_025114031.1	uncharacterized protein LOC112576031 [Pomacea canaliculata]	sp|P77735|YAJO_ECOLI;	1-deoxyxylulose-5-phosphate synthase YajO OS=Escherichia coli;	PF00248.25	Aldo_ket_red	Aldo/keto reductase family
Bpur00001-RCQT	0.0576729435945	-4.11596	0.00329539364437	0.00994845793903	yes	down	0.86	0	0	2.23	8.45	7.63	0.286667	6.10333	------	------	------	------	------	------	------	------	KAG5687700.1	hypothetical protein BaRGS_019360 [Batillaria attramentaria]	------	------	------	------	------
Bpur00001-RCQX	0.380274	-1.39489	0.0187533397405	0.0442086	yes	down	1.63	0.81	1.19	4.75	3.66	3.29	1.21	3.9	GO:0006783;GO:0006782;GO:0004655;GO:004687	BP:heme biosynthetic process;BP:protoporphyrinogen IX biosynthetic process;MF:porphobilinogen synthase activity;MF:metal ion binding;	K01698	hemB, ALAD	map00860;map01240	Porphyrin metabolism;Biosynthesis of cofactors	COG0113	H:Coenzyme transport and metabolism	XP_025112041.1	LOW QUALITY PROTEIN: delta-aminolevulinic acid dehydratase-like [Pomacea canaliculata]	sp|P13716|HEM2_HUMAN;	Delta-aminolevulinic acid dehydratase OS=Homo sapiens OX=9606 GN=ALAD PE=1 SV=1;	PF00490.25	ALAD	Delta-aminolevulinic acid dehydratase
Bpur00001-RCRA	5.4034	2.43387	0.00404719656586	0.0119081	yes	up	32.76	12.74	6.9	3.83	5.01	3.08	17.4667	3.97333	------	------	------	------	------	------	------	------	XP_025113110.1	uncharacterized protein LOC112575449 isoform X1 [Pomacea canaliculata]	------	------	PF15136.10	UPF0449	Uncharacterised protein family UPF0449
Bpur00001-RCRB	189.58	7.56666	2.84826469622E-15	4.58456902101E-14	yes	up	7.24	8.36	5.77	0.04	0.07	0	7.12333	0.0366666666667	------	------	------	------	------	------	------	------	------	------	------	------	PF00102.31	Y_phosphatase	Protein-tyrosine phosphatase
Bpur00001-RCRC	0.234702	-2.0911	0.00222271506305	0.00700879593346	yes	down	2.3	2.83	0.41	8.12	12.03	9.94	1.84667	10.03	GO:0016787;GO:0051537;GO:001640	MF:hydrolase activity;MF:2 iron, 2 sulfur cluster binding;MF:dimethylargininase activity;	K01482	DDAH, ddaH	------	------	COG1834	E:Amino acid transport and metabolism	XP_025112236.1	N(G),N(G)-dimethylarginine dimethylaminohydrolase 1-like isoform X1 [Pomacea canaliculata]	sp|O94760|DDAH1_HUMAN;	;	PF02274.21;PF19420.3	ADI;DDAH_eukar	Arginine deiminase;N,N dimethylarginine dimethylhydrolase, eukaryotic
Bpur00001-RCRF	3.67311	1.877	1.17345834789E-5	5.88048837077E-5	yes	up	46.8	46.07	32.69	12.71	12.46	10.09	41.8533	11.7533	GO:0006890;GO:0006888;GO:0005794;GO:0042470;GO:0033116;GO:0005789;GO:000548	BP:retrograde vesicle-mediated transport, Golgi to ER;BP:ER to Golgi vesicle-mediated transport;CC:Golgi apparatus;CC:melanosome;CC:endoplasmic reticulum-Golgi intermediate compartment membrane;CC:endoplasmic reticulum membrane;MF:SNAP receptor activity;	K08517	SEC22	map05134;map04145;map04130	Legionellosis;Phagosome;SNARE interactions in vesicular transport	COG5143	U:Intracellular trafficking, secretion, and vesicular transport	XP_025111643.1	vesicle-trafficking protein SEC22b-like [Pomacea canaliculata]	sp|Q5ZJW4|SC22B_CHICK;	Vesicle-trafficking protein SEC22b OS=Gallus gallus OX=9031 GN=SEC22B PE=2 SV=1;	PF13774.10;PF00957.25	Longin;Synaptobrevin	Regulated-SNARE-like domain;Synaptobrevin
Bpur00001-RCRG	4.24141	2.08454	0.00626397066725	0.0173563	yes	up	11.58	4.98	7.81	0.48	0.86	0.37	8.12333	0.57	GO:0006139;GO:0016192;GO:0016310;GO:0015031;GO:0000139;GO:0005783;GO:0019205;GO:000552	BP:nucleobase-containing compound metabolic process;BP:vesicle-mediated transport;BP:phosphorylation;BP:protein transport;CC:Golgi membrane;CC:endoplasmic reticulum;MF:nucleobase-containing compound kinase activity;MF:ATP binding;	------	------	------	------	COG0563	F:Nucleotide transport and metabolism	XP_025111640.1	uncharacterized protein LOC112574655 [Pomacea canaliculata]	sp|Q9Y6K8|KAD5_HUMAN;	Adenylate kinase isoenzyme 5 OS=Homo sapiens OX=9606 GN=AK5 PE=1 SV=2;	PF00406.26;PF13207.10;PF13238.10;PF13671.10	ADK;AAA_17;AAA_18;AAA_33	Adenylate kinase;AAA domain;AAA domain;AAA domain
Bpur00001-RCRJ	0.113054	-3.14492	8.37966477369E-5	0.000363083069634	yes	down	11.62	0.8	1.31	36	169.15	133.64	4.57667	112.93	GO:0006897;GO:0007165;GO:0005737;GO:000588	BP:endocytosis;BP:signal transduction;CC:cytoplasm;CC:plasma membrane;	K20121	FNBP1	map05131	Shigellosis	ENOG410ZU0I	Z:Cytoskeleton	KAG5712568.1	hypothetical protein BaRGS_011542, partial [Batillaria attramentaria]	sp|Q96RU3|FNBP1_HUMAN;	Formin-binding protein 1 OS=Homo sapiens OX=9606 GN=FNBP1 PE=1 SV=2;	PF00611.27	FCH	Fes/CIP4, and EFC/F-BAR homology domain
Bpur00001-RCRK	0.0788138	-3.66541	2.07594390747E-14	3.04082683263E-13	yes	down	0.28	0.39	0.25	3.97	2.7	4.64	0.306667	3.77	------	------	------	------	------	------	ENOG410XTIX	S:Function unknown	XP_046368418.1	GTPase-activating Rap/Ran-GAP domain-like protein 3 isoform X4 [Haliotis rufescens]	sp|Q5ZJY3|GARL3_CHICK;	GTPase-activating Rap/Ran-GAP domain-like protein 3 OS=Gallus gallus OX=9031 GN=GARNL3 PE=2 SV=1;	PF02145.19;PF00780.26;PF21022.1	Rap_GAP;CNH;Rap-GAP_dimer	Rap/ran-GAP;CNH domain;Rap/Ran-GAP protein dimerization domain
Bpur00001-RCRQ	4.07976	2.02849	1.88059673674E-6	1.07219341897E-5	yes	up	6.66	8.88	8.56	2.53	3.39	3.01	8.03333	2.97667	GO:0003724;GO:0003725;GO:000552	MF:RNA helicase activity;MF:double-stranded RNA binding;MF:ATP binding;	K13184	DHX9	------	------	COG1643	L:Replication, recombination and repair	PVD21682.1	hypothetical protein C0Q70_17481 [Pomacea canaliculata]	sp|Q68FK8|DHX9_XENLA;	ATP-dependent RNA helicase A protein OS=Xenopus laevis OX=8355 GN=dhx9 PE=2 SV=1;	PF07717.20;PF21010.1	OB_NTP_bind;HA2_C	Oligonucleotide/oligosaccharide-binding;Helicase associated domain
Bpur00001-RCRV	226.811	7.82534	5.87798850428E-24	2.28809147915E-22	yes	up	15.89	39.23	36.73	0	0.19	0.21	30.6167	0.133333	GO:0016311;GO:0016020;GO:000472	BP:dephosphorylation;CC:membrane;MF:protein tyrosine phosphatase activity;	K13297;K05695;K06776	PTPRT;PTPRF, LAR;PTPRK	map04514;map04910;map04520;map04931	Cell adhesion molecules;Insulin signaling pathway;Adherens junction;Insulin resistance	COG5599	T:Signal transduction mechanisms	XP_025112749.1	receptor-type tyrosine-protein phosphatase mu-like [Pomacea canaliculata]	sp|P28828|PTPRM_MOUSE;	Receptor-type tyrosine-protein phosphatase mu OS=Mus musculus OX=10090 GN=Ptprm PE=1 SV=2;	PF00102.31;PF00782.24	Y_phosphatase;DSPc	Protein-tyrosine phosphatase;Dual specificity phosphatase, catalytic domain
Bpur00001-RCSG	3.92582	1.97299	0.00141284321763	0.0046789896742	yes	up	1.52	3.19	5.9	1.14	1.26	1.29	3.53667	1.23	GO:0006897;GO:0005874;GO:0003924;GO:000552	BP:endocytosis;CC:microtubule;MF:GTPase activity;MF:GTP binding;	K01528	DNM1_3	map04961;map04144;map05100;map04721;map04072	Endocrine and other factor-regulated calcium reabsorption;Endocytosis;Bacterial invasion of epithelial cells;Synaptic vesicle cycle;Phospholipase D signaling pathway	COG0699	S:Function unknown	XP_055898039.1	dynamin-1-like isoform X4 [Biomphalaria glabrata]	sp|Q08DF4|DYN1_BOVIN;	Dynamin-1 OS=Bos taurus OX=9913 GN=DNM1 PE=2 SV=1;	PF01031.24;PF02212.22;PF00169.33	Dynamin_M;GED;PH	Dynamin central region;Dynamin GTPase effector domain;PH domain
Bpur00001-RCSJ	13.9254	3.79965	0.000357332799314	0.0013603229071	yes	up	0.19	1.33	2.77	0.03	0.1	0.18	1.43	0.103333	------	------	------	------	------	------	ENOG4111WD1	S:Function unknown	GLD48621.1	NACHT, LRR and PYD domains-containing protein 12-like protein [Lates japonicus]	------	------	PF12796.11;PF00023.34;PF13606.10;PF13637.10	Ank_2;Ank;Ank_3;Ank_4	Ankyrin repeats;Ankyrin repeat;Ankyrin repeat;Ankyrin repeats
Bpur00001-RCSR	35.9511	5.16796	1.45775509639E-11	1.56130088849E-10	yes	up	5.85	7.71	9.37	0	0.49	0.17	7.64333	0.22	------	------	------	------	------	------	------	------	KAG5687708.1	hypothetical protein BaRGS_019368 [Batillaria attramentaria]	------	------	------	------	------
Bpur00001-RCTF	23.7226	4.56819	0.00108448097788	0.00369041728264	yes	up	0.23	3.37	21.38	0.45	0.43	0.21	8.32667	0.363333	------	------	------	------	------	------	ENOG410XPJ1	S:Function unknown	XP_025099620.1	perlucin-like protein [Pomacea canaliculata]	sp|Q6UXN8|CLC9A_HUMAN;	C-type lectin domain family 9 member A OS=Homo sapiens OX=9606 GN=CLEC9A PE=1 SV=1;	PF00059.25;PF05473.16	Lectin_C;UL45	Lectin C-type domain;UL45 protein, carbohydrate-binding C-type lectin-like
Bpur00001-RCTI	0.0147133572478	-6.08673	3.0819153525E-10	2.84392766561E-9	yes	down	0.15	0.72	0.07	33.97	8.12	7.64	0.313333	16.5767	GO:0016020;GO:001675	CC:membrane;MF:transferase activity, transferring glycosyl groups;	------	------	------	------	ENOG410Z7P2	S:Function unknown	PVD22529.1	hypothetical protein C0Q70_18343 [Pomacea canaliculata]	------	------	PF01697.31	Glyco_transf_92	Glycosyltransferase family 92
Bpur00001-RCTJ	101.303	6.66253	9.87397720342E-6	5.02090258215E-5	yes	up	8.8	3.35	9.43	0	0	0	7.19333	0	GO:0006644;GO:0050482;GO:0016020;GO:000462	BP:phospholipid metabolic process;BP:arachidonic acid secretion;CC:membrane;MF:phospholipase A2 activity;	------	------	------	------	ENOG410YEN2;ENOG410Y65V;ENOG410YWHC	S:Function unknown;	XP_011438353.2	uncharacterized protein LOC105335906 [Crassostrea gigas]	sp|A0A5C2A2T2|COP1_CONPU;	Conodipine-P1 OS=Conus purpurascens OX=41690 PE=1 SV=1;	PF09056.15	Phospholip_A2_3	Prokaryotic phospholipase A2
Bpur00001-RCTO	0.114312	-3.12895	0.0206525345021	0.0479776878479	yes	down	0	0.03	0.09	0.23	0.36	0.3	0.04	0.296667	------	------	------	------	------	------	------	------	XP_025113189.1	LOW QUALITY PROTEIN: uncharacterized protein LOC112575495 [Pomacea canaliculata]	------	------	PF02174.21	IRS	PTB domain
Bpur00001-RCTQ	0.311415	-1.68309	0.00104041344411	0.00355977386324	yes	down	2.24	1.27	1.83	3.15	8.35	5.95	1.78	5.81667	GO:0090161;GO:0016192;GO:001602	BP:Golgi ribbon formation;BP:vesicle-mediated transport;CC:membrane;	K08513	VAMP4	map04130	SNARE interactions in vesicular transport	COG5143	U:Intracellular trafficking, secretion, and vesicular transport	XP_046330887.1	vesicle-associated membrane protein 4-like [Haliotis rufescens]	sp|Q32L97|VAMP4_BOVIN;	Vesicle-associated membrane protein 4 OS=Bos taurus OX=9913 GN=VAMP4 PE=2 SV=1;	PF00957.25	Synaptobrevin	Synaptobrevin
Bpur00001-RCTU	686.594	9.42331	2.5808502627E-21	8.16851168191E-20	yes	up	133.83	64.07	87.71	0.23	0.27	0	95.2033	0.166667	------	------	------	------	------	------	------	------	------	------	------	------	------	------	------
Bpur00001-RCTV	9.17215	3.19726	4.29820402969E-11	4.39501744171E-10	yes	up	23.26	69.74	64.45	6.11	6.67	5.62	52.4833	6.13333	GO:0016020;GO:000827	CC:membrane;MF:zinc ion binding;	------	------	------	------	COG5183	O:Posttranslational modification, protein turnover, chaperones	XP_025113760.1	uncharacterized protein LOC112575870 [Pomacea canaliculata]	sp|P90489|MIR2_HHV8P;	E3 ubiquitin-protein ligase MIR2 OS=Human herpesvirus 8 type P;	PF12906.11	RINGv	RING-variant domain
Bpur00001-RCTW	667.32	9.38224	2.24921220247E-13	2.92743352993E-12	yes	up	2.36	2.99	2.28	0	0	0	2.54333	0	GO:004687	MF:metal ion binding;	------	------	------	------	------	------	XP_025112647.1	uncharacterized protein LOC112575192 isoform X2 [Pomacea canaliculata]	------	------	------	------	------
Bpur00001-RCTX	0.0475625631761	-4.39403	0.00959285593415	0.0250784799424	yes	down	0	0	0.18	0.76	0.91	1.23	0.06	0.966667	GO:0042151;GO:0044218;GO:000588	CC:nematocyst;CC:other organism cell membrane;CC:plasma membrane;	------	------	------	------	------	------	KAG5705417.1	hypothetical protein BaRGS_004544 [Batillaria attramentaria]	sp|P0DN66|ACTP1_TERAN;	Tereporin-Ca1;	------	------	------
Bpur00001-RCUB	0.0437078	-4.51596	0.00666859180352	0.0183250998067	yes	down	0.07	0	0	0.82	0.63	0.69	0.0233333333333	0.713333	------	------	------	------	------	------	COG3391;ENOG410XQJ4;ENOG4111G04	S:Function unknown;	KAG5697118.1	hypothetical protein BaRGS_015253 [Batillaria attramentaria]	sp|Q9H8W5|TRI45_HUMAN;	E3 ubiquitin-protein ligase TRIM45 OS=Homo sapiens OX=9606 GN=TRIM45 PE=1 SV=2;	PF00097.29;PF13445.10;PF13920.10;PF13923.10;PF00643.28;PF13639.10;PF14634.10;PF14447.10;PF15227.10	zf-C3HC4;zf-RING_UBOX;zf-C3HC4_3;zf-C3HC4_2;zf-B_box;zf-RING_2;zf-RING_5;Prok-RING_4;zf-C3HC4_4	Zinc finger, C3HC4 type;RING-type zinc-finger;Zinc finger, C3HC4 type;Zinc finger, C3HC4 type;B-box zinc finger;Ring finger domain;zinc-RING finger domain;Prokaryotic RING finger family 4;zinc finger of C3HC4-type, RING
Bpur00001-RCUH	2.17499	1.12101	0.00578403510661	0.0162100407912	yes	up	10.27	19.47	22.23	7	11.19	13.64	17.3233	10.61	GO:0006895;GO:0090382;GO:0042742;GO:0032456;GO:0005829;GO:0005802;GO:0045335;GO:0055037;GO:0031901;GO:0003924;GO:000552	BP:Golgi to endosome transport;BP:phagosome maturation;BP:defense response to bacterium;BP:endocytic recycling;CC:cytosol;CC:trans-Golgi network;CC:phagocytic vesicle;CC:recycling endosome;CC:early endosome membrane;MF:GTPase activity;MF:GTP binding;	K07881	RAB14	map04152	AMPK signaling pathway	COG1100	S:Function unknown	XP_025111644.1	ras-related protein Rab-14 [Pomacea canaliculata]	sp|Q5ZKU5|RAB14_CHICK;	Ras-related protein Rab-14 OS=Gallus gallus OX=9031 GN=RAB14 PE=2 SV=3;	PF00071.26;PF08477.17;PF00025.25;PF00009.31;PF01926.27	Ras;Roc;Arf;GTP_EFTU;MMR_HSR1	Ras family;Ras of Complex, Roc, domain of DAPkinase;ADP-ribosylation factor family;Elongation factor Tu GTP binding domain;50S ribosome-binding GTPase
Bpur00001-RCUI	10.3348	3.36944	3.47458939618E-12	3.98342736937E-11	yes	up	14.68	22.21	20.86	1.43	1.93	3.07	19.25	2.14333	GO:003555	BP:intracellular signal transduction;	K10332	ASB10	------	------	COG0666	S:Function unknown	KAG5710575.1	hypothetical protein BaRGS_013221, partial [Batillaria attramentaria]	------	------	PF12796.11;PF13637.10;PF00023.34;PF13857.10;PF13606.10;PF07525.20	Ank_2;Ank_4;Ank;Ank_5;Ank_3;SOCS_box	Ankyrin repeats;Ankyrin repeats;Ankyrin repeat;Ankyrin repeats;Ankyrin repeat;SOCS box
Bpur00001-RCUN	0.138903	-2.84785	6.65456453177E-6	3.47354319409E-5	yes	down	2.31	0.85	0.56	11.1	13.19	11.94	1.24	12.0767	------	------	------	------	------	------	ENOG410Z51R;ENOG410ZPX7	S:Function unknown;O:Posttranslational modification, protein turnover, chaperones	XP_025111633.1	cubilin-like [Pomacea canaliculata]	sp|Q8BQH6|CDCP2_MOUSE;	CUB domain-containing protein 2 OS=Mus musculus OX=10090 GN=Cdcp2 PE=2 SV=1;	PF00431.24;PF00057.22	CUB;Ldl_recept_a	CUB domain;Low-density lipoprotein receptor domain class A
Bpur00001-RCUQ	0.153214	-2.70638	0.000309391929237	0.00119473968934	yes	down	1.56	0.48	0.8	9.62	3.85	5.65	0.946667	6.37333	GO:0005576;GO:000806	CC:extracellular region;MF:chitin binding;	------	------	------	------	------	------	XP_050405072.1	coadhesin isoform X2 [Patella vulgata]	sp|Q96RW7|HMCN1_HUMAN;	Hemicentin-1 OS=Homo sapiens OX=9606 GN=HMCN1 PE=1 SV=2;	PF00090.23;PF19028.4;PF19030.4	TSP_1;TSP1_spondin;TSP1_ADAMTS	Thrombospondin type 1 domain;Spondin-like TSP1 domain;Thrombospondin type 1 domain
Bpur00001-RCUS	0.0364105761631	-4.7795	6.41975144373E-9	5.10115679008E-8	yes	down	0.15	0.03	0.01	2.21	1.71	3.05	0.0633333333333	2.32333	------	------	K21879	WHRN, USH2D	------	------	ENOG4110362;ENOG410XTF7	O:Posttranslational modification, protein turnover, chaperones;	XP_025113429.1	whirlin-like [Pomacea canaliculata]	sp|Q9P202|WHRN_HUMAN;	Whirlin OS=Homo sapiens OX=9606 GN=WHRN PE=1 SV=4;	PF00595.28;PF17820.5;PF13180.10;PF21219.1	PDZ;PDZ_6;PDZ_2;USH1C_N	PDZ domain;PDZ domain;PDZ domain;Harmonin, N-terminal domain
Bpur00001-RCUX	5.14425	2.36296	1.04975699887E-5	5.3108859462E-5	yes	up	7.48	22.68	16.16	3.47	3.03	2.34	15.44	2.94667	GO:0006508;GO:004687	BP:proteolysis;MF:metal ion binding;	------	------	------	------	COG1026;COG1506	O:Posttranslational modification, protein turnover, chaperones;E:Amino acid transport and metabolism	XP_025111694.1	uncharacterized protein C05D11.1-like [Pomacea canaliculata]	sp|P48053|YPD1_CAEEL;	Uncharacterized protein C05D11.1 OS=Caenorhabditis elegans OX=6239 GN=C05D11.1 PE=4 SV=2;	PF05193.25;PF00675.24	Peptidase_M16_C;Peptidase_M16	Peptidase M16 inactive domain;Insulinase
Bpur00001-RCUY	0.270965	-1.88382	0.00944132757112	0.0247400185332	yes	down	0.13	0.64	0.83	1.92	1.9	1.94	0.533333	1.92	GO:0007264;GO:000508	BP:small GTPase mediated signal transduction;MF:guanyl-nucleotide exchange factor activity;	K23688	BCAR3, SH2D3B	------	------	ENOG410XTJR	S:Function unknown	XP_025112401.1	breast cancer anti-estrogen resistance protein 3-like isoform X3 [Pomacea canaliculata]	sp|Q58DL5|BCAR3_BOVIN;	Breast cancer anti-estrogen resistance protein 3 homolog OS=Bos taurus OX=9913 GN=BCAR3 PE=2 SV=2;	PF00017.28;PF00617.23;PF00536.34	SH2;RasGEF;SAM_1	SH2 domain;RasGEF domain;SAM domain
Bpur00001-RCV	3.25482	1.70258	0.00113297048152	0.00383308474798	yes	up	31.48	27.45	22.64	7.04	12.8	6.96	27.19	8.93333	GO:0032981;GO:001602	BP:mitochondrial respiratory chain complex I assembly;CC:membrane;	K18160	NDUFAF2	map04714	Thermogenesis	ENOG410XQZ4	I:Lipid transport and metabolism	XP_025110914.1	NADH dehydrogenase [ubiquinone] 1 alpha subcomplex assembly factor 2-like [Pomacea canaliculata]	sp|Q59J78|NDUF2_MOUSE;	NADH dehydrogenase [ubiquinone] 1 alpha subcomplex assembly factor 2 OS=Mus musculus OX=10090 GN=Ndufaf2 PE=1 SV=1;	PF05071.20	NDUFA12	NADH ubiquinone oxidoreductase subunit NDUFA12
Bpur00001-RCVH	17.9074	4.16249	1.58650146019E-14	2.35651133556E-13	yes	up	6.56	9.6	10.41	0.5	0.78	0.46	8.85667	0.58	------	------	K24745	WDR38	------	------	ENOG410ZJXC	S:Function unknown	XP_025113945.1	WD repeat-containing protein 38-like isoform X3 [Pomacea canaliculata]	------	------	PF00400.36;PF20426.2;PF12894.11;PF21032.1	WD40;NBCH_WD40;ANAPC4_WD40;PROPPIN	WD domain, G-beta repeat;Neurobeachin beta propeller domain;Anaphase-promoting complex subunit 4 WD40 domain;PROPPIN
Bpur00001-RCVI	4.90918	2.29548	1.83239851965E-9	1.5498503563E-8	yes	up	34.9	38.21	43.36	9.65	9.3	7	38.8233	8.65	------	------	K15377	SLC44A2_4_5	map05231	Choline metabolism in cancer	ENOG410XS0P	S:Function unknown	KAG5712011.1	hypothetical protein BaRGS_020737, partial [Batillaria attramentaria]	sp|Q7SYC9|CTL2_DANRE;	Choline transporter-like protein 2 OS=Danio rerio OX=7955 GN=slc44a2 PE=2 SV=1;	PF04515.16	Choline_transpo	Plasma-membrane choline transporter
Bpur00001-RCVY	12139.1	13.5674	2.89295597878E-29	1.79437449043E-27	yes	up	1851.35	935.81	584.13	0	0.15	0.14	1123.76	0.0966666666667	------	------	------	------	------	------	------	------	------	------	------	------	------	------	------
Bpur00001-RCWA	135.937	7.08679	5.17382581847E-24	2.03267732214E-22	yes	up	21.98	27.63	19.67	0.08	0.3	0.15	23.0933	0.176667	------	------	------	------	------	------	ENOG410Z9MF	S:Function unknown	KAG5697120.1	hypothetical protein BaRGS_015255 [Batillaria attramentaria]	sp|Q5NCX5|NEUL4_MOUSE;	Neuralized-like protein 4 OS=Mus musculus OX=10090 GN=Neurl4 PE=1 SV=1;	PF07177.16;PF00097.29;PF13445.10;PF13639.10;PF15227.10;PF13923.10;PF13920.10;PF00643.28;PF14634.10	Neuralized;zf-C3HC4;zf-RING_UBOX;zf-RING_2;zf-C3HC4_4;zf-C3HC4_2;zf-C3HC4_3;zf-B_box;zf-RING_5	Neuralized;Zinc finger, C3HC4 type;RING-type zinc-finger;Ring finger domain;zinc finger of C3HC4-type, RING;Zinc finger, C3HC4 type;Zinc finger, C3HC4 type;B-box zinc finger;zinc-RING finger domain
Bpur00001-RCWB	0.00901747302048	-6.79306	3.08382967741E-6	1.70259171593E-5	yes	down	0	0	0.03	0.79	0.38	1.48	0.01	0.883333	------	------	------	------	------	------	------	------	KAG5697118.1	hypothetical protein BaRGS_015253 [Batillaria attramentaria]	sp|Q5BIM1|TRI45_BOVIN;	E3 ubiquitin-protein ligase TRIM45 OS=Bos taurus OX=9913 GN=TRIM45 PE=2 SV=1;	PF00791.24;PF00097.29;PF13639.10;PF13445.10;PF13923.10;PF00643.28;PF13920.10;PF19220.4;PF15227.10;PF14634.10;PF14447.10	ZU5;zf-C3HC4;zf-RING_2;zf-RING_UBOX;zf-C3HC4_2;zf-B_box;zf-C3HC4_3;Crescentin;zf-C3HC4_4;zf-RING_5;Prok-RING_4	ZU5 domain;Zinc finger, C3HC4 type;Ring finger domain;RING-type zinc-finger;Zinc finger, C3HC4 type;B-box zinc finger;Zinc finger, C3HC4 type;Crescentin protein;zinc finger of C3HC4-type, RING;zinc-RING finger domain;Prokaryotic RING finger family 4
Bpur00001-RCWD	1457.92	10.5097	2.07332566661E-42	3.37573303007E-40	yes	up	135.97	429.82	316.26	0	0.35	0.31	294.017	0.22	------	------	K16777	NEURL4	------	------	ENOG410XT3C	S:Function unknown	PVD37090.1	hypothetical protein C0Q70_04083 [Pomacea canaliculata]	------	------	PF07177.16	Neuralized	Neuralized
Bpur00001-RCWE	0.0277752346143	-5.17006	2.42127921294E-7	1.56845910148E-6	yes	down	0	0.13	0.08	1.74	3.8	2.85	0.07	2.79667	------	------	------	------	------	------	ENOG410Z9MF;ENOG4111G04	S:Function unknown;	KAG5712425.1	hypothetical protein BaRGS_011399 [Batillaria attramentaria]	sp|Q96JN8|NEUL4_HUMAN;	Neuralized-like protein 4 OS=Homo sapiens OX=9606 GN=NEURL4 PE=1 SV=2;	PF07177.16;PF00097.29;PF13920.10;PF13639.10;PF13445.10;PF13923.10;PF00643.28;PF15227.10;PF14634.10;PF14447.10	Neuralized;zf-C3HC4;zf-C3HC4_3;zf-RING_2;zf-RING_UBOX;zf-C3HC4_2;zf-B_box;zf-C3HC4_4;zf-RING_5;Prok-RING_4	Neuralized;Zinc finger, C3HC4 type;Zinc finger, C3HC4 type;Ring finger domain;RING-type zinc-finger;Zinc finger, C3HC4 type;B-box zinc finger;zinc finger of C3HC4-type, RING;zinc-RING finger domain;Prokaryotic RING finger family 4
Bpur00001-RCWF	0.166538	-2.58608	0.00963935488413	0.0251809929425	yes	down	0.51	0.07	0.8	1.35	1.41	5.88	0.46	2.88	GO:0005737;GO:000827	CC:cytoplasm;MF:zinc ion binding;	------	------	------	------	ENOG410Z9MF	S:Function unknown	KAG5707961.1	hypothetical protein BaRGS_025099 [Batillaria attramentaria]	sp|Q9H8W5|TRI45_HUMAN;	E3 ubiquitin-protein ligase TRIM45 OS=Homo sapiens OX=9606 GN=TRIM45 PE=1 SV=2;	PF07177.16;PF00097.29;PF13920.10;PF13445.10;PF13639.10;PF00643.28;PF13923.10;PF15227.10;PF14447.10;PF14634.10	Neuralized;zf-C3HC4;zf-C3HC4_3;zf-RING_UBOX;zf-RING_2;zf-B_box;zf-C3HC4_2;zf-C3HC4_4;Prok-RING_4;zf-RING_5	Neuralized;Zinc finger, C3HC4 type;Zinc finger, C3HC4 type;RING-type zinc-finger;Ring finger domain;B-box zinc finger;Zinc finger, C3HC4 type;zinc finger of C3HC4-type, RING;Prokaryotic RING finger family 4;zinc-RING finger domain
Bpur00001-RCWG	0.0210882128133	-5.56742	0.00202606218963	0.00645723904706	yes	down	0	0	0	0.31	0.49	1.05	0	0.616667	------	------	------	------	------	------	------	------	KAG5712425.1	hypothetical protein BaRGS_011399 [Batillaria attramentaria]	sp|O15344|TRI18_HUMAN;	E3 ubiquitin-protein ligase Midline-1 OS=Homo sapiens OX=9606 GN=MID1 PE=1 SV=1;	PF00097.29;PF13445.10;PF13920.10;PF13639.10;PF07177.16;PF00643.28;PF13923.10;PF14634.10;PF14447.10;PF15227.10	zf-C3HC4;zf-RING_UBOX;zf-C3HC4_3;zf-RING_2;Neuralized;zf-B_box;zf-C3HC4_2;zf-RING_5;Prok-RING_4;zf-C3HC4_4	Zinc finger, C3HC4 type;RING-type zinc-finger;Zinc finger, C3HC4 type;Ring finger domain;Neuralized;B-box zinc finger;Zinc finger, C3HC4 type;zinc-RING finger domain;Prokaryotic RING finger family 4;zinc finger of C3HC4-type, RING
Bpur00001-RCWH	0.116532	-3.1012	0.0064492165721	0.0177973572711	yes	down	0.05	0.1	0.17	0.26	1.27	1.15	0.106667	0.893333	------	------	------	------	------	------	------	------	KAG5712425.1	hypothetical protein BaRGS_011399 [Batillaria attramentaria]	sp|A1L0Y2|NEUL4_XENTR;	Neuralized-like protein 4 OS=Xenopus tropicalis OX=8364 GN=neurl4 PE=2 SV=1;	PF07177.16;PF00097.29;PF13920.10;PF13445.10;PF13639.10;PF00643.28;PF13923.10;PF14634.10;PF14447.10;PF15227.10	Neuralized;zf-C3HC4;zf-C3HC4_3;zf-RING_UBOX;zf-RING_2;zf-B_box;zf-C3HC4_2;zf-RING_5;Prok-RING_4;zf-C3HC4_4	Neuralized;Zinc finger, C3HC4 type;Zinc finger, C3HC4 type;RING-type zinc-finger;Ring finger domain;B-box zinc finger;Zinc finger, C3HC4 type;zinc-RING finger domain;Prokaryotic RING finger family 4;zinc finger of C3HC4-type, RING
Bpur00001-RCWJ	0.132518	-2.91574	0.00163060380463	0.00530267221505	yes	down	0.37	0.13	0.11	1.7	1.99	1.23	0.203333	1.64	------	------	------	------	------	------	------	------	KAG5712425.1	hypothetical protein BaRGS_011399 [Batillaria attramentaria]	sp|Q5BIM1|TRI45_BOVIN;	E3 ubiquitin-protein ligase TRIM45 OS=Bos taurus OX=9913 GN=TRIM45 PE=2 SV=1;	PF00097.29;PF13445.10;PF13920.10;PF13639.10;PF00643.28;PF13923.10;PF14447.10;PF15227.10;PF14634.10;PF07177.16	zf-C3HC4;zf-RING_UBOX;zf-C3HC4_3;zf-RING_2;zf-B_box;zf-C3HC4_2;Prok-RING_4;zf-C3HC4_4;zf-RING_5;Neuralized	Zinc finger, C3HC4 type;RING-type zinc-finger;Zinc finger, C3HC4 type;Ring finger domain;B-box zinc finger;Zinc finger, C3HC4 type;Prokaryotic RING finger family 4;zinc finger of C3HC4-type, RING;zinc-RING finger domain;Neuralized
Bpur00001-RCWK	0.0323584066857	-4.94972	0.0210042947223	0.0486946498539	yes	down	0	0	0	0.47	0.19	0.07	0	0.243333	GO:0016020;GO:0005886;GO:000504	CC:membrane;CC:plasma membrane;MF:netrin receptor activity;	------	------	------	------	------	------	KAG5687212.1	hypothetical protein BaRGS_006833 [Batillaria attramentaria]	------	------	PF00791.24	ZU5	ZU5 domain
Bpur00001-RCWP	318.435	8.31486	1.3368551195E-9	1.14850166101E-8	yes	up	5.5	14.44	14.02	0	0	0	11.32	0	------	------	------	------	------	------	ENOG410XT3C	S:Function unknown	XP_025080967.1	E3 ubiquitin-protein ligase TRIM33-like [Pomacea canaliculata]	sp|A1L0Y2|NEUL4_XENTR;	Neuralized-like protein 4 OS=Xenopus tropicalis OX=8364 GN=neurl4 PE=2 SV=1;	PF07177.16	Neuralized	Neuralized
Bpur00001-RCWQ	35.7524	5.15997	0.00722559400561	0.0196169606056	yes	up	1.86	2.31	0.34	0	0	0	1.50333	0	------	------	------	------	------	------	------	------	------	------	------	------	------	------	------
Bpur00001-RCWS	262.098	8.03396	1.21442491685E-12	1.46257874231E-11	yes	up	4.03	12.9	17.65	0	0	0.1	11.5267	0.0333333333333	GO:0005737;GO:000827	CC:cytoplasm;MF:zinc ion binding;	------	------	------	------	------	------	KAG5707961.1	hypothetical protein BaRGS_025099 [Batillaria attramentaria]	sp|A1L0Y2|NEUL4_XENTR;	Neuralized-like protein 4 OS=Xenopus tropicalis OX=8364 GN=neurl4 PE=2 SV=1;	PF07177.16;PF00097.29;PF13920.10;PF13445.10;PF13639.10;PF13923.10;PF14447.10;PF14634.10;PF15227.10;PF00643.28	Neuralized;zf-C3HC4;zf-C3HC4_3;zf-RING_UBOX;zf-RING_2;zf-C3HC4_2;Prok-RING_4;zf-RING_5;zf-C3HC4_4;zf-B_box	Neuralized;Zinc finger, C3HC4 type;Zinc finger, C3HC4 type;RING-type zinc-finger;Ring finger domain;Zinc finger, C3HC4 type;Prokaryotic RING finger family 4;zinc-RING finger domain;zinc finger of C3HC4-type, RING;B-box zinc finger
Bpur00001-RCWT	0.0358522024782	-4.80179	0.00398968134649	0.0117634118475	yes	down	0.04	0	0	0.84	0.49	0.31	0.0133333333333	0.546667	------	------	------	------	------	------	ENOG4111G04;ENOG410Z9MF	S:Function unknown;	KAG5712425.1	hypothetical protein BaRGS_011399 [Batillaria attramentaria]	sp|O15344|TRI18_HUMAN;	E3 ubiquitin-protein ligase Midline-1 OS=Homo sapiens OX=9606 GN=MID1 PE=1 SV=1;	PF00643.28;PF07177.16;PF00097.29;PF13923.10;PF13445.10;PF13920.10;PF13639.10;PF14447.10;PF15227.10	zf-B_box;Neuralized;zf-C3HC4;zf-C3HC4_2;zf-RING_UBOX;zf-C3HC4_3;zf-RING_2;Prok-RING_4;zf-C3HC4_4	B-box zinc finger;Neuralized;Zinc finger, C3HC4 type;Zinc finger, C3HC4 type;RING-type zinc-finger;Zinc finger, C3HC4 type;Ring finger domain;Prokaryotic RING finger family 4;zinc finger of C3HC4-type, RING
Bpur00001-RCWV	0.135955	-2.87879	0.00542494922151	0.0153254362976	yes	down	0.08	0.19	0	0.91	0.72	0.45	0.09	0.693333	------	------	------	------	------	------	------	------	KAG5694547.1	hypothetical protein BaRGS_032492 [Batillaria attramentaria]	------	------	PF13424.10;PF07719.21;PF00515.32;PF13374.10;PF13191.10;PF17874.5	TPR_12;TPR_2;TPR_1;TPR_10;AAA_16;TPR_MalT	Tetratricopeptide repeat;Tetratricopeptide repeat;Tetratricopeptide repeat;Tetratricopeptide repeat;AAA ATPase domain;MalT-like TPR region
Bpur00001-RCWW	20.8284	4.38048	0.00144035576401	0.00475893544429	yes	up	0.47	0.14	2.35	0	0.04	0.11	0.986667	0.05	------	------	------	------	------	------	ENOG410ZYS4	S:Function unknown	XP_025078916.1	angiopoietin-related protein 7-like [Pomacea canaliculata]	sp|Q15485|FCN2_HUMAN;	Ficolin-2 OS=Homo sapiens OX=9606 GN=FCN2 PE=1 SV=2;	PF00147.22;PF07177.16;PF00097.29;PF13920.10;PF13923.10;PF13445.10;PF13639.10;PF14634.10;PF00643.28	Fibrinogen_C;Neuralized;zf-C3HC4;zf-C3HC4_3;zf-C3HC4_2;zf-RING_UBOX;zf-RING_2;zf-RING_5;zf-B_box	Fibrinogen beta and gamma chains, C-terminal globular domain;Neuralized;Zinc finger, C3HC4 type;Zinc finger, C3HC4 type;Zinc finger, C3HC4 type;RING-type zinc-finger;Ring finger domain;zinc-RING finger domain;B-box zinc finger
Bpur00001-RCX	2.73934	1.45383	0.00495541762372	0.0141686642519	yes	up	316.66	167.66	154.57	85.19	58.52	111.56	212.963	85.09	GO:001503	MF:protein disulfide oxidoreductase activity;	K03671	TXN, trxA	map05012;map04621;map05418;map05132	Parkinson disease;NOD-like receptor signaling pathway;Fluid shear stress and atherosclerosis;Salmonella infection	COG0526	O:Posttranslational modification, protein turnover, chaperones	XP_057709983.1	thioredoxin [Corythoichthys intestinalis]	sp|P10639|THIO_MOUSE;	Thioredoxin OS=Mus musculus OX=10090 GN=Txn PE=1 SV=3;	PF00085.24;PF14595.10;PF13905.10;PF13098.10;PF00578.25;PF04756.17;PF02114.20	Thioredoxin;Thioredoxin_9;Thioredoxin_8;Thioredoxin_2;AhpC-TSA;OST3_OST6;Phosducin	Thioredoxin;Thioredoxin;Thioredoxin-like;Thioredoxin-like domain;AhpC/TSA family;OST3 / OST6 family, transporter family;Phosducin
Bpur00001-RCXG	0.0442983709655	-4.4966	9.27992168108E-12	1.01838570205E-10	yes	down	2.86	1.96	9.17	86.32	104.68	125.82	4.66333	105.607	------	------	------	------	------	------	------	------	XP_025112690.1	mucin-5AC-like isoform X1 [Pomacea canaliculata]	------	------	PF17064.9	QVR	Quiver family u-PAR/Ly-6-like domain
Bpur00001-RCXW	46.1766	5.52909	0.0147135456452	0.0360191511363	yes	up	0.3	1.39	0	0	0	0	0.563333	0	GO:0071897;GO:0016706;GO:000816	BP:DNA biosynthetic process;MF:oxidoreductase activity, acting on paired donors, with incorporation or reduction of molecular oxygen, 2-oxoglutarate as one donor, and incorporation of one atom each of oxygen into both donors;MF:methyltransferase activity;	------	------	------	------	ENOG410Y65V;ENOG410YEN2	S:Function unknown;	KAJ8049924.1	hypothetical protein HOLleu_02892 [Holothuria leucospilota]	sp|Q05118|PO23_POPJA;	Retrovirus-related Pol polyprotein from type-1 retrotransposable element R2;	PF00078.31;PF13966.10	RVT_1;zf-RVT	Reverse transcriptase;zinc-binding in reverse transcriptase
Bpur00001-RCY	3.68894	1.88321	0.000534517342949	0.00196078469847	yes	up	2.91	3.9	3.39	0.66	0.79	1.39	3.4	0.946667	------	------	------	------	------	------	------	------	------	------	------	------	------	------	------
Bpur00001-RCYI	102.604	6.68095	1.46488337419E-14	2.18352730416E-13	yes	up	74.22	240.38	161.33	3.63	0.57	0.55	158.643	1.58333	------	------	------	------	------	------	------	------	------	------	------	------	------	------	------
Bpur00001-RCYK	0.00325533794733	-8.26298	3.74202330702E-6	2.03610799029E-5	yes	down	0	0.15	0	11.13	37.05	0.16	0.05	16.1133	------	------	------	------	------	------	------	------	XP_025092689.1	uncharacterized protein LOC112563143 [Pomacea canaliculata]	------	------	PF06083.15	IL17	Interleukin-17
Bpur00001-RCYM	0.0261459721846	-5.25727	2.10979285559E-8	1.57448754622E-7	yes	down	0.85	0.15	0.25	11.94	33.3	8.31	0.416667	17.85	GO:0005576;GO:000512	CC:extracellular region;MF:cytokine activity;	------	------	------	------	------	------	KAG5696894.1	hypothetical protein BaRGS_035304 [Batillaria attramentaria]	------	------	PF06083.15	IL17	Interleukin-17
Bpur00001-RCYR	0.0660355826809	-3.92061	3.54566697278E-6	1.93798511459E-5	yes	down	0.09	0.2	0	1.2	1.82	1.82	0.0966666666667	1.61333	GO:0007165;GO:0005634;GO:0003700;GO:000367	BP:signal transduction;CC:nucleus;MF:transcription factor activity, sequence-specific DNA binding;MF:DNA binding;	K11224;K11222	STAT5B;STAT4	map05166;map05207;map05162;map05161;map05221;map04659;map04658;map04012;map05220;map04630;map05200;map05321;map05203;map04062;map04935;map04217;map04933;map05223;map04917	Human T-cell leukemia virus 1 infection;Chemical carcinogenesis - receptor activation;Measles;Hepatitis B;Acute myeloid leukemia;Th17 cell differentiation;Th1 and Th2 cell differentiation;ErbB signaling pathway;Chronic myeloid leukemia;JAK-STAT signaling pathway;Pathways in cancer;Inflammatory bowel disease;Viral carcinogenesis;Chemokine signaling pathway;Growth hormone synthesis, secretion and a…	ENOG410XPN8	K:Transcription	XP_025111808.1	signal transducer and activator of transcription 5B-like isoform X2 [Pomacea canaliculata]	sp|P42228|STAT4_MOUSE;	Signal transducer and activator of transcription 4 OS=Mus musculus OX=10090 GN=Stat4 PE=1 SV=1;	------	------	------
Bpur00001-RCYS	0.0165912379019	-5.91343	0.000333761835173	0.00127719528926	yes	down	0	0	0	2.97	2.48	2.74	0	2.73	------	------	------	------	------	------	------	------	KAG5689013.1	hypothetical protein BaRGS_030664 [Batillaria attramentaria]	sp|Q00676|LUQ1_APLCA;	Bradykinin-like neuropeptide OS=Aplysia californica OX=6500 GN=LUQ-1 PE=2 SV=1;	------	------	------
Bpur00001-RCYY	0.0310117725255	-5.01104	0.0203091931629	0.0473163962338	yes	down	0	0	0	0.09	0.04	0.4	0	0.176667	------	------	------	------	------	------	ENOG410Z9MF	S:Function unknown	XP_025086485.1	uncharacterized protein LOC112559440 [Pomacea canaliculata]	sp|Q9H8W5|TRI45_HUMAN;	E3 ubiquitin-protein ligase TRIM45 OS=Homo sapiens OX=9606 GN=TRIM45 PE=1 SV=2;	PF00097.29;PF13445.10;PF15227.10;PF13920.10;PF00643.28;PF13923.10	zf-C3HC4;zf-RING_UBOX;zf-C3HC4_4;zf-C3HC4_3;zf-B_box;zf-C3HC4_2	Zinc finger, C3HC4 type;RING-type zinc-finger;zinc finger of C3HC4-type, RING;Zinc finger, C3HC4 type;B-box zinc finger;Zinc finger, C3HC4 type
Bpur00001-RCZB	0.0346754037909	-4.84994	0.00639468414331	0.0176613	yes	down	0.06	0	0	1.61	0.29	0.58	0.02	0.826667	------	------	------	------	------	------	ENOG41121D0;ENOG410Y65V	S:Function unknown;	PVD28555.1	hypothetical protein C0Q70_11143 [Pomacea canaliculata]	------	------	PF13245.10;PF13401.10;PF20720.1;PF13604.10;PF13966.10;PF13191.10;PF12775.11	AAA_19;AAA_22;nSTAND3;AAA_30;zf-RVT;AAA_16;AAA_7	AAA domain;AAA domain;Novel STAND NTPase 3;AAA domain;zinc-binding in reverse transcriptase;AAA ATPase domain;P-loop containing dynein motor region
Bpur00001-RCZJ	12330.2	13.5899	1.09331451412E-21	3.59477566361E-20	yes	up	934.86	66.27	260.16	0	0	0	420.43	0	------	------	------	------	------	------	------	------	------	------	------	------	------	------	------
Bpur00001-RCZK	4793.37	12.2268	4.29420132435E-45	8.97700136114E-43	yes	up	1879.22	1659.01	1189.2	0	0.75	0.25	1575.81	0.333333	------	------	------	------	------	------	------	------	------	------	------	------	------	------	------
Bpur00001-RCZT	99.4452	6.63583	2.89666187797E-9	2.39614927112E-8	yes	up	5.82	51.09	39.66	0.64	0.67	0	32.19	0.436667	GO:0030154;GO:0016020;GO:0005576;GO:000806	BP:cell differentiation;CC:membrane;CC:extracellular region;MF:chitin binding;	------	------	------	------	ENOG410XQVR;ENOG410ZMTR	S:Function unknown;	XP_052083754.1	deleted in malignant brain tumors 1 protein-like [Mytilus californianus]	sp|Q9Y4K0|LOXL2_HUMAN;	Lysyl oxidase homolog 2 OS=Homo sapiens OX=9606 GN=LOXL2 PE=1 SV=1;	PF00530.22	SRCR	Scavenger receptor cysteine-rich domain
Bpur00001-RCZV	6.44704	2.68864	0.00277706269674	0.0085544847451	yes	up	1.13	1.89	4.88	0.38	0.16	0.62	2.63333	0.386667	GO:0006289;GO:0000439;GO:000167	BP:nucleotide-excision repair;CC:core TFIIH complex;MF:ATPase activator activity;	K03144	TFIIH4, GTF2H4, TFB2	map03022;map05203;map03420	Basal transcription factors;Viral carcinogenesis;Nucleotide excision repair	COG5144	K:Transcription	XP_025114549.1	general transcription factor IIH subunit 4-like [Pomacea canaliculata]	sp|O70422|TF2H4_MOUSE;	General transcription factor IIH subunit 4 OS=Mus musculus OX=10090 GN=Gtf2h4 PE=1 SV=1;	PF03849.18;PF18307.5;PF13625.10	Tfb2;Tfb2_C;Helicase_C_3	Transcription factor Tfb2;Transcription factor Tfb2;Helicase conserved C-terminal domain
Bpur00001-RCZZ	0.0270620819631	-5.20758	9.47716274827E-6	4.83363845833E-5	yes	down	0	0	0.33	3.8	8	3.87	0.11	5.22333	GO:0032580;GO:000841	CC:Golgi cisterna membrane;MF:fucosyltransferase activity;	------	------	------	------	ENOG410ZIMX	S:Function unknown	XP_025078372.1	alpha-(1,3)-fucosyltransferase fut-1-like [Pomacea canaliculata]	sp|G5EDR5|FUTA_CAEEL;	Alpha;	PF00852.23;PF17039.9;PF13524.10	Glyco_transf_10;Glyco_tran_10_N;Glyco_trans_1_2	Glycosyltransferase family 10;Fucosyltransferase, N-terminal;Glycosyl transferases group 1
Bpur00001-RDA	40.2124	5.32957	1.94379131199E-29	1.2190451217E-27	yes	up	35.47	101.1	103.05	3.69	3.75	3.17	79.8733	3.53667	GO:0016740;GO:0016746;GO:0061631;GO:000552	MF:transferase activity;MF:transferase activity, transferring acyl groups;MF:ubiquitin conjugating enzyme activity;MF:ATP binding;	K10584	UBE2U	map04120	Ubiquitin mediated proteolysis	------	------	XP_009062625.1	hypothetical protein LOTGIDRAFT_235267 [Lottia gigantea]	------	------	------	------	------
Bpur00001-RDAG	0.152264	-2.71535	0.00642367904944	0.0177355547602	yes	down	0.18	0.04	0.2	0.82	0.46	1.47	0.14	0.916667	------	------	K10461;K10462	KLHL24_35;KLHL25_37, ENC1, ENC2	------	------	ENOG410XNX8	S:Function unknown	XP_025101095.1	kelch-like protein 24 isoform X1 [Pomacea canaliculata]	sp|Q0D2A9|KLH25_XENTR;	Kelch-like protein 25 OS=Xenopus tropicalis OX=8364 GN=klhl25 PE=2 SV=1;	PF07707.19;PF00651.35;PF01344.29;PF13854.10	BACK;BTB;Kelch_1;Kelch_5	BTB And C-terminal Kelch;BTB/POZ domain;Kelch motif;Kelch motif
Bpur00001-RDAJ	303.955	8.24771	1.28481262936E-9	1.10659879211E-8	yes	up	18.18	37.59	22.95	0	0	0	26.24	0	GO:0016020;GO:0016787;GO:0052740;GO:0052739;GO:0004623;GO:000897	CC:membrane;MF:hydrolase activity;MF:1-acyl-2-lysophosphatidylserine acylhydrolase activity;MF:phosphatidylserine 1-acylhydrolase activity;MF:phospholipase A2 activity;MF:phosphatidylcholine 1-acylhydrolase activity;	K16817;K23266	PLA2G16;RARRES3	map00565;map00564;map00590;map04014;map00592;map04923;map00591	Ether lipid metabolism;Glycerophospholipid metabolism;Arachidonic acid metabolism;Ras signaling pathway;alpha-Linolenic acid metabolism;Regulation of lipolysis in adipocytes;Linoleic acid metabolism	ENOG4111TDD;ENOG4111G30	I:Lipid transport and metabolism;S:Function unknown	XP_025112516.1	HRAS-like suppressor 2 [Pomacea canaliculata]	sp|Q9HDD0|PLAT1_HUMAN;	Phospholipase A and acyltransferase 1 OS=Homo sapiens OX=9606 GN=PLAAT1 PE=1 SV=1;	PF04970.17;PF00877.23;PF00084.24	LRAT;NLPC_P60;Sushi	Lecithin retinol acyltransferase;NlpC/P60 family;Sushi repeat
Bpur00001-RDAK	0.178165	-2.48871	0.000187230308015	0.000759006656838	yes	down	4.19	1.87	1.42	19.15	8.64	15.47	2.49333	14.42	------	------	K16817	PLA2G16	map00565;map00564;map00590;map04014;map00592;map04923;map00591	Ether lipid metabolism;Glycerophospholipid metabolism;Arachidonic acid metabolism;Ras signaling pathway;alpha-Linolenic acid metabolism;Regulation of lipolysis in adipocytes;Linoleic acid metabolism	ENOG410Y257	S:Function unknown	XP_025113379.1	HRAS-like suppressor 3 [Pomacea canaliculata]	sp|P53817|PLAT3_RAT;	Phospholipase A and acyltransferase 3 OS=Rattus norvegicus OX=10116 GN=Plaat3 PE=1 SV=2;	PF04970.17;PF00877.23	LRAT;NLPC_P60	Lecithin retinol acyltransferase;NlpC/P60 family
Bpur00001-RDAL	0.189302	-2.40124	0.000892838877888	0.00310567804422	yes	down	0.64	0.79	2.66	9.89	4.74	6.31	1.36333	6.98	GO:0016020;GO:0016787;GO:0052740;GO:0052739;GO:0004623;GO:000897	CC:membrane;MF:hydrolase activity;MF:1-acyl-2-lysophosphatidylserine acylhydrolase activity;MF:phosphatidylserine 1-acylhydrolase activity;MF:phospholipase A2 activity;MF:phosphatidylcholine 1-acylhydrolase activity;	K16817	PLA2G16	map00565;map00564;map00590;map04014;map00592;map04923;map00591	Ether lipid metabolism;Glycerophospholipid metabolism;Arachidonic acid metabolism;Ras signaling pathway;alpha-Linolenic acid metabolism;Regulation of lipolysis in adipocytes;Linoleic acid metabolism	ENOG4111TDD	I:Lipid transport and metabolism	KAG5712126.1	hypothetical protein BaRGS_020852 [Batillaria attramentaria]	sp|P53817|PLAT3_RAT;	Phospholipase A and acyltransferase 3 OS=Rattus norvegicus OX=10116 GN=Plaat3 PE=1 SV=2;	PF04970.17	LRAT	Lecithin retinol acyltransferase
Bpur00001-RDAM	11695.2	13.5136	1.46460803414E-25	6.64761986678E-24	yes	up	1252.72	805.78	625.39	0	0	0	894.63	0	------	------	------	------	------	------	------	------	------	------	------	------	------	------	------
Bpur00001-RDAZ	122.775	6.93987	9.51071405884E-17	1.82590613558E-15	yes	up	8.78	12.41	25.36	0.17	0.09	0.14	15.5167	0.133333	------	------	------	------	------	------	------	------	------	------	------	------	------	------	------
Bpur00001-RDBA	7.45497	2.8982	0.00129420404103	0.00431477791429	yes	up	2.44	3.8	3.16	0.45	0.43	0.42	3.13333	0.433333	GO:000006	MF:fatty-acyl-CoA binding;	------	------	------	------	COG4281	I:Lipid transport and metabolism	XP_025112813.1	acyl-CoA-binding domain-containing protein 6-like [Pomacea canaliculata]	sp|Q66JD7|ACBD6_XENTR;	Acyl-CoA-binding domain-containing protein 6 OS=Xenopus tropicalis OX=8364 GN=acbd6 PE=2 SV=1;	PF12796.11;PF00887.23;PF00023.34;PF13637.10;PF13857.10;PF13606.10	Ank_2;ACBP;Ank;Ank_4;Ank_5;Ank_3	Ankyrin repeats;Acyl CoA binding protein;Ankyrin repeat;Ankyrin repeats;Ankyrin repeats;Ankyrin repeat
Bpur00001-RDBD	3.79997	1.92599	0.00561289198151	0.0157852682151	yes	up	45.37	15.19	18.43	5.22	8.58	10.67	26.33	8.15667	GO:0016779;GO:004698	MF:nucleotidyltransferase activity;MF:protein heterodimerization activity;	K02326	POLE3	map03082;map03410;map03420;map03030	ATP-dependent chromatin remodeling;Base excision repair;Nucleotide excision repair;DNA replication	ENOG4111QSW	K:Transcription	KAG5703037.1	hypothetical protein BaRGS_016198 [Batillaria attramentaria]	sp|Q642A5|DPOE3_RAT;	DNA polymerase epsilon subunit 3 OS=Rattus norvegicus OX=10116 GN=Pole3 PE=1 SV=1;	PF00808.27;PF00125.28;PF15511.10	CBFD_NFYB_HMF;Histone;CENP-T_C	Histone-like transcription factor;Core histone H2A/H2B/H3/H4;Centromere kinetochore component CENP-T histone fold
Bpur00001-RDBE	0.0113921963721	-6.45581	2.91438243394E-13	3.73857861772E-12	yes	down	2.21	0	0.8	58.63	51.27	139.4	1.00333	83.1	------	------	K23284	C1QL	------	------	ENOG4110SAP;ENOG410Z9NG	S:Function unknown;	XP_025088536.1	complement C1q-like protein 3 [Pomacea canaliculata]	sp|Q86Z23|C1QL4_HUMAN;	Complement C1q-like protein 4 OS=Homo sapiens OX=9606 GN=C1QL4 PE=1 SV=1;	PF00386.25	C1q	C1q domain
Bpur00001-RDBN	4.65658	2.21927	3.79202569381E-7	2.40308274975E-6	yes	up	5.4	5.1	3.44	1.08	1.75	1.33	4.64667	1.38667	GO:0005737;GO:000581	CC:cytoplasm;CC:microtubule organizing center;	K16479	ODF2	------	------	ENOG4111XWH	Z:Cytoskeleton	KAG5703070.1	hypothetical protein BaRGS_016231 [Batillaria attramentaria]	sp|Q5ZKK5|ODFP2_CHICK;	Outer dense fiber protein 2 OS=Gallus gallus OX=9031 GN=ODF2 PE=2 SV=1;	------	------	------
Bpur00001-RDBT	20.3434	4.34649	0.00170906	0.00552488330941	yes	up	0.16	0.35	0.69	0.03	0.03	0	0.4	0.02	------	------	K05648	ABCA5	map02010	ABC transporters	COG1131	V:Defense mechanisms	XP_025113152.1	LOW QUALITY PROTEIN: ATP-binding cassette sub-family A member 5-like [Pomacea canaliculata]	sp|Q8CF82|ABCA5_RAT;	Cholesterol transporter ABCA5 OS=Rattus norvegicus OX=10116 GN=Abca5 PE=2 SV=1;	PF00005.31;PF12698.11;PF13304.10;PF13476.10	ABC_tran;ABC2_membrane_3;AAA_21;AAA_23	ABC transporter;ABC-2 family transporter protein;AAA domain, putative AbiEii toxin, Type IV TA system;AAA domain
Bpur00001-RDBU	278.218	8.12007	9.47536739099E-9	7.38703480809E-8	yes	up	2.26	0.87	1.13	0	0	0	1.42	0	GO:0042151;GO:0044218;GO:000588	CC:nematocyst;CC:other organism cell membrane;CC:plasma membrane;	------	------	------	------	------	------	AXS67884.1	coluporin-12 [Colubraria reticulata]	------	------	------	------	------
Bpur00001-RDCC	161.281	7.33343	5.79460578814E-18	1.27594356061E-16	yes	up	12.39	21.48	26.99	0.16	0	0.22	20.2867	0.126667	------	------	------	------	------	------	------	------	------	------	------	------	------	------	------
Bpur00001-RDCG	10.4543	3.38603	0.000211270087126	0.00084592962528	yes	up	11.71	24.68	39.66	1.69	0.8	5.52	25.35	2.67	------	------	------	------	------	------	------	------	------	------	------	------	------	------	------
Bpur00001-RDCR	7.1899	2.84597	1.64233519145E-5	8.05143653641E-5	yes	up	7.54	22.84	29.53	4	2.15	3.98	19.97	3.37667	------	------	------	------	------	------	------	------	KAG5700012.1	hypothetical protein BaRGS_001831 [Batillaria attramentaria]	------	------	------	------	------
Bpur00001-RDDC	794.015	9.63302	8.75641051737E-18	1.88881909924E-16	yes	up	8.11	7.8	9.97	0	0.04	0	8.62667	0.0133333333333	------	------	------	------	------	------	------	------	------	------	------	------	------	------	------
Bpur00001-RDDJ	3.8811	1.95647	0.00423661803341	0.0123666011308	yes	up	2.17	3.05	2.62	0.12	1.21	1.29	2.61333	0.873333	GO:0006335;GO:000563	BP:DNA replication-dependent nucleosome assembly;CC:nucleus;	K10751	CHAF1B	------	------	ENOG410XPU4	S:Function unknown	XP_025098173.1	chromatin assembly factor 1 subunit B-like isoform X2 [Pomacea canaliculata]	sp|Q9D0N7|CAF1B_MOUSE;	Chromatin assembly factor 1 subunit B OS=Mus musculus OX=10090 GN=Chaf1b PE=1 SV=1;	PF00400.36;PF12894.11;PF20426.2	WD40;ANAPC4_WD40;NBCH_WD40	WD domain, G-beta repeat;Anaphase-promoting complex subunit 4 WD40 domain;Neurobeachin beta propeller domain
Bpur00001-RDDK	2.78078	1.47549	0.0106706273364	0.027439	yes	up	2.62	2.7	2.56	0.89	0.97	1.05	2.62667	0.97	GO:0016020;GO:000814	CC:membrane;MF:sulfotransferase activity;	K01025	SULT1	------	------	ENOG4111H56	S:Function unknown	XP_025098311.1	sulfotransferase 4A1-like [Pomacea canaliculata]	sp|Q9BR01|ST4A1_HUMAN;	Sulfotransferase 4A1 OS=Homo sapiens OX=9606 GN=SULT4A1 PE=1 SV=2;	PF00685.31;PF13469.10	Sulfotransfer_1;Sulfotransfer_3	Sulfotransferase domain;Sulfotransferase family
Bpur00001-RDDM	0.0851211514637	-3.55434	0.000402925794013	0.00151785	yes	down	0	0.24	0.17	1.7	2.04	0.83	0.136667	1.52333	GO:0045493;GO:000904	BP:xylan catabolic process;MF:xylan 1,4-beta-xylosidase activity;	K05349	bglX	map00500	Starch and sucrose metabolism	------	------	XP_025097893.1	LOW QUALITY PROTEIN: probable beta-D-xylosidase 2 [Pomacea canaliculata]	sp|Q9SGZ5|BXL7_ARATH;	Probable beta-D-xylosidase 7 OS=Arabidopsis thaliana OX=3702 GN=BXL7 PE=2 SV=2;	PF00933.25;PF01915.26;PF14310.10	Glyco_hydro_3;Glyco_hydro_3_C;Fn3-like	Glycosyl hydrolase family 3 N terminal domain;Glycosyl hydrolase family 3 C-terminal domain;Fibronectin type III-like domain
Bpur00001-RDDQ	136.363	7.09131	2.20931837521E-5	0.00010576869677	yes	up	1.23	20.2	12.85	0	0	0	11.4267	0	------	------	------	------	------	------	------	------	------	------	------	------	------	------	------
Bpur00001-RDDT	22.2697	4.47701	1.30293082395E-17	2.76126753966E-16	yes	up	28.93	21.24	12.41	1.05	1.37	0.72	20.86	1.04667	------	------	------	------	------	------	------	------	KAG5711116.1	hypothetical protein BaRGS_004760 [Batillaria attramentaria]	------	------	------	------	------
Bpur00001-RDDV	0.12645	-2.98336	5.2060281221E-9	4.18384784962E-8	yes	down	0.52	0.68	0.54	2.74	5.72	5.93	0.58	4.79667	GO:0006886;GO:0006888;GO:0030127;GO:000827	BP:intracellular protein transport;BP:ER to Golgi vesicle-mediated transport;CC:COPII vesicle coat;MF:zinc ion binding;	------	------	------	------	ENOG4111G7E	S:Function unknown	XP_025097752.1	circularly permutated Ras protein 1-like [Pomacea canaliculata]	sp|Q75J93|CPAS1_DICDI;	Circularly permutated Ras protein 1 OS=Dictyostelium discoideum OX=44689 GN=cpras1 PE=3 SV=1;	PF04811.19;PF04810.19	Sec23_trunk;zf-Sec23_Sec24	Sec23/Sec24 trunk domain;Sec23/Sec24 zinc finger
Bpur00001-RDDY	0.0814951267394	-3.61714	3.97000543007E-8	2.8581675998E-7	yes	down	0.27	0.38	0.35	5.53	2.74	3.69	0.333333	3.98667	GO:0005634;GO:0005737;GO:0003700;GO:004356	CC:nucleus;CC:cytoplasm;MF:transcription factor activity, sequence-specific DNA binding;MF:sequence-specific DNA binding;	K09408	FOXO3	map04137;map05208;map05213;map04151;map04722;map04068;map04936;map04218;map05131;map04152;map04361;map04213;map04212;map04062;map01521;map04211;map05223;map04917	Mitophagy - animal;Chemical carcinogenesis - reactive oxygen species;Endometrial cancer;PI3K-Akt signaling pathway;Neurotrophin signaling pathway;FoxO signaling pathway;Alcoholic liver disease;Cellular senescence;Shigellosis;AMPK signaling pathway;Axon regeneration;Longevity regulating pathway - multiple species;Longevity regulating pathway - worm;Chemokine signaling pathway;EGFR tyrosine kinase …	COG5025	K:Transcription	XP_025097678.1	forkhead box protein O-like [Pomacea canaliculata]	sp|Q95V55|FOXO_DROME;	Forkhead box protein O OS=Drosophila melanogaster OX=7227 GN=foxo PE=1 SV=1;	PF00250.22;PF16676.9	Forkhead;FOXO-TAD	Forkhead domain;Transactivation domain of FOXO protein family
Bpur00001-RDEC	0.188431	-2.40789	0.00635148581224	0.0175591362055	yes	down	0.03	0.15	0.06	0.43	0.54	0.37	0.08	0.446667	GO:000827	MF:zinc ion binding;	K24675	ZMYM2_3_4	------	------	ENOG410XQR6	S:Function unknown	PVD28861.1	hypothetical protein C0Q70_11456 [Pomacea canaliculata]	sp|A2A791|ZMYM4_MOUSE;	Zinc finger MYM-type protein 4 OS=Mus musculus OX=10090 GN=Zmym4 PE=1 SV=1;	PF06467.18	zf-FCS	MYM-type Zinc finger with FCS sequence motif
Bpur00001-RDED	4.7337	2.24297	3.30464498585E-5	0.000153560794581	yes	up	2.5	3.07	3.95	0.62	0.54	0.88	3.17333	0.68	------	------	------	------	------	------	------	------	KAG5703969.1	hypothetical protein BaRGS_020566 [Batillaria attramentaria]	------	------	------	------	------
Bpur00001-RDEK	14.6324	3.8711	0.00124100901136	0.00415296553148	yes	up	0.42	1.17	0.95	0	0.11	0.06	0.846667	0.0566666666667	GO:0046314;GO:0016310;GO:0004111;GO:000552	BP:phosphocreatine biosynthetic process;BP:phosphorylation;MF:creatine kinase activity;MF:ATP binding;	K00934	E2.7.3.3	map00330	Arginine and proline metabolism	COG3869	E:Amino acid transport and metabolism	XP_025099135.1	LOW QUALITY PROTEIN: arginine kinase-like [Pomacea canaliculata]	sp|O15990|KARG_LIOJA;	Arginine kinase OS=Liolophura japonica OX=13599 PE=2 SV=1;	PF00217.23;PF02807.19	ATP-gua_Ptrans;ATP-gua_PtransN	AT;AT
Bpur00001-RDEP	1215.3	10.2471	2.20581291521E-19	5.67644834244E-18	yes	up	12.97	16	25.95	0	0.34	0.07	18.3067	0.136667	------	------	------	------	------	------	------	------	XP_025098870.1	uncharacterized protein LOC112566750 [Pomacea canaliculata]	------	------	------	------	------
Bpur00001-RDEY	0.434494	-1.20259	0.00928366001024	0.0243645714435	yes	down	68.72	114.31	42.03	205.63	172.06	167.64	75.02	181.777	------	------	------	------	------	------	------	------	KAG5690733.1	hypothetical protein BaRGS_022424, partial [Batillaria attramentaria]	------	------	------	------	------
Bpur00001-RDFE	93.9057	6.55314	5.43535544046E-6	2.89060532894E-5	yes	up	1.44	1.15	1.4	0	0	0	1.33	0	------	------	K16060;K16061	BIRC2_3;BIRC7_8	map05168;map04510;map05145;map04390;map05200;map04064;map04668;map04621;map01524;map04624;map05132;map04120;map05202;map04210;map04217;map04215;map05222	Herpes simplex virus 1 infection;Focal adhesion;Toxoplasmosis;Hippo signaling pathway;Pathways in cancer;NF-kappa B signaling pathway;TNF signaling pathway;NOD-like receptor signaling pathway;Platinum drug resistance;Toll and Imd signaling pathway;Salmonella infection;Ubiquitin mediated proteolysis;Transcriptional misregulation in cancer;Apoptosis;Necroptosis;Apoptosis - multiple species;Small ce…	ENOG410YPNM	O:Posttranslational modification, protein turnover, chaperones	XP_025096841.1	E3 ubiquitin-protein ligase XIAP-like isoform X2 [Pomacea canaliculata]	sp|Q24307|DIAP2_DROME;	Death-associated inhibitor of apoptosis 2 OS=Drosophila melanogaster OX=7227 GN=Diap2 PE=1 SV=3;	PF00653.25;PF13920.10	BIR;zf-C3HC4_3	Inhibitor of Apoptosis domain;Zinc finger, C3HC4 type
Bpur00001-RDFG	0.0340230904823	-4.87734	0.000312007572197	0.00120374213261	yes	down	0.02	0.02	0	0.43	0.24	0.67	0.0133333333333	0.446667	GO:0007264;GO:000508	BP:small GTPase mediated signal transduction;MF:guanyl-nucleotide exchange factor activity;	K05731	TIAM1	map05205;map04810;map04015;map04014;map04024;map04530;map04062	Proteoglycans in cancer;Regulation of actin cytoskeleton;Rap1 signaling pathway;Ras signaling pathway;cAMP signaling pathway;Tight junction;Chemokine signaling pathway	ENOG410XPCM;ENOG410XT9S	T:Signal transduction mechanisms;	XP_025099818.1	protein still life, isoform SIF type 1-like isoform X2 [Pomacea canaliculata]	sp|P91620|SIF2_DROME;	Protein still life, isoforms C/SIF type 2 OS=Drosophila melanogaster OX=7227 GN=sif PE=2 SV=2;	PF18385.5;PF00621.24;PF00169.33;PF02196.19;PF15410.10;PF00595.28;PF17820.5	Tiam_CC_Ex;RhoGEF;PH;RBD;PH_9;PDZ;PDZ_6	T-lymphoma invasion and metastasis CC-Ex domain;RhoGEF domain;PH domain;Raf-like Ras-binding domain;Pleckstrin homology domain;PDZ domain;PDZ domain
Bpur00001-RDFH	15.8574	3.98708	1.30997601003E-10	1.26320180967E-9	yes	up	7.12	37.56	38.34	1.55	1.68	2.06	27.6733	1.76333	------	------	K25533	SPAG17	------	------	ENOG410ZGKQ	S:Function unknown	KAG5694504.1	hypothetical protein BaRGS_014235 [Batillaria attramentaria]	sp|Q6Q759|SPG17_HUMAN;	Sperm-associated antigen 17 OS=Homo sapiens OX=9606 GN=SPAG17 PE=1 SV=1;	PF14874.10;PF07202.17	PapD-like;Tcp10_C	Flagellar-associated PapD-like;T-complex protein 10 C-terminus
Bpur00001-RDFI	0.384543	-1.37878	0.0153014589427	0.0372537173656	yes	down	0.32	0.36	0.83	0.93	1.53	1.53	0.503333	1.33	------	------	K11798;K11797	BRWD1_3;PHIP, DCAF14	------	------	ENOG410YCD8;COG5076;COG5076	S:Function unknown;B:Chromatin structure and dynamics;K:Transcription	XP_025097468.1	PH-interacting protein-like isoform X2 [Pomacea canaliculata]	sp|Q8WWQ0|PHIP_HUMAN;	PH-interacting protein OS=Homo sapiens OX=9606 GN=PHIP PE=1 SV=2;	PF00400.36;PF00439.29;PF12894.11	WD40;Bromodomain;ANAPC4_WD40	WD domain, G-beta repeat;Bromodomain;Anaphase-promoting complex subunit 4 WD40 domain
Bpur00001-RDFK	10.8511	3.43976	2.94299663313E-5	0.000137738424513	yes	up	23.56	74.94	146.03	4.22	1.12	0.53	81.51	1.95667	GO:0006559;GO:0005506;GO:000450	BP:L-phenylalanine catabolic process;MF:iron ion binding;MF:phenylalanine 4-monooxygenase activity;	K00500	phhA, PAH	map00400;map00360;map00790	Phenylalanine, tyrosine and tryptophan biosynthesis;Phenylalanine metabolism;Folate biosynthesis	COG3186	E:Amino acid transport and metabolism	XP_025097351.1	protein henna-like isoform X4 [Pomacea canaliculata]	sp|P16331|PH4H_MOUSE;	Phenylalanine-4-hydroxylase OS=Mus musculus OX=10090 GN=Pah PE=1 SV=4;	PF00351.25	Biopterin_H	Biopterin-dependent aromatic amino acid hydroxylase
Bpur00001-RDFQ	0.195543	-2.35444	9.40904310423E-5	0.00040314607005	yes	down	165.18	48.06	57.19	401.77	609.28	466.87	90.1433	492.64	------	------	K20526	TAGLN	------	------	COG5199	Z:Cytoskeleton	XP_025096983.1	myophilin-like [Pomacea canaliculata]	sp|Q24799|MYPH_ECHGR;	Myophilin OS=Echinococcus granulosus OX=6210 PE=2 SV=1;	PF00307.35;PF00402.22	CH;Calponin	Calponin homology;Calponin family repeat
Bpur00001-RDFW	0.0773037305588	-3.69332	0.0185546847559	0.0438134816582	yes	down	0	0	0.17	0.53	0.85	0.41	0.0566666666667	0.596667	------	------	K18201	AGPHD1	map00310	Lysine degradation	COG2334	S:Function unknown	KAG5692644.1	hypothetical protein BaRGS_003534 [Batillaria attramentaria]	sp|A2RU49|HYKK_HUMAN;	Hydroxylysine kinase OS=Homo sapiens OX=9606 GN=HYKK PE=1 SV=2;	PF01636.27	APH	Phosphotransferase enzyme family
Bpur00001-RDFX	0.158605	-2.65649	0.000779643237864	0.00274920844372	yes	down	1.4	9.51	5.7	26.01	45.98	44.8	5.53667	38.93	------	------	------	------	------	------	------	------	------	------	------	------	------	------	------
Bpur00001-RDGA	0.10707	-3.22337	1.47793059799E-5	7.29402472041E-5	yes	down	1.98	1.4	0.22	7.23	50.51	34.35	1.2	30.6967	------	------	------	------	------	------	------	------	------	------	------	------	PF00059.25	Lectin_C	Lectin C-type domain
Bpur00001-RDGD	66.2336	6.04949	1.50857394552E-23	5.67659613768E-22	yes	up	13.94	8.94	5.81	0.12	0.28	0.15	9.56333	0.183333	------	------	K24828	LCA5	------	------	ENOG4111R6E	S:Function unknown	XP_025096821.1	LOW QUALITY PROTEIN: lebercilin-like [Pomacea canaliculata]	sp|Q86VQ0|LCA5_HUMAN;	Lebercilin OS=Homo sapiens OX=9606 GN=LCA5 PE=1 SV=2;	PF15619.10	Lebercilin	Ciliary protein causing Leber congenital amaurosis disease
Bpur00001-RDGE	4.39159	2.13474	0.00121411315271	0.00407342540418	yes	up	3.4	3.29	1.3	0.5	1.01	1.2	2.66333	0.903333	GO:0006281;GO:0004519;GO:0046872;GO:000367	BP:DNA repair;MF:endonuclease activity;MF:metal ion binding;MF:DNA binding;	K10771	APEX1	map03410	Base excision repair	COG0708	L:Replication, recombination and repair	XP_025099443.1	uncharacterized protein LOC112567112 [Pomacea canaliculata]	sp|A0MTA1|APEX1_DANRE;	DNA;	PF03372.27	Exo_endo_phos	Endonuclease/Exonuclease/phosphatase family
Bpur00001-RDGK	23.3784	4.54711	2.8052244026E-10	2.60153759248E-9	yes	up	11.77	14	8.9	0.7	0.17	0.65	11.5567	0.506667	------	------	K12474	LDLRAP1, ARH	map04144;map04979	Endocytosis;Cholesterol metabolism	ENOG410ZHJT	S:Function unknown	XP_025098166.1	low density lipoprotein receptor adapter protein 1-like isoform X1 [Pomacea canaliculata]	sp|Q801G1|ARHA_XENLA;	Low density lipoprotein receptor adapter protein 1-A OS=Xenopus laevis OX=8355 GN=ldlrap1-a PE=1 SV=1;	PF00640.27;PF14719.10;PF08416.17	PID;PID_2;PTB	Phosphotyrosine interaction domain;Phosphotyrosine interaction domain;Phosphotyrosine-binding domain
Bpur00001-RDGL	400.3	8.64494	4.90672099065E-11	4.98413356537E-10	yes	up	1.4	2.39	2.37	0	0	0	2.05333	0	GO:0016020;GO:000496	CC:membrane;MF:G-protein coupled GABA receptor activity;	K04615	GABBR	map04024;map04727;map04080;map04929;map04742;map04915;map05032	cAMP signaling pathway;GABAergic synapse;Neuroactive ligand-receptor interaction;GnRH secretion;Taste transduction;Estrogen signaling pathway;Morphine addiction	ENOG410XNN1	S:Function unknown	XP_025097922.1	gamma-aminobutyric acid type B receptor subunit 2-like, partial [Pomacea canaliculata]	sp|O75899|GABR2_HUMAN;	Gamma-aminobutyric acid type B receptor subunit 2 OS=Homo sapiens OX=9606 GN=GABBR2 PE=1 SV=1;	PF00003.26;PF01094.32	7tm_3;ANF_receptor	7 transmembrane sweet-taste receptor of 3 GCPR;Receptor family ligand binding region
Bpur00001-RDGM	150.924	7.23768	2.12558969755E-7	1.38913972785E-6	yes	up	1.59	3.03	3.16	0	0	0	2.59333	0	GO:0007214;GO:0038039;GO:0016020;GO:000496	BP:gamma-aminobutyric acid signaling pathway;CC:G-protein coupled receptor heterodimeric complex;CC:membrane;MF:G-protein coupled GABA receptor activity;	K04615	GABBR	map04024;map04727;map04080;map04929;map04742;map04915;map05032	cAMP signaling pathway;GABAergic synapse;Neuroactive ligand-receptor interaction;GnRH secretion;Taste transduction;Estrogen signaling pathway;Morphine addiction	ENOG410XNN1	S:Function unknown	PVD28716.1	hypothetical protein C0Q70_11310 [Pomacea canaliculata]	sp|G5ECB2|GABR2_CAEEL;	Gamma-aminobutyric acid type B receptor subunit 2 OS=Caenorhabditis elegans OX=6239 GN=gbb-2 PE=1 SV=1;	PF00003.26	7tm_3	7 transmembrane sweet-taste receptor of 3 GCPR
Bpur00001-RDGO	0.124997	-3.00004	0.000124313744336	0.000520782937369	yes	down	0.46	1.37	1.13	6.19	1231.38	803.61	0.986667	680.393	GO:0005737;GO:0046872;GO:0004842;GO:001688	CC:cytoplasm;MF:metal ion binding;MF:ubiquitin-protein transferase activity;MF:ATPase activity;	K22754	RNF213	------	------	ENOG410XZWN;ENOG410XTAN	S:Function unknown;	PVD28683.1	hypothetical protein C0Q70_11277 [Pomacea canaliculata]	sp|E9Q555|RN213_MOUSE;	E3 ubiquitin-protein ligase RNF213 OS=Mus musculus OX=10090 GN=Rnf213 PE=1 SV=3;	PF20173.2	ZnF_RZ-type	RZ type zinc finger domain
Bpur00001-RDGR	0.0359285119322	-4.79873	1.52637998284E-6	8.81220328994E-6	yes	down	0.51	0	0.23	8.85	5.19	7.77	0.246667	7.27	GO:001602	CC:membrane;	------	------	------	------	------	------	XP_025098872.1	uncharacterized protein LOC112566751 isoform X2 [Pomacea canaliculata]	------	------	PF10318.13	7TM_GPCR_Srh	Serpentine type 7TM GPCR chemoreceptor Srh
Bpur00001-RDH	12.5332	3.64768	2.81816698091E-9	2.33578176641E-8	yes	up	31.78	135.51	147.53	7.65	8.32	9.28	104.94	8.41667	GO:0060294;GO:0060271;GO:0031514;GO:001563	BP:cilium movement involved in cell motility;BP:cilium assembly;CC:motile cilium;CC:microtubule cytoskeleton;	K18629	TEKT2	------	------	ENOG410XSCN	S:Function unknown	KAG5709782.1	hypothetical protein BaRGS_032606 [Batillaria attramentaria]	sp|Q9UIF3|TEKT2_HUMAN;	Tektin-2 OS=Homo sapiens OX=9606 GN=TEKT2 PE=1 SV=1;	PF03148.18	Tektin	Tektin family
Bpur00001-RDHD	10.836	3.43777	1.28439950783E-12	1.541370437E-11	yes	up	20.65	35.92	22.6	2.58	2.95	1.72	26.39	2.41667	------	------	------	------	------	------	ENOG4111SF6	S:Function unknown	XP_050394957.1	uncharacterized protein LOC126812543 isoform X1 [Patella vulgata]	------	------	PF17830.5	STI1-HOP_DP	STI1/HOP, DP domain
Bpur00001-RDHE	16.8367	4.07354	1.65527313913E-17	3.46089142387E-16	yes	up	7.18	7.93	10.95	0.59	1.03	0.98	8.68667	0.866667	GO:0035556;GO:0016310;GO:0046872;GO:001630	BP:intracellular signal transduction;BP:phosphorylation;MF:metal ion binding;MF:kinase activity;	------	------	------	------	COG0666	S:Function unknown	XP_046327688.2	serine/threonine-protein phosphatase 6 regulatory ankyrin repeat subunit B-like isoform X2 [Haliotis rufescens]	sp|Q9NWX5|ASB6_HUMAN;	Ankyrin repeat and SOCS box protein 6 OS=Homo sapiens OX=9606 GN=ASB6 PE=1 SV=1;	PF12796.11;PF00023.34;PF13606.10;PF13637.10;PF13857.10;PF07525.20	Ank_2;Ank;Ank_3;Ank_4;Ank_5;SOCS_box	Ankyrin repeats;Ankyrin repeat;Ankyrin repeat;Ankyrin repeats;Ankyrin repeats;SOCS box
Bpur00001-RDHM	136.535	7.09313	4.66708641102E-23	1.70318478875E-21	yes	up	13.98	8.25	7.34	0.09	0.08	0.06	9.85667	0.0766666666667	GO:001678	MF:hydrolase activity;	------	------	------	------	ENOG410YKC2	S:Function unknown	XP_046573626.1	uncharacterized protein KIAA0895-like isoform X2 [Haliotis rubra]	sp|Q4V7A9|MACAP_RAT;	Microtubule-associated tyrosine carboxypeptidase OS=Rattus norvegicus OX=10116 GN=Matcap PE=2 SV=1;	PF08014.15	MATCAP	Microtubule-associated tyrosine carboxypeptidase
Bpur00001-RDHZ	34.7481	5.11886	0.000170495494954	0.000696669936306	yes	up	0.02	3.9	6.95	0.04	0.16	0.12	3.62333	0.106667	GO:0007166;GO:0016020;GO:000493	BP:cell surface receptor signaling pathway;CC:membrane;MF:G-protein coupled receptor activity;	K08451;K08455;K08463	ADGRG2, GPR64;ADGRG4, GPR112;ADGRG6, GPR126	------	------	ENOG410XSD2	S:Function unknown	PVD28219.1	hypothetical protein C0Q70_10806 [Pomacea canaliculata]	sp|Q8IZP9|AGRG2_HUMAN;	Adhesion G-protein coupled receptor G2 OS=Homo sapiens OX=9606 GN=ADGRG2 PE=1 SV=2;	PF00002.28;PF13855.10;PF01825.25;PF12799.11;PF14580.10	7tm_2;LRR_8;GPS;LRR_4;LRR_9	7 transmembrane receptor;Leucine rich repeat;GPCR proteolysis site, GPS, motif;Leucine Rich repeats;Leucine-rich repeat
Bpur00001-RDI	0.305046	-1.7129	0.000680603730034	0.00243290330603	yes	down	2.23	2.55	2.12	6.53	6.81	10.08	2.3	7.80667	GO:0006629;GO:0005576;GO:001629	BP:lipid metabolic process;CC:extracellular region;MF:lipase activity;	------	------	------	------	ENOG410Y4FF;ENOG410ZXUR	S:Function unknown;	PVD23267.1	hypothetical protein C0Q70_16531 [Pomacea canaliculata]	------	------	PF11958.12	DUF3472	Domain of unknown function
Bpur00001-RDIH	13.0884	3.71022	0.00137740946128	0.00457058091473	yes	up	0.41	29.75	32.41	2.48	1.03	0.88	20.8567	1.46333	GO:001602	CC:membrane;	K19912	SYT12	------	------	ENOG411011E	S:Function unknown	XP_025097465.1	LOW QUALITY PROTEIN: synaptotagmin-12-like [Pomacea canaliculata]	sp|Q8IV01|SYT12_HUMAN;	Synaptotagmin-12 OS=Homo sapiens OX=9606 GN=SYT12 PE=1 SV=1;	PF00168.34	C2	C2 domain
Bpur00001-RDIK	3.0689	1.61772	0.0154779144209	0.0376022273871	yes	up	1.03	3.22	3.19	0.67	1.36	0.54	2.48	0.856667	------	------	K16462	CEP164	------	------	ENOG4111VEQ	S:Function unknown	PVD28600.1	hypothetical protein C0Q70_11193 [Pomacea canaliculata]	sp|Q5DU05|CE164_MOUSE;	Centrosomal protein of 164 kDa OS=Mus musculus OX=10090 GN=Cep164 PE=1 SV=2;	------	------	------
Bpur00001-RDIL	0.242854	-2.04184	0.00457833215199	0.0132249911855	yes	down	0.04	0.12	0.14	0.38	0.49	0.37	0.1	0.413333	------	------	------	------	------	------	------	------	KAG5702803.1	hypothetical protein BaRGS_001885, partial [Batillaria attramentaria]	------	------	------	------	------
Bpur00001-RDIR	0.116079	-3.10682	1.04239780983E-7	7.08019338704E-7	yes	down	0.21	0.42	0.1	1.93	2.33	2.19	0.243333	2.15	------	------	K15009	SHANK	map04724	Glutamatergic synapse	COG0666	S:Function unknown	XP_025099775.1	SH3 and multiple ankyrin repeat domains protein 3-like isoform X3 [Pomacea canaliculata]	sp|Q9UPX8|SHAN2_HUMAN;	SH3 and multiple ankyrin repeat domains protein 2 OS=Homo sapiens OX=9606 GN=SHANK2 PE=1 SV=4;	PF00536.34;PF12796.11;PF07647.21;PF13637.10;PF00595.28;PF00023.34;PF17820.5	SAM_1;Ank_2;SAM_2;Ank_4;PDZ;Ank;PDZ_6	SAM domain;Ankyrin repeats;SAM domain;Ankyrin repeats;PDZ domain;Ankyrin repeat;PDZ domain
Bpur00001-RDIT	41.9999	5.39232	3.70770039757E-5	0.000171116082944	yes	up	0.61	0.39	0.23	0	0.03	0	0.41	0.01	------	------	------	------	------	------	------	------	PVD28129.1	hypothetical protein C0Q70_10713 [Pomacea canaliculata]	------	------	------	------	------
Bpur00001-RDIZ	0.0443359720756	-4.49538	3.02949739066E-16	5.45728503362E-15	yes	down	68.88	23.85	27.33	915.78	827.45	1176.23	40.02	973.153	GO:001602	CC:membrane;	------	------	------	------	ENOG410YV12;ENOG410YZJG	S:Function unknown;	XP_025099451.1	temptin-like isoform X2 [Pomacea canaliculata]	sp|Q7Z0T3|TEMPT_APLCA;	Temptin OS=Aplysia californica OX=6500 PE=1 SV=1;	------	------	------
Bpur00001-RDJA	8.35871	3.06328	1.52840002673E-7	1.01611298204E-6	yes	up	43.74	167.68	73.13	2.62	3.55	2.51	94.85	2.89333	------	------	K00128	ALDH	map00310;map00561;map00280;map00981;map01240;map00340;map00330;map00053;map00380;map00010;map00620;map00071;map04936;map00770;map00410	Lysine degradation;Glycerolipid metabolism;Valine, leucine and isoleucine degradation;Insect hormone biosynthesis;Biosynthesis of cofactors;Histidine metabolism;Arginine and proline metabolism;Ascorbate and aldarate metabolism;Tryptophan metabolism;Glycolysis / Gluconeogenesis;Pyruvate metabolism;Fatty acid degradation;Alcoholic liver disease;Pantothenate and CoA biosynthesis;beta-Alanine metabol…	COG1012	C:Energy production and conversion	XP_025099058.1	aldehyde dehydrogenase family 16 member A1-like [Pomacea canaliculata]	sp|A6QR56|A16A1_BOVIN;	Aldehyde dehydrogenase family 16 member A1 OS=Bos taurus OX=9913 GN=ALDH16A1 PE=2 SV=1;	PF00171.26;PF07368.15	Aldedh;DUF1487	Aldehyde dehydrogenase family;Protein of unknown function
Bpur00001-RDJB	0.00313842676842	-8.31574	5.42106244437E-14	7.61151329773E-13	yes	down	2.14	0	0	105.85	29.55	41.31	0.713333	58.9033	------	------	K23637;K23636;K23413	WFDC3;WFDC2;ANOS1, KAL1, WFDC19	------	------	------	------	XP_025098325.1	WAP four-disulfide core domain protein 2-like isoform X1 [Pomacea canaliculata]	------	------	PF00095.25	WAP	WAP-type
Bpur00001-RDJC	0.000602885721785	-10.6958	1.32124137477E-21	4.30241926903E-20	yes	down	9.86	0	0	465.17	850.54	168.65	3.28667	494.787	------	------	------	------	------	------	ENOG410ZQ13	S:Function unknown	CAG7837195.1	unnamed protein product [Allacma fusca]	------	------	------	------	------
Bpur00001-RDJD	0.0332074369845	-4.91235	1.2602345946E-20	3.71122650266E-19	yes	down	1.43	2.24	1.64	196.76	77.11	99.09	1.77	124.32	GO:0031409;GO:000828	MF:pigment binding;MF:lipid binding;	K03098	APOD	------	------	COG3040	M:Cell wall/membrane/envelope biogenesis	PVD28967.1	hypothetical protein C0Q70_11564 [Pomacea canaliculata]	sp|P37153|APOD_RABIT;	Apolipoprotein D OS=Oryctolagus cuniculus OX=9986 GN=APOD PE=2 SV=1;	PF08212.16;PF00061.27	Lipocalin_2;Lipocalin	Lipocalin-like domain;Lipocalin / cytosolic fatty-acid binding protein family
Bpur00001-RDJE	0.468102	-1.09511	0.00564711396591	0.0158683340167	yes	down	1.9	3.43	2.27	4.74	7.09	5.72	2.53333	5.85	GO:004687	MF:metal ion binding;	K16060	BIRC2_3	map05168;map04510;map05145;map04390;map05200;map04064;map04668;map04621;map01524;map04624;map05132;map04120;map05202;map04210;map04217;map04215;map05222	Herpes simplex virus 1 infection;Focal adhesion;Toxoplasmosis;Hippo signaling pathway;Pathways in cancer;NF-kappa B signaling pathway;TNF signaling pathway;NOD-like receptor signaling pathway;Platinum drug resistance;Toll and Imd signaling pathway;Salmonella infection;Ubiquitin mediated proteolysis;Transcriptional misregulation in cancer;Apoptosis;Necroptosis;Apoptosis - multiple species;Small ce…	ENOG410YPNM	O:Posttranslational modification, protein turnover, chaperones	KAG5708867.1	hypothetical protein BaRGS_009276, partial [Batillaria attramentaria]	sp|O08863|BIRC3_MOUSE;	Baculoviral IAP repeat-containing protein 3 OS=Mus musculus OX=10090 GN=Birc3 PE=1 SV=2;	PF00653.25	BIR	Inhibitor of Apoptosis domain
Bpur00001-RDJF	60.3925	5.9163	0.000342281275762	0.0013071377633	yes	up	1.61	1.02	0.34	0	0	0	0.99	0	GO:0016020;GO:000521	CC:membrane;MF:ion channel activity;	------	------	------	------	------	------	KAG5710923.1	hypothetical protein BaRGS_013657 [Batillaria attramentaria]	------	------	------	------	------
Bpur00001-RDJH	26.7702	4.74256	1.81775581405E-23	6.77974872232E-22	yes	up	35.97	72.64	72.05	3.08	3.04	1.87	60.22	2.66333	GO:000557	CC:extracellular region;	K19600	TUB, TULP	------	------	ENOG410XQFT	S:Function unknown	KAG5694858.1	hypothetical protein BaRGS_028786, partial [Batillaria attramentaria]	sp|O88413|TULP3_MOUSE;	Tubby-related protein 3 OS=Mus musculus OX=10090 GN=Tulp3 PE=1 SV=1;	PF01167.22;PF16322.9	Tub;Tub_N	Tub family;Tubby N-terminal
Bpur00001-RDJI	14.0101	3.80839	1.37173200776E-24	5.70701181508E-23	yes	up	10.31	19.12	17.32	0.65	0.78	0.87	15.5833	0.766667	GO:0005737;GO:0003779;GO:0004497;GO:0046872;GO:007194	CC:cytoplasm;MF:actin binding;MF:monooxygenase activity;MF:metal ion binding;MF:FAD binding;	K19947	MICAL	------	------	COG5069	Z:Cytoskeleton	KAG5694857.1	hypothetical protein BaRGS_028785 [Batillaria attramentaria]	sp|F1QH17|MCA3A_DANRE;	Protein-methionine sulfoxide oxidase mical3a OS=Danio rerio OX=7955 GN=mical3a PE=2 SV=2;	PF00307.35;PF07992.18;PF01494.23;PF13738.10	CH;Pyr_redox_2;FAD_binding_3;Pyr_redox_3	Calponin homology;Pyridine nucleotide-disulphide oxidoreductase;FAD binding domain;Pyridine nucleotide-disulphide oxidoreductase
Bpur00001-RDJJ	0.235344	-2.08715	7.2983701117E-5	0.000319915353615	yes	down	60.12	62.43	231.59	584.19	405.41	437.77	118.047	475.79	GO:0046872;GO:000521	MF:metal ion binding;MF:structural constituent of eye lens;	K09542	CRYAB	map04213;map04141	Longevity regulating pathway - multiple species;Protein processing in endoplasmic reticulum	ENOG410YERS	O:Posttranslational modification, protein turnover, chaperones	XP_025098812.1	alpha-crystallin B chain-like [Pomacea canaliculata]	sp|Q05713|CRYAB_CHICK;	Alpha-crystallin B chain OS=Gallus gallus OX=9031 GN=CRYAB PE=2 SV=2;	PF00011.25;PF00525.22	HSP20;Crystallin	Hsp20/alpha crystallin family;Alpha crystallin A chain, N terminal
Bpur00001-RDJQ	32.6242	5.02787	0.00378977371327	0.0112543	yes	up	0.41	0.77	0.75	0	0	0	0.643333	0	GO:0016020;GO:0005886;GO:0004930;GO:000493	CC:membrane;CC:plasma membrane;MF:G-protein coupled receptor activity;MF:alpha1-adrenergic receptor activity;	K04144;K04137;K04150	DRD1;ADRA1D;HRH2	map04024;map04540;map04261;map04970;map04971;map04270;map05012;map04080;map04020;map04022;map04728;map05034;map05030;map05031;map05032	cAMP signaling pathway;Gap junction;Adrenergic signaling in cardiomyocytes;Salivary secretion;Gastric acid secretion;Vascular smooth muscle contraction;Parkinson disease;Neuroactive ligand-receptor interaction;Calcium signaling pathway;cGMP-PKG signaling pathway;Dopaminergic synapse;Alcoholism;Cocaine addiction;Amphetamine addiction;Morphine addiction	ENOG410XRW9	U:Intracellular trafficking, secretion, and vesicular transport	XP_025099362.1	alpha-1B adrenergic receptor-like [Pomacea canaliculata]	sp|Q02284|5HT1F_MOUSE;	5-hydroxytryptamine receptor 1F OS=Mus musculus OX=10090 GN=Htr1f PE=2 SV=1;	PF00001.25	7tm_1	7 transmembrane receptor
Bpur00001-RDJY	9.06858	3.18088	2.4762744211E-6	1.39073813507E-5	yes	up	3.79	3.88	3.44	0.46	0.62	0.17	3.70333	0.416667	------	------	K10298	FBXO15	------	------	ENOG410YHRX	O:Posttranslational modification, protein turnover, chaperones	XP_025076349.1	F-box only protein 15-like isoform X2 [Pomacea canaliculata]	sp|Q9GKV7|FBX15_MACFA;	F-box only protein 15 OS=Macaca fascicularis OX=9541 GN=FBXO15 PE=2 SV=1;	PF12937.11;PF00646.37	F-box-like;F-box	F-box-like;F-box domain
Bpur00001-RDK	740.633	9.53261	3.42890492452E-13	4.36225748212E-12	yes	up	19.01	11.7	19.96	0	0	0	16.89	0	------	------	------	------	------	------	------	------	------	------	------	------	------	------	------
Bpur00001-RDKA	0.0463338870398	-4.43179	4.07883991429E-9	3.32052866676E-8	yes	down	0.41	0.14	0	3.21	4.88	4.67	0.183333	4.25333	GO:0019432;GO:0005789;GO:0008374;GO:0004144;GO:005025	BP:triglyceride biosynthetic process;CC:endoplasmic reticulum membrane;MF:O-acyltransferase activity;MF:diacylglycerol O-acyltransferase activity;MF:retinol O-fatty-acyltransferase activity;	K11155	DGAT1	map00830;map00561;map04975	Retinol metabolism;Glycerolipid metabolism;Fat digestion and absorption	COG5056	I:Lipid transport and metabolism	XP_025076345.1	diacylglycerol O-acyltransferase 1-like isoform X1 [Pomacea canaliculata]	sp|Q8MK44|DGAT1_BOVIN;	Diacylglycerol O-acyltransferase 1 OS=Bos taurus OX=9913 GN=DGAT1 PE=1 SV=2;	------	------	------
Bpur00001-RDKB	4.03948	2.01417	9.58263662823E-5	0.000410065165595	yes	up	10.54	9.67	21.25	3.59	2.9	3.92	13.82	3.47	GO:0016925;GO:0031510;GO:0046872;GO:0019948;GO:000552	BP:protein sumoylation;CC:SUMO activating enzyme complex;MF:metal ion binding;MF:SUMO activating enzyme activity;MF:ATP binding;	K10685	UBLE1B, SAE2, UBA2	map04120	Ubiquitin mediated proteolysis	COG0476	H:Coenzyme transport and metabolism	XP_025076344.1	SUMO-activating enzyme subunit 2-like isoform X2 [Pomacea canaliculata]	sp|Q28GH3|SAE2_XENTR;	SUMO-activating enzyme subunit 2 OS=Xenopus tropicalis OX=8364 GN=uba2 PE=2 SV=1;	PF00899.25;PF14732.10;PF10585.13;PF13241.10	ThiF;UAE_UbL;UBA_E1_SCCH;NAD_binding_7	ThiF family;Ubiquitin/SUMO-activating enzyme ubiquitin-like domain;Ubiquitin-activating enzyme, SCCH domain;Putative NA
Bpur00001-RDKD	0.198885	-2.32999	1.17606416055E-5	5.89006046452E-5	yes	down	0.5	1	0.93	2.62	4.92	4.91	0.81	4.15	------	------	K23334	RANBP9_10, RANBPM	------	------	ENOG410XPCC	S:Function unknown	XP_025115604.1	ran-binding protein 9-like [Pomacea canaliculata]	sp|A1L252|RANB9_DANRE;	Ran-binding protein 9 OS=Danio rerio OX=7955 GN=ranbp9 PE=2 SV=1;	PF10607.13;PF00622.32;PF08513.15	CTLH;SPRY;LisH	CTLH/CRA C-terminal to LisH motif domain;SPRY domain;LisH
Bpur00001-RDKV	0.0333618427192	-4.90566	0.00210713065796	0.00667415702044	yes	down	0.08	0	0	0.79	1.06	1.62	0.0266666666667	1.15667	GO:001602	CC:membrane;	------	------	------	------	ENOG4111H5F	S:Function unknown	XP_035826591.1	protein HtrL [Aplysia californica]	sp|P25666|HTRL_ECOLI;	Protein HtrL OS=Escherichia coli;	PF09612.14	HtrL_YibB	Bacterial protein of unknown function
Bpur00001-RDKW	55.6651	5.7987	3.22880693126E-9	2.65276020218E-8	yes	up	1.09	2.78	7.96	0.04	0.04	0.07	3.94333	0.05	GO:001602	CC:membrane;	------	------	------	------	ENOG410Y3P7	S:Function unknown	XP_025076207.1	uncharacterized protein LOC112553312 [Pomacea canaliculata]	------	------	PF13383.10	Methyltransf_22	Methyltransferase domain
Bpur00001-RDKY	155.57	7.28142	2.22436680119E-7	1.44839770824E-6	yes	up	0.58	2.26	2.29	0	0.03	0	1.71	0.01	------	------	------	------	------	------	------	------	XP_025115386.1	uncharacterized protein LOC112576830 isoform X5 [Pomacea canaliculata]	------	------	------	------	------
Bpur00001-RDKZ	172.205	7.42798	1.09040032558E-13	1.47356334502E-12	yes	up	2.37	5.19	4.24	0.03	0	0.04	3.93333	0.0233333333333	GO:0007094;GO:0009691;GO:0009736;GO:0043229;GO:000563	BP:mitotic spindle assembly checkpoint;BP:cytokinin biosynthetic process;BP:cytokinin-activated signaling pathway;CC:intracellular organelle;CC:nucleus;	------	------	------	------	------	------	XP_025116156.1	uncharacterized protein LOC112577315, partial [Pomacea canaliculata]	------	------	PF00615.23	RGS	Regulator of G protein signaling domain
Bpur00001-RDL	0.0214763430235	-5.54111	0.000241607517781	0.000956768030537	yes	down	0.05	0	0	0.96	1.58	0.72	0.0166666666667	1.08667	GO:0006629;GO:0016020;GO:0005576;GO:0004806;GO:004687	BP:lipid metabolic process;CC:membrane;CC:extracellular region;MF:triglyceride lipase activity;MF:metal ion binding;	K14074;K14073	PNLIPRP1, PLRP1;PNLIP, PL	map04972;map00561;map04977;map04975	Pancreatic secretion;Glycerolipid metabolism;Vitamin digestion and absorption;Fat digestion and absorption	ENOG410Y92X	G:Carbohydrate transport and metabolism	KAG5709792.1	hypothetical protein BaRGS_032616 [Batillaria attramentaria]	sp|P29183|LIPP_HORSE;	Pancreatic triacylglycerol lipase;	PF00151.23;PF01477.27;PF12697.11	Lipase;PLAT;Abhydrolase_6	Lipase;PLAT/LH2 domain;Alpha/beta hydrolase family
Bpur00001-RDLD	0.154592	-2.69346	8.48019948542E-10	7.44402373699E-9	yes	down	0.59	1.14	1.22	7.87	7.97	7.99	0.983333	7.94333	GO:0006351;GO:0005634;GO:0043565;GO:0003700;GO:0003707;GO:000827	BP:transcription, DNA-templated;CC:nucleus;MF:sequence-specific DNA binding;MF:transcription factor activity, sequence-specific DNA binding;MF:steroid hormone receptor activity;MF:zinc ion binding;	K08542;K07292	NR2A3, HNF4B;NR2A1, HNF4A	map04950;map04152	Maturity onset diabetes of the young;AMPK signaling pathway	ENOG410XQT8	K:Transcription	XP_025115006.1	hepatocyte nuclear factor 4-gamma-like isoform X1 [Pomacea canaliculata]	sp|Q91766|HNF4A_XENLA;	Hepatocyte nuclear factor 4-alpha OS=Xenopus laevis OX=8355 GN=hnf4a PE=2 SV=2;	PF00104.34;PF00105.22	Hormone_recep;zf-C4	Ligand-binding domain of nuclear hormone receptor;Zinc finger, C4 type
Bpur00001-RDLF	808.054	9.65831	0.00294336571507	0.00900289227841	yes	up	0	161.74	166.77	0	0.23	0	109.503	0.0766666666667	------	------	------	------	------	------	------	------	PVD20523.1	hypothetical protein C0Q70_18679 [Pomacea canaliculata]	------	------	PF15472.10	DUF4638	Domain of unknown function
Bpur00001-RDLI	2401.86	11.2299	3.95235009569E-26	1.89054079577E-24	yes	up	110.29	764.24	786.85	0	0.57	0.13	553.793	0.233333	------	------	------	------	------	------	------	------	------	------	------	------	------	------	------
Bpur00001-RDLJ	41.4572	5.37355	7.59887268432E-12	8.39345800153E-11	yes	up	4.86	16.92	14.83	0.19	0.06	0.42	12.2033	0.223333	------	------	------	------	------	------	------	------	PVD20530.1	hypothetical protein C0Q70_18686 [Pomacea canaliculata]	------	------	PF15344.10	FAM217	FAM217 family
Bpur00001-RDLK	4.12616	2.0448	3.30049402017E-6	1.81239174324E-5	yes	up	14.27	11.63	11.73	2.03	4.08	4.61	12.5433	3.57333	GO:0016818;GO:004687	MF:hydrolase activity, acting on acid anhydrides, in phosphorus-containing anhydrides;MF:metal ion binding;	K13355	NUDT19	map04146	Peroxisome	COG0494;ENOG4111FKM	L:Replication, recombination and repair;S:Function unknown	XP_025076453.1	nucleoside diphosphate-linked moiety X motif 19-like [Pomacea canaliculata]	sp|Q5PQ50|NUD19_XENLA;	Acyl-coenzyme A diphosphatase NUDT19 OS=Xenopus laevis OX=8355 GN=nudt19 PE=2 SV=1;	------	------	------
Bpur00001-RDLT	745.588	9.54224	2.14180710793E-23	7.93593430167E-22	yes	up	71.07	272.28	306.37	0.63	0.28	0	216.573	0.303333	GO:001602	CC:membrane;	------	------	------	------	------	------	XP_025115982.1	proline rich transmembrane protein 1B-like [Pomacea canaliculata]	------	------	PF04505.16	CD225	Interferon-induced transmembrane protein
Bpur00001-RDLW	0.0480279633825	-4.37998	0.00283030185225	0.00870222792359	yes	down	0.02	0.02	0	0.41	0.11	0.22	0.0133333333333	0.246667	------	------	------	------	------	------	------	------	------	------	------	------	------	------	------
Bpur00001-RDMF	4.0684	2.02446	0.00015839519951	0.000650522899177	yes	up	2.5	1.69	1.41	0.86	0.87	0.51	1.86667	0.746667	GO:0007020;GO:0005737;GO:0000922;GO:0005815;GO:0005874;GO:004301	BP:microtubule nucleation;CC:cytoplasm;CC:spindle pole;CC:microtubule organizing center;CC:microtubule;MF:gamma-tubulin binding;	K16569	TUBGCP2, GCP2	------	------	ENOG410XNRE	S:Function unknown	XP_025097324.1	gamma-tubulin complex component 2-like [Pomacea canaliculata]	sp|Q921G8|GCP2_MOUSE;	Gamma-tubulin complex component 2 OS=Mus musculus OX=10090 GN=Tubgcp2 PE=1 SV=2;	PF04130.17	GCP_C_terminal	Gamma tubulin complex component C-terminal
Bpur00001-RDMK	0.257656	-1.95648	0.00267597615516	0.00827773186614	yes	down	4.05	1.47	7.31	17.86	15.93	16.94	4.27667	16.91	GO:004687	MF:metal ion binding;	K16061	BIRC7_8	map04120;map05200;map05145;map04215;map05222	Ubiquitin mediated proteolysis;Pathways in cancer;Toxoplasmosis;Apoptosis - multiple species;Small cell lung cancer	ENOG410YPNM	O:Posttranslational modification, protein turnover, chaperones	XP_017784566.1	PREDICTED: putative inhibitor of apoptosis [Nicrophorus vespilloides]	sp|Q5BKL8|XIAP_XENTR;	E3 ubiquitin-protein ligase XIAP OS=Xenopus tropicalis OX=8364 GN=xiap PE=2 SV=1;	PF00653.25;PF07967.17	BIR;zf-C3HC	Inhibitor of Apoptosis domain;C3HC zinc finger-like
Bpur00001-RDMU	0.144644	-2.78942	0.0012564481954	0.00419633871653	yes	down	6.63	1.22	0.83	36.96	31.5	22.07	2.89333	30.1767	------	------	------	------	------	------	ENOG410XNTV	S:Function unknown	XP_025076111.1	uncharacterized protein LOC112553236 isoform X2 [Pomacea canaliculata]	------	------	------	------	------
Bpur00001-RDMV	1140.92	10.156	4.34548588916E-14	6.17299602024E-13	yes	up	182.72	96.07	67.6	0	0	0	115.463	0	------	------	------	------	------	------	ENOG410Y65V;ENOG410YEN2;ENOG41121D0;ENOG410YWHC	S:Function unknown;	KAJ8029456.1	hypothetical protein HOLleu_28849 [Holothuria leucospilota]	------	------	PF13966.10	zf-RVT	zinc-binding in reverse transcriptase
Bpur00001-RDMW	4.09667	2.03445	8.43354073625E-6	4.34190165056E-5	yes	up	16.54	51.83	71.94	9.44	9.96	14.11	46.77	11.17	GO:0016020;GO:0016746;GO:006163	CC:membrane;MF:transferase activity, transferring acyl groups;MF:ubiquitin conjugating enzyme activity;	K10578	UBE2J1, NCUBE1, UBC6	map05012;map04120;map05022;map04141	Parkinson disease;Ubiquitin mediated proteolysis;Pathways of neurodegeneration - multiple diseases;Protein processing in endoplasmic reticulum	COG5078	O:Posttranslational modification, protein turnover, chaperones	PVD29281.1	hypothetical protein C0Q70_11878 [Pomacea canaliculata]	sp|Q9Y385|UB2J1_HUMAN;	Ubiquitin-conjugating enzyme E2 J1 OS=Homo sapiens OX=9606 GN=UBE2J1 PE=1 SV=2;	PF00179.30	UQ_con	Ubiquitin-conjugating enzyme
Bpur00001-RDNJ	210.543	7.71797	5.54311023673E-10	5.00327748606E-9	yes	up	1.71	9.15	4.56	0.03	0	0.09	5.14	0.04	GO:0016020;GO:001537	CC:membrane;MF:catio;	K14427	SLC12A4_6, KCC1_3	------	------	ENOG410YMDP;COG0531	S:Function unknown;E:Amino acid transport and metabolism	XP_041376452.1	solute carrier family 12 member 4-like isoform X1 [Gigantopelta aegis]	sp|Q9UP95|S12A4_HUMAN;	Solute carrier family 12 member 4 OS=Homo sapiens OX=9606 GN=SLC12A4 PE=1 SV=2;	PF03522.19	SLC12	Solute carrier family 12
Bpur00001-RDNK	2692.02	11.3945	8.61803733355E-30	5.56981779271E-28	yes	up	12828	14240.2	12179.4	0	7.7	5.38	13082.5	4.36	------	------	------	------	------	------	------	------	------	------	------	------	------	------	------
Bpur00001-RDNM	0.0468130629885	-4.41695	5.04776113841E-6	2.69633247182E-5	yes	down	0.13	0	0.05	1.04	1.76	1.35	0.06	1.38333	------	------	------	------	------	------	------	------	XP_025081268.1	uncharacterized protein LOC112556455 [Pomacea canaliculata]	------	------	PF07719.21;PF00515.32;PF14559.10	TPR_2;TPR_1;TPR_19	Tetratricopeptide repeat;Tetratricopeptide repeat;Tetratricopeptide repeat
Bpur00001-RDNS	0.101625	-3.29867	0.000241199461595	0.000955599083572	yes	down	0.06	0.07	0.04	0.53	0.51	0.77	0.0566666666667	0.603333	GO:001602	CC:membrane;	------	------	------	------	ENOG410Z913	S:Function unknown	XP_025079274.1	immunoglobulin superfamily DCC subclass member 4-like [Pomacea canaliculata]	sp|Q589G5|PRTG_CHICK;	Protogenin OS=Gallus gallus OX=9031 GN=PRTG PE=2 SV=1;	PF13927.10;PF07679.20;PF00041.25;PF13895.10;PF00047.29;PF07686.21	Ig_3;I-set;fn3;Ig_2;ig;V-set	Immunoglobulin domain;Immunoglobulin I-set domain;Fibronectin type III domain;Immunoglobulin domain;Immunoglobulin domain;Immunoglobulin V-set domain
Bpur00001-RDNZ	0.0656455824991	-3.92916	5.12879424388E-5	0.000231165402227	yes	down	0.39	0.06	0.01	3.88	3.07	2.17	0.153333	3.04	------	------	K12323	ANPRA, NPR1	map04024;map00230;map04270;map04921;map04714;map04923;map04925;map04924;map04022	cAMP signaling pathway;Purine metabolism;Vascular smooth muscle contraction;Oxytocin signaling pathway;Thermogenesis;Regulation of lipolysis in adipocytes;Aldosterone synthesis and secretion;Renin secretion;cGMP-PKG signaling pathway	COG2114	T:Signal transduction mechanisms	XP_025081504.1	LOW QUALITY PROTEIN: atrial natriuretic peptide receptor 1-like [Pomacea canaliculata]	sp|P16066|ANPRA_HUMAN;	Atrial natriuretic peptide receptor 1 OS=Homo sapiens OX=9606 GN=NPR1 PE=1 SV=1;	PF00211.24;PF07714.21;PF00069.29;PF01094.32;PF07701.18	Guanylate_cyc;PK_Tyr_Ser-Thr;Pkinase;ANF_receptor;HNOBA	Adenylate and Guanylate cyclase catalytic domain;Protein tyrosine and serine/threonine kinase;Protein kinase domain;Receptor family ligand binding region;Heme NO binding associated
Bpur00001-RDOA	449.288	8.8115	9.23661319446E-12	1.01429034515E-10	yes	up	7.25	7.6	8.01	0	0	0	7.62	0	GO:001602	CC:membrane;	------	------	------	------	------	------	KAG5695409.1	hypothetical protein BaRGS_033622, partial [Batillaria attramentaria]	------	------	------	------	------
Bpur00001-RDOD	0.0369945388048	-4.75654	1.5332892102E-9	1.31061010582E-8	yes	down	1.64	0.27	0.34	48.88	33.35	33.55	0.75	38.5933	GO:0005576;GO:0004089;GO:000827	CC:extracellular region;MF:carbonate dehydratase activity;MF:zinc ion binding;	K01672	CA	map00910	Nitrogen metabolism	COG3338	P:Inorganic ion transport and metabolism	XP_025115129.1	LOW QUALITY PROTEIN: carbonic anhydrase-related protein-like [Pomacea canaliculata]	sp|Q5PPN4|CAH8_RAT;	Carbonic anhydrase-related protein OS=Rattus norvegicus OX=10116 GN=Ca8 PE=1 SV=3;	PF00194.25	Carb_anhydrase	Eukaryotic-type carbonic anhydrase
Bpur00001-RDOE	0.131498	-2.92689	0.000206319977773	0.000829049877462	yes	down	0.09	0.24	0.1	0.71	0.98	1.82	0.143333	1.17	------	------	------	------	------	------	------	------	PVD20781.1	hypothetical protein C0Q70_18942 [Pomacea canaliculata]	------	------	------	------	------
Bpur00001-RDOJ	6.47189	2.69419	2.12454544585E-9	1.78713005636E-8	yes	up	2.47	2.74	2.19	0.27	0.46	0.54	2.46667	0.423333	GO:000372	MF:RNA binding;	------	------	------	------	ENOG410ZBX3;ENOG4111BJJ	S:Function unknown;	XP_025083541.1	uncharacterized protein LOC112557745 isoform X1 [Pomacea canaliculata]	sp|Q6B966|NAL14_MOUSE;	NACHT, LRR and PYD domains-containing protein 14 OS=Mus musculus OX=10090 GN=Nlrp14 PE=1 SV=2;	PF13516.10;PF00076.26	LRR_6;RRM_1	Leucine Rich repeat;RNA recognition motif
Bpur00001-RDOK	204.372	7.67506	2.02433167758E-8	1.51538498216E-7	yes	up	1.79	2.95	1.43	0	0	0	2.05667	0	GO:0032502;GO:0050896;GO:0006508;GO:0016020;GO:0004222;GO:004687	BP:developmental process;BP:response to stimulus;BP:proteolysis;CC:membrane;MF:metalloendopeptidase activity;MF:metal ion binding;	K06704	ADAM10, CD156c	map05010;map05120;map04361	Alzheimer disease;Epithelial cell signaling in Helicobacter pylori infection;Axon regeneration	ENOG410XQWB	O:Posttranslational modification, protein turnover, chaperones	XP_025115948.1	LOW QUALITY PROTEIN: disintegrin and metalloproteinase domain-containing protein 10-like [Pomacea canaliculata]	sp|O77633|ADA10_PIG;	Disintegrin and metalloproteinase domain-containing protein 10 OS=Sus scrofa OX=9823 GN=ADAM10 PE=2 SV=2;	PF13688.10;PF13574.10;PF13582.10;PF00200.27;PF13583.10	Reprolysin_5;Reprolysin_2;Reprolysin_3;Disintegrin;Reprolysin_4	Metallo-peptidase family M12;Metallo-peptidase family M12B Reprolysin-like;Metallo-peptidase family M12B Reprolysin-like;Disintegrin;Metallo-peptidase family M12B Reprolysin-like
Bpur00001-RDOO	0.103366	-3.27417	0.000961025223198	0.00331358992149	yes	down	0.09	0.3	0.33	1.76	1.69	3.44	0.24	2.29667	GO:000688	BP:intracellular protein transport;	K21198	NAPG, SNAPG	------	------	ENOG410ZYD7	S:Function unknown	XP_025115132.1	gamma-soluble NSF attachment protein-like [Pomacea canaliculata]	sp|Q9CWZ7|SNAG_MOUSE;	Gamma-soluble NSF attachment protein OS=Mus musculus OX=10090 GN=Napg PE=1 SV=1;	PF14938.10;PF13424.10;PF17874.5	SNAP;TPR_12;TPR_MalT	Soluble NSF attachment protein, SNAP;Tetratricopeptide repeat;MalT-like TPR region
Bpur00001-RDOP	0.33395	-1.58229	0.0148497274816	0.0363367681281	yes	down	0.87	0.97	1.86	6.16	3.82	2.43	1.23333	4.13667	GO:0046416;GO:0003884;GO:007194	BP:D-amino acid metabolic process;MF:D-amino-acid oxidase activity;MF:FAD binding;	K00272	DDO	map00250;map04146;map00470	Alanine, aspartate and glutamate metabolism;Peroxisome;D-Amino acid metabolism	COG0665	E:Amino acid transport and metabolism	KAG5690591.1	hypothetical protein BaRGS_022595 [Batillaria attramentaria]	sp|P31228|OXDD_BOVIN;	D-aspartate oxidase OS=Bos taurus OX=9913 GN=DDO PE=1 SV=2;	PF01266.28	DAO	FAD dependent oxidoreductase
Bpur00001-RDOT	3.13171	1.64695	0.00207870150167	0.00660139769837	yes	up	22.74	19.8	14.24	7.09	6.62	8.83	18.9267	7.51333	GO:0006412;GO:0005763;GO:000373	BP:translation;CC:mitochondrial small ribosomal subunit;MF:structural constituent of ribosome;	K02961	RP-S17, MRPS17, rpsQ	map03010	Ribosome	ENOG4111N11	J:Translation, ribosomal structure and biogenesis	XP_025115682.1	28S ribosomal protein S17, mitochondrial-like [Pomacea canaliculata]	sp|P82916|RT17_BOVIN;	Small ribosomal subunit protein uS17m OS=Bos taurus OX=9913 GN=MRPS17 PE=1 SV=3;	PF00366.24	Ribosomal_S17	Ribosomal protein S17
Bpur00001-RDOW	0.0968030801966	-3.3688	7.17500086848E-5	0.000315323876735	yes	down	4.32	0.46	0.75	13.45	24.19	24.84	1.84333	20.8267	GO:0016020;GO:0005615;GO:000486	CC:membrane;CC:extracellular space;MF:endopeptidase inhibitor activity;	------	------	------	------	ENOG410XRED	S:Function unknown	KAG5707488.1	hypothetical protein BaRGS_011992 [Batillaria attramentaria]	sp|Q6YHK3|CD109_HUMAN;	CD109 antigen OS=Homo sapiens OX=9606 GN=CD109 PE=1 SV=2;	PF07678.18;PF07677.18;PF07703.18;PF00207.26;PF01835.23;PF17791.5	TED_complement;A2M_recep;A2M_BRD;A2M;MG2;MG3	A-macroglobulin TED domain;A-macroglobulin receptor binding domain;Alpha-2-macroglobulin bait region domain;Alpha-2-macroglobulin family;MG2 domain;Macroglobulin domain MG3
Bpur00001-RDOZ	4.01965	2.00707	2.36851542842E-6	1.334200657E-5	yes	up	6.07	6.46	10.89	1.24	0.9	0.85	7.80667	0.996667	------	------	------	------	------	------	ENOG410XNS6	S:Function unknown	KAG5712623.1	hypothetical protein BaRGS_029678 [Batillaria attramentaria]	sp|Q5RHR6|BROMI_DANRE;	Protein broad-minded OS=Danio rerio OX=7955 GN=tbc1d32 PE=3 SV=2;	PF14961.10	BROMI	Broad-minded protein
Bpur00001-RDP	0.0069983689025	-7.15877	3.38744469503E-17	6.84482112421E-16	yes	down	0.08	0.22	0.15	34.75	19.87	9.95	0.15	21.5233	------	------	------	------	------	------	------	------	XP_025111109.1	uncharacterized protein LOC112574317 [Pomacea canaliculata]	------	------	------	------	------
Bpur00001-RDPA	0.0949055	-3.39737	8.96696143985E-12	9.85958169228E-11	yes	down	3.72	1.4	3.4	23.75	24.84	33.19	2.84	27.26	GO:0016310;GO:0004674;GO:000552	BP:phosphorylation;MF:protein serine/threonine kinase activity;MF:ATP binding;	------	------	------	------	ENOG411219K	S:Function unknown	XP_025114970.1	uncharacterized protein LOC112576605 [Pomacea canaliculata]	sp|Q54DK4|AK1_DICDI;	Alpha-protein kinase 1 OS=Dictyostelium discoideum OX=44689 GN=ak1 PE=3 SV=1;	PF02816.22	Alpha_kinase	Alpha-kinase family
Bpur00001-RDPD	0.445323	-1.16707	0.0042030046729	0.0122843	yes	down	1.79	2.92	2.25	4.98	5.28	5.54	2.32	5.26667	------	------	K11723	BRD7	map05225;map03082	Hepatocellular carcinoma;ATP-dependent chromatin remodeling	ENOG410XRRI	S:Function unknown	XP_025115355.1	bromodomain-containing protein 7-like isoform X2 [Pomacea canaliculata]	sp|Q9NPI1|BRD7_HUMAN;	Bromodomain-containing protein 7 OS=Homo sapiens OX=9606 GN=BRD7 PE=1 SV=1;	PF12024.12;PF00439.29	DUF3512;Bromodomain	Domain of unknown function;Bromodomain
Bpur00001-RDPI	5.03522	2.33206	0.00371994890877	0.0110800166882	yes	up	0.54	3.04	2.49	0.14	0.72	0.39	2.02333	0.416667	GO:0030154;GO:0006357;GO:0009653;GO:0005634;GO:0046872;GO:0003677;GO:006162	BP:cell differentiation;BP:regulation of transcription from RNA polymerase II promoter;BP:anatomical structure morphogenesis;CC:nucleus;MF:metal ion binding;MF:DNA binding;MF:RNA polymerase II sequence-specific DNA binding transcription factor binding;	K17441	ZFPM1, FOG1	------	------	COG5048	S:Function unknown	XP_025076238.1	zinc finger protein ZFPM2-like [Pomacea canaliculata]	sp|Q9VPQ6|USH_DROME;	Zinc finger protein ush OS=Drosophila melanogaster OX=7227 GN=ush PE=1 SV=2;	PF00096.30;PF13909.10;PF21549.1;PF13894.10	zf-C2H2;zf-H2C2_5;PRDM2_PR;zf-C2H2_4	Zinc finger, C2H2 type;C2H2-type zinc-finger domain;PR domain zinc finger protein 2, PR domain;C2H2-type zinc finger
Bpur00001-RDPM	0.139816	-2.8384	4.36967445632E-6	2.35342549519E-5	yes	down	1.13	0.41	0.33	6.76	11.51	7.37	0.623333	8.54667	GO:000554	MF:calcium-dependent phospholipid binding;	K24524;K24525	CPNE1_2_3;CPNE4_6_7	------	------	ENOG410XPC8	S:Function unknown	XP_025116266.1	LOW QUALITY PROTEIN: copine-3-like, partial [Pomacea canaliculata]	sp|O75131|CPNE3_HUMAN;	Copine-3 OS=Homo sapiens OX=9606 GN=CPNE3 PE=1 SV=1;	PF00168.34;PF07002.20	C2;Copine	C2 domain;Copine
Bpur00001-RDPP	0.0471958930437	-4.40519	1.73655207187E-7	1.14684228678E-6	yes	down	13.53	1.65	4.37	211.01	83.78	201.85	6.51667	165.547	GO:0016310;GO:0006094;GO:0016301;GO:0005525;GO:0004613;GO:004687	BP:phosphorylation;BP:gluconeogenesis;MF:kinase activity;MF:GTP binding;MF:phosphoenolpyruvate carboxykinas;MF:metal ion binding;	K01596	E4.1.1.32, pckA, PCK	map04920;map04964;map00620;map04068;map00010;map04922;map04910;map03320;map00020;map04151;map04152;map04931	Adipocytokine signaling pathway;Proximal tubule bicarbonate reclamation;Pyruvate metabolism;FoxO signaling pathway;Glycolysis / Gluconeogenesis;Glucagon signaling pathway;Insulin signaling pathway;PPAR signaling pathway;Citrate cycle (TCA cycle);PI3K-Akt signaling pathway;AMPK signaling pathway;Insulin resistance	COG1274	C:Energy production and conversion	XP_025115641.1	LOW QUALITY PROTEIN: phosphoenolpyruvate carboxykinase, cytosolic [GTP]-like [Pomacea canaliculata]	sp|P07379|PCKGC_RAT;	Phosphoenolpyruvate carboxykinase, cytosolic [GTP] OS=Rattus norvegicus OX=10116 GN=Pck1 PE=1 SV=1;	PF00821.22;PF17297.6	PEPCK_GTP;PEPCK_N	Phosphoenolpyruvate carboxykinase C-terminal P-loop domain;Phosphoenolpyruvate carboxykinase N-terminal domain
Bpur00001-RDPU	0.181989	-2.45808	0.000106515902436	0.000452605715421	yes	down	0.32	0.47	0.71	2.89	1.75	3.4	0.5	2.68	GO:0002224;GO:0006955;GO:0016020;GO:000488	BP:toll-like receptor signaling pathway;BP:immune response;CC:membrane;MF:transmembrane signaling receptor activity;	------	------	------	------	COG4886	S:Function unknown	XP_025115561.1	toll-like receptor 2 type-2 [Pomacea canaliculata]	sp|Q9V477|TOLL8_DROME;	Toll-like receptor Tollo OS=Drosophila melanogaster OX=7227 GN=Tollo PE=1 SV=1;	PF01582.24;PF13676.10	TIR;TIR_2	TIR domain;TIR domain
Bpur00001-RDPV	8.64499	3.11186	6.54399923204E-10	5.84746907631E-9	yes	up	1.69	2.73	1.1	0.96	0.23	0.24	1.84	0.476667	GO:0016310;GO:0004674;GO:000552	BP:phosphorylation;MF:protein serine/threonine kinase activity;MF:ATP binding;	------	------	------	------	ENOG411219K	S:Function unknown	KAG5712616.1	hypothetical protein BaRGS_029671 [Batillaria attramentaria]	sp|Q6B9X6|VWKA_DICDI;	Alpha-protein kinase vwkA OS=Dictyostelium discoideum OX=44689 GN=vwkA PE=1 SV=1;	PF02816.22	Alpha_kinase	Alpha-kinase family
Bpur00001-RDPW	8.08166	3.01465	9.73269094599E-8	6.63995389961E-7	yes	up	20.14	25.41	28.88	3.89	2.47	3.18	24.81	3.18	GO:0016740;GO:0016746;GO:000552	MF:transferase activity;MF:transferase activity, transferring acyl groups;MF:ATP binding;	K06688	UBE2C, UBC11	map04120	Ubiquitin mediated proteolysis	ENOG4111IGV	O:Posttranslational modification, protein turnover, chaperones	XP_025076490.1	ubiquitin-conjugating enzyme E2 C-like [Pomacea canaliculata]	sp|P56616|UBE2C_XENLA;	Ubiquitin-conjugating enzyme E2 C OS=Xenopus laevis OX=8355 GN=ube2c PE=1 SV=1;	PF00179.30	UQ_con	Ubiquitin-conjugating enzyme
Bpur00001-RDPZ	0.13649	-2.87313	0.0117836819914	0.0298344926973	yes	down	0.07	0.03	0	0.18	0.17	0.45	0.0333333333333	0.266667	------	------	------	------	------	------	ENOG410ZHW3;ENOG41124X3	S:Function unknown;	KAG5688047.1	hypothetical protein BaRGS_003593, partial [Batillaria attramentaria]	sp|Q69Z37|SAM9L_MOUSE;	Sterile alpha motif domain-containing protein 9-like OS=Mus musculus OX=10090 GN=Samd9l PE=1 SV=2;	PF04326.18	SLFN_AlbA_2	Schlafen, AlbA_2
Bpur00001-RDQ	2.72286	1.44512	0.0176825523147	0.0421241781578	yes	up	2.45	8.86	11.11	2.67	3.58	3.63	7.47333	3.29333	GO:0120163;GO:0046854;GO:0016310;GO:0043647;GO:0032958;GO:0005737;GO:0005654;GO:0005829;GO:0005634;GO:0001650;GO:0000832;GO:0000827;GO:0000828;GO:0016301;GO:0052836;GO:0000829;GO:0052723;GO:0052724;GO:0052839;GO:000552	BP:negative regulation of cold-induced thermogenesis;BP:phosphatidylinositol phosphorylation;BP:phosphorylation;BP:inositol phosphate metabolic process;BP:inositol phosphate biosynthetic process;CC:cytoplasm;CC:nucleoplasm;CC:cytosol;CC:nucleus;CC:fibrillar center;MF:inositol hexakisphosphate 5-kinase activity;MF:inositol-1,3,4,5,6-pentakisphosphate kinase activity;MF:inositol hexakisphosphate ki…	K07756	IP6K, IHPK	map04070	Phosphatidylinositol signaling system	ENOG410YB60	T:Signal transduction mechanisms	XP_025109980.1	inositol hexakisphosphate kinase 1-like [Pomacea canaliculata]	sp|Q92551|IP6K1_HUMAN;	Inositol hexakisphosphate kinase 1 OS=Homo sapiens OX=9606 GN=IP6K1 PE=1 SV=3;	PF03770.20	IPK	Inositol polyphosphate kinase
Bpur00001-RDQA	0.0842254	-3.5696	1.02973265771E-5	5.2267575219E-5	yes	down	0.84	0.17	0.25	4.85	5.95	4.32	0.42	5.04	------	------	------	------	------	------	------	------	KAG5712687.1	hypothetical protein BaRGS_029742 [Batillaria attramentaria]	------	------	------	------	------
Bpur00001-RDQB	0.015464	-6.01495	0.000210263239208	0.000843094347505	yes	down	0.09	0	0	23.52	4.51	2.07	0.03	10.0333	GO:000557	CC:extracellular region;	K20412;K17560	PI16, CRISP9, CD364;URI1	------	------	COG2340	S:Function unknown	XP_025116178.1	uncharacterized protein LOC112577338 [Pomacea canaliculata]	sp|Q9ET66|PI16_MOUSE;	Peptidase inhibitor 16 OS=Mus musculus OX=10090 GN=Pi16 PE=1 SV=2;	PF00188.30	CAP	Cysteine-rich secretory protein family
Bpur00001-RDQE	2.66463	1.41394	5.64595174099E-5	0.000252516906577	yes	up	34.89	53.79	35.29	16.55	18.79	18.25	41.3233	17.8633	GO:0005838;GO:000823	CC:proteasome regulatory particle;MF:metallopeptidase activity;	K03038	PSMD7, RPN8	map03050;map05169;map05012;map05010;map05016;map05017;map05014;map05022;map05020	Proteasome;Epstein-Barr virus infection;Parkinson disease;Alzheimer disease;Huntington disease;Spinocerebellar ataxia;Amyotrophic lateral sclerosis;Pathways of neurodegeneration - multiple diseases;Prion disease	COG1310	S:Function unknown	XP_025115191.1	26S proteasome non-ATPase regulatory subunit 7-like [Pomacea canaliculata]	sp|P26270|PSMD7_DROME;	26S proteasome non-ATPase regulatory subunit 7 OS=Drosophila melanogaster OX=7227 GN=Rpn8 PE=1 SV=6;	PF01398.25;PF13012.10	JAB;MitMem_reg	JAB1/Mov34/MPN/PAD-1 ubiquitin protease;Maintenance of mitochondrial structure and function
Bpur00001-RDQH	490.692	8.93867	2.14816747361E-12	2.51729549001E-11	yes	up	3.81	4.39	3.08	0	0.02	0	3.76	0.00666666666667	GO:0005634;GO:0008270;GO:000367	CC:nucleus;MF:zinc ion binding;MF:DNA binding;	------	------	------	------	ENOG410YZNG;ENOG410XT0K;ENOG410XPPV	B:Chromatin structure and dynamics;K:Transcription	XP_025076301.1	uncharacterized protein LOC112553356 isoform X2 [Pomacea canaliculata]	sp|Q9XS37|SRY_BOSMU;	Sex-determining region Y protein OS=Bos mutus grunniens OX=30521 GN=SRY PE=3 SV=1;	PF00505.23;PF09011.14	HMG_box;HMG_box_2	HMG;HMG-box domain
Bpur00001-RDQI	6.51105	2.70289	1.45325520766E-7	9.67294435192E-7	yes	up	16.07	17.07	6.45	1.68	2.28	2.28	13.1967	2.08	GO:0016255;GO:004276	BP:attachment of GPI anchor to protein;CC:GPI-anchor transamidase complex;	K05292	PIGT	map00563	Glycosylphosphatidylinositol (GPI)-anchor biosynthesis	ENOG410XRR0	S:Function unknown	XP_025115256.1	LOW QUALITY PROTEIN: GPI transamidase component PIG-T-like [Pomacea canaliculata]	sp|Q8BXQ2|PIGT_MOUSE;	GPI transamidase component PIG-T OS=Mus musculus OX=10090 GN=Pigt PE=1 SV=2;	PF04113.18	Gpi16	Gpi16 subunit, GPI transamidase component
Bpur00001-RDQL	0.00862252890328	-6.85767	1.76492082473E-61	1.24522518022E-58	yes	down	0.85	0.94	0.7	91.44	92.69	114.38	0.83	99.5033	GO:0016020;GO:0046872;GO:0003993;GO:001678	CC:membrane;MF:metal ion binding;MF:acid phosphatase activity;MF:hydrolase activity;	K22390	ACP7	------	------	COG1409	S:Function unknown	XP_025116255.1	uncharacterized protein LOC112577406 [Pomacea canaliculata]	sp|A5D6U8|ACP7_DANRE;	Acid phosphatase type 7 OS=Danio rerio OX=7955 GN=acp7 PE=2 SV=1;	PF16656.9;PF00149.32;PF14008.10	Pur_ac_phosph_N;Metallophos;Metallophos_C	Purple acid Phosphatase, N-terminal domain;Calcineurin-like phosphoesterase;Iron/zinc purple acid phosphatase-like protein C
Bpur00001-RDQO	4.11441	2.04069	3.95602996146E-6	2.14294835131E-5	yes	up	13.87	26.62	18.46	5.34	5.95	3.48	19.65	4.92333	GO:001649	MF:oxidoreductase activity;	K11163	DHRS1	------	------	COG1028	S:Function unknown	XP_025114635.1	dehydrogenase/reductase SDR family member 1-like [Pomacea canaliculata]	sp|Q99L04|DHRS1_MOUSE;	Dehydrogenase/reductase SDR family member 1 OS=Mus musculus OX=10090 GN=Dhrs1 PE=1 SV=1;	PF00106.29;PF13561.10;PF08659.14	adh_short;adh_short_C2;KR	short chain dehydrogenase;Enoyl;KR domain
Bpur00001-RDQQ	704.989	9.46146	1.50644564628E-13	1.9959815437E-12	yes	up	2.93	4.05	2.68	0	0	0	3.22	0	------	------	------	------	------	------	------	------	------	------	------	------	------	------	------
Bpur00001-RDQW	1554.33	10.6021	8.85724497075E-17	1.70819737004E-15	yes	up	5.43	5.29	4.01	0	0	0	4.91	0	------	------	------	------	------	------	------	------	------	------	------	------	PF13894.10	zf-C2H2_4	C2H2-type zinc finger
Bpur00001-RDRC	0.0468029860971	-4.41726	0.00883589737349	0.0233341001599	yes	down	0	0	0.09	0.46	0.53	0.43	0.03	0.473333	------	------	K16060;K04725	BIRC2_3;XIAP, BIRC4	map05166;map05207;map05168;map04214;map04510;map05145;map04390;map05200;map04064;map04668;map04621;map01524;map04624;map05132;map04120;map05202;map04210;map04217;map04215;map05222	Human T-cell leukemia virus 1 infection;Chemical carcinogenesis - receptor activation;Herpes simplex virus 1 infection;Apoptosis - fly;Focal adhesion;Toxoplasmosis;Hippo signaling pathway;Pathways in cancer;NF-kappa B signaling pathway;TNF signaling pathway;NOD-like receptor signaling pathway;Platinum drug resistance;Toll and Imd signaling pathway;Salmonella infection;Ubiquitin mediated proteolys…	ENOG410YPNM	O:Posttranslational modification, protein turnover, chaperones	XP_046571580.1	baculoviral IAP repeat-containing protein 2-like isoform X1 [Haliotis rubra]	sp|O08863|BIRC3_MOUSE;	Baculoviral IAP repeat-containing protein 3 OS=Mus musculus OX=10090 GN=Birc3 PE=1 SV=2;	PF00653.25	BIR	Inhibitor of Apoptosis domain
Bpur00001-RDRD	385.225	8.58956	1.4485241432E-23	5.4627749035E-22	yes	up	82.57	270.99	345.55	0.55	1.06	0.26	233.037	0.623333	------	------	------	------	------	------	------	------	------	------	------	------	------	------	------
Bpur00001-RDRF	13.4269	3.74706	0.00939734206194	0.0246400113247	yes	up	0.19	0.4	0.23	0.06	0	0	0.273333	0.02	------	------	------	------	------	------	------	------	XP_025098049.1	G-protein coupled receptor GRL101-like [Pomacea canaliculata]	sp|P46023|GR101_LYMST;	G-protein coupled receptor GRL101 OS=Lymnaea stagnalis OX=6523 PE=2 SV=1;	PF00057.22;PF13855.10;PF00001.25;PF12799.11;PF00059.25	Ldl_recept_a;LRR_8;7tm_1;LRR_4;Lectin_C	Low-density lipoprotein receptor domain class A;Leucine rich repeat;7 transmembrane receptor;Leucine Rich repeats;Lectin C-type domain
Bpur00001-RDRH	22.3441	4.48182	5.39576714274E-16	9.44845139898E-15	yes	up	10.31	5.85	4.23	0.23	0.32	0.41	6.79667	0.32	------	------	K16766	CEP85	------	------	------	------	KAG5696795.1	hypothetical protein BaRGS_012818 [Batillaria attramentaria]	------	------	------	------	------
Bpur00001-RDRP	0.0209022497968	-5.5802	0.000285144200793	0.00111012250828	yes	down	0	0.1	0	2.57	2.65	1.03	0.0333333333333	2.08333	------	------	------	------	------	------	------	------	XP_025097055.1	uncharacterized protein LOC112565659 [Pomacea canaliculata]	------	------	PF12796.11	Ank_2	Ankyrin repeats
Bpur00001-RDRT	0.0504013351488	-4.31039	0.0179386923953	0.0426264213204	yes	down	0.12	0	0	1.88	0.9	0.44	0.04	1.07333	GO:001602	CC:membrane;	------	------	------	------	------	------	XP_025097658.1	uncharacterized protein LOC112565971 isoform X1 [Pomacea canaliculata]	------	------	------	------	------
Bpur00001-RDRV	2.68737	1.42619	0.00773387780601	0.0207770510692	yes	up	5.19	5.88	3.66	1.85	1.78	2	4.91	1.87667	GO:0005739;GO:0008270;GO:001649	CC:mitochondrion;MF:zinc ion binding;MF:oxidoreductase activity;	K23164	RTN4IP1	------	------	COG0604	C:Energy production and conversion	XP_025099504.1	reticulon-4-interacting protein 1, mitochondrial-like [Pomacea canaliculata]	sp|Q0VC50|RT4I1_BOVIN;	Reticulon-4-interacting protein 1, mitochondrial OS=Bos taurus OX=9913 GN=RTN4IP1 PE=2 SV=1;	PF13602.10;PF00107.30;PF08240.16	ADH_zinc_N_2;ADH_zinc_N;ADH_N	Zinc-binding dehydrogenase;Zinc-binding dehydrogenase;Alcohol dehydrogenase GroES-like domain
Bpur00001-RDRX	0.0127603024027	-6.29219	0.000174380617198	0.000711858001692	yes	down	0	0	0	0.61	0.17	0.45	0	0.41	GO:0016020;GO:000493	CC:membrane;MF:G-protein coupled receptor activity;	------	------	------	------	------	------	XP_025099208.1	uncharacterized protein LOC112566991 [Pomacea canaliculata]	------	------	PF02793.26;PF07679.20	HRM;I-set	Hormone receptor domain;Immunoglobulin I-set domain
Bpur00001-RDRY	0.0430495890209	-4.53786	0.00701877683551	0.0191044764758	yes	down	0	0.11	0	1.41	1.16	0.75	0.0366666666667	1.10667	GO:0007166;GO:0007156;GO:0016525;GO:0016020;GO:0005576;GO:0005886;GO:0004930;GO:000550	BP:cell surface receptor signaling pathway;BP:homophilic cell adhesion via plasma membrane adhesion molecules;BP:negative regulation of angiogenesis;CC:membrane;CC:extracellular region;CC:plasma membrane;MF:G-protein coupled receptor activity;MF:calcium ion binding;	K04598	ADGRB3, BAI3	------	------	ENOG410XSD2	S:Function unknown	PVD29137.1	hypothetical protein C0Q70_11734 [Pomacea canaliculata]	sp|Q80T32|AGRD1_MOUSE;	Adhesion G-protein coupled receptor D1 OS=Mus musculus OX=10090 GN=Adgrd1 PE=2 SV=2;	PF00002.28	7tm_2	7 transmembrane receptor
Bpur00001-RDRZ	41.945	5.39043	0.00959239711972	0.0250784799424	yes	up	0	0.9	4.83	0	0	0.12	1.91	0.04	GO:001602	CC:membrane;	------	------	------	------	ENOG410XP1S	S:Function unknown	PVD31827.1	hypothetical protein C0Q70_07245 [Pomacea canaliculata]	sp|Q5VQL3|PPT3_ORYSJ;	Phosphoenolpyruvate/phosphate translocator 3, chloroplastic OS=Oryza sativa subsp. japonica OX=39947 GN=PPT3 PE=2 SV=1;	PF03151.20;PF00892.24	TPT;EamA	Triose-phosphate Transporter family;EamA-like transporter family
Bpur00001-RDSG	0.0413108	-4.59734	2.39839039879E-15	3.89749948395E-14	yes	down	1.14	0.41	0.44	11.27	20.77	21.08	0.663333	17.7067	GO:0016020;GO:001675	CC:membrane;MF:transferase activity, transferring glycosyl groups;	------	------	------	------	ENOG410Z7P2	S:Function unknown	PVD28320.1	hypothetical protein C0Q70_10907 [Pomacea canaliculata]	sp|O16374|GALT1_CAEEL;	Beta-1,4-galactosyltransferase galt-1 OS=Caenorhabditis elegans OX=6239 GN=galt-1 PE=1 SV=4;	PF01697.31	Glyco_transf_92	Glycosyltransferase family 92
Bpur00001-RDSI	0.0440806828998	-4.50371	2.35595509096E-9	1.97004382988E-8	yes	down	0.24	0.05	0.44	5.23	4.34	6.36	0.243333	5.31	------	------	------	------	------	------	------	------	XP_025098545.1	uncharacterized protein LOC112566535 [Pomacea canaliculata]	------	------	------	------	------
Bpur00001-RDSL	25.947	4.6975	0.00985108645538	0.0256825938336	yes	up	0.16	0.15	0.18	0	0	0	0.163333	0	GO:0071897;GO:000396	BP:DNA biosynthetic process;MF:RNA-directed DNA polymerase activity;	------	------	------	------	ENOG410Y65V;ENOG410YEN2	S:Function unknown;	XP_053109319.1	protection of telomeres protein 1 isoform X1 [Hemicordylus capensis]	sp|P08548|LIN1_NYCCO;	LINE-1 reverse transcriptase homolog OS=Nycticebus coucang OX=9470 PE=4 SV=1;	PF00078.31;PF13966.10	RVT_1;zf-RVT	Reverse transcriptase;zinc-binding in reverse transcriptase
Bpur00001-RDSQ	18.9099	4.24107	0.0170102229558	0.0407922539739	yes	up	0.16	1.41	1.46	0	0.15	0	1.01	0.05	GO:001678	MF:hydrolase activity;	K10730	RECQL4	------	------	COG0514	L:Replication, recombination and repair	XP_025115631.1	ATP-dependent DNA helicase Q4-like isoform X3 [Pomacea canaliculata]	sp|O94761|RECQ4_HUMAN;	ATP-dependent DNA helicase Q4 OS=Homo sapiens OX=9606 GN=RECQL4 PE=1 SV=2;	------	------	------
Bpur00001-RDT	0.0899062710242	-3.47543	1.96686354046E-5	9.50753649176E-5	yes	down	0.57	0.07	0.31	4.22	3.14	3.5	0.316667	3.62	------	------	------	------	------	------	ENOG410ZDQW	S:Function unknown	XP_025110063.1	LOW QUALITY PROTEIN: trichohyalin-like [Pomacea canaliculata]	sp|Q6AY22|SPAT1_RAT;	Spermatogenesis-associated protein 1 OS=Rattus norvegicus OX=10116 GN=Spata1 PE=2 SV=1;	PF15743.9	SPATA1_C	Spermatogenesis-associated C-terminus
Bpur00001-RDTG	0.134365	-2.89577	0.00322107517315	0.00975191594975	yes	down	0.04	0.04	0.02	0.3	0.36	0.16	0.0333333333333	0.273333	GO:0008270;GO:000367	MF:zinc ion binding;MF:nucleic acid binding;	------	------	------	------	COG5048	S:Function unknown	XP_025116181.1	LOW QUALITY PROTEIN: zinc finger protein 208-like [Pomacea canaliculata]	sp|Q9Y462|ZN711_HUMAN;	Zinc finger protein 711 OS=Homo sapiens OX=9606 GN=ZNF711 PE=1 SV=2;	PF12171.12;PF13894.10;PF13465.10;PF00096.30;PF12874.11;PF05605.16	zf-C2H2_jaz;zf-C2H2_4;zf-H2C2_2;zf-C2H2;zf-met;zf-Di19	Zinc-finger double-stranded RNA-binding;C2H2-type zinc finger;Zinc-finger double domain;Zinc finger, C2H2 type;Zinc-finger of C2H2 type;Drought induced 19 protein
Bpur00001-RDTP	3.44344	1.78385	0.00494220153378	0.0141385873579	yes	up	1.52	3.24	2.75	0.7	1.33	0.66	2.50333	0.896667	GO:001602	CC:membrane;	K26770	TMEM64	map04380	Osteoclast differentiation	COG0398	S:Function unknown	XP_025076479.1	transmembrane protein 64-like [Pomacea canaliculata]	sp|Q6YI46|TMM64_HUMAN;	Transmembrane protein 64 OS=Homo sapiens OX=9606 GN=TMEM64 PE=2 SV=2;	PF09335.15	SNARE_assoc	SNARE associated Golgi protein
Bpur00001-RDTU	3.7633	1.912	8.55212437586E-5	0.000369421229736	yes	up	8.44	7.95	107.17	1.95	1.74	2.43	41.1867	2.04	------	------	K23223	PMFBP1	------	------	ENOG4112C9M	A:RNA processing and modification	XP_025115314.1	early endosome antigen 1-like isoform X6 [Pomacea canaliculata]	sp|Q9WVQ0|PMFBP_MOUSE;	Polyamine-modulated factor 1-binding protein 1 OS=Mus musculus OX=10090 GN=Pmfbp1 PE=2 SV=1;	PF19220.4;PF08614.15	Crescentin;ATG16	Crescentin protein;Autophagy protein 16
Bpur00001-RDU	32.5788	5.02586	0.00549570840842	0.0154994720986	yes	up	0.65	2.13	0.79	0	0	0	1.19	0	------	------	------	------	------	------	------	------	KAG5707748.1	hypothetical protein BaRGS_003323 [Batillaria attramentaria]	------	------	PF00001.25	7tm_1	7 transmembrane receptor
Bpur00001-RDUA	100.343	6.6488	7.84783635856E-7	4.71399124014E-6	yes	up	2.93	11.79	18.48	0	1.11	0	11.0667	0.37	------	------	------	------	------	------	------	------	XP_025115734.1	uncharacterized protein LOC112577044 [Pomacea canaliculata]	------	------	------	------	------
Bpur00001-RDUB	2.38825	1.25595	0.000147415142388	0.000608676080484	yes	up	6.56	8.83	10.17	4.24	4.48	4.49	8.52	4.40333	GO:0006355;GO:0005634;GO:000372	BP:regulation of transcription, DNA-templated;CC:nucleus;MF:RNA binding;	K23616	ATXN1_1L	map04330;map05017;map05022	Notch signaling pathway;Spinocerebellar ataxia;Pathways of neurodegeneration - multiple diseases	ENOG410XSNX	S:Function unknown	KAG5712928.1	hypothetical protein BaRGS_021722, partial [Batillaria attramentaria]	sp|P54254|ATX1_MOUSE;	Ataxin-1 OS=Mus musculus OX=10090 GN=Atxn1 PE=1 SV=2;	PF08517.16	AXH	Ataxin-1 and HBP1 module
Bpur00001-RDUD	15.5386	3.95778	4.69575907512E-13	5.88987321623E-12	yes	up	37.25	33.02	41.45	4.58	3.88	2.31	37.24	3.59	GO:0016310;GO:0004674;GO:000552	BP:phosphorylation;MF:protein serine/threonine kinase activity;MF:ATP binding;	K11481	AURKA	map04114;map04914	Oocyte meiosis;Progesterone-mediated oocyte maturation	ENOG410XNRB	T:Signal transduction mechanisms	PVD20894.1	hypothetical protein C0Q70_19057 [Pomacea canaliculata]	sp|Q91820|AURAA_XENLA;	Aurora kinase A-A OS=Xenopus laevis OX=8355 GN=aurka-a PE=1 SV=1;	PF00069.29;PF07714.21;PF14531.10	Pkinase;PK_Tyr_Ser-Thr;Kinase-like	Protein kinase domain;Protein tyrosine and serine/threonine kinase;Kinase-like
Bpur00001-RDUF	5.74542	2.52241	2.75267697499E-9	2.28597740155E-8	yes	up	6.67	13.53	9.1	1.68	1.54	1.99	9.76667	1.73667	------	------	K16550	RPGRIP1L	------	------	ENOG410YNUX	S:Function unknown	KAG5707913.1	hypothetical protein BaRGS_031644 [Batillaria attramentaria]	sp|Q68CZ1|FTM_HUMAN;	Protein fantom OS=Homo sapiens OX=9606 GN=RPGRIP1L PE=1 SV=2;	PF11618.12;PF18111.5;PF00168.34	C2-C2_1;RPGR1_C;C2	First C2 domain of RPGR-interacting protein 1;Retinitis pigmentosa G-protein regulator interacting C-terminal;C2 domain
Bpur00001-RDUS	0.142713	-2.80881	9.62273049593E-6	4.90492761853E-5	yes	down	0.2	0.74	0.51	2.94	3.21	3.97	0.483333	3.37333	GO:0006351;GO:0005634;GO:0003714;GO:004687	BP:transcription, DNA-templated;CC:nucleus;MF:transcription corepressor activity;MF:metal ion binding;	K10053	RUNX1T1, CBFA2T1	map05221;map05202;map05200	Acute myeloid leukemia;Transcriptional misregulation in cancer;Pathways in cancer	ENOG410XR30	K:Transcription	XP_025115463.1	protein CBFA2T1-like isoform X3 [Pomacea canaliculata]	sp|Q61909|MTG8_MOUSE;	Protein CBFA2T1 OS=Mus musculus OX=10090 GN=Runx1t1 PE=2 SV=1;	PF07531.18;PF08788.15;PF01753.22	TAFH;NHR2;zf-MYND	NHR1 homology to TAF;NHR2 domain like;MYND finger
Bpur00001-RDUU	526.205	9.03948	5.08483959225E-11	5.15269831331E-10	yes	up	8.61	78.09	86.55	0	0	0.28	57.75	0.0933333333333	------	------	------	------	------	------	------	------	KAG5703426.1	hypothetical protein BaRGS_022475, partial [Batillaria attramentaria]	------	------	------	------	------
Bpur00001-RDUW	0.0337675660488	-4.88822	0.00278729868072	0.00858289299157	yes	down	0	0.02	0	0.15	0.22	0.47	0.00666666666667	0.28	GO:0035556;GO:0006171;GO:0005886;GO:0004016;GO:0046872;GO:000552	BP:intracellular signal transduction;BP:cAMP biosynthetic process;CC:plasma membrane;MF:adenylate cyclase activity;MF:metal ion binding;MF:ATP binding;	K08042	ADCY2	map05166;map04114;map05163;map04750;map04015;map04540;map04270;map04371;map04213;map04072;map04211;map05414;map00230;map04921;map04923;map04922;map04925;map04927;map04926;map04727;map04928;map04725;map04724;map04723;map05032;map05207;map05200;map04261;map04024;map04020;map04022;map04062;map04934;map04935;map04972;map04970;map04971;map04976;map04918;map04713;map04611;map04714;map01522;map04911;map…	Human T-cell leukemia virus 1 infection;Oocyte meiosis;Human cytomegalovirus infection;Inflammatory mediator regulation of TRP channels;Rap1 signaling pathway;Gap junction;Vascular smooth muscle contraction;Apelin signaling pathway;Longevity regulating pathway - multiple species;Phospholipase D signaling pathway;Longevity regulating pathway;Dilated cardiomyopathy;Purine metabolism;Oxytocin signal…	COG2114	T:Signal transduction mechanisms	XP_025115700.1	LOW QUALITY PROTEIN: adenylate cyclase type 2-like [Pomacea canaliculata]	sp|Q08462|ADCY2_HUMAN;	Adenylate cyclase type 2 OS=Homo sapiens OX=9606 GN=ADCY2 PE=1 SV=5;	PF00211.24;PF16214.9;PF06327.18	Guanylate_cyc;AC_N;Adcy_cons_dom	Adenylate and Guanylate cyclase catalytic domain;Adenylyl cyclase N-terminal extracellular and transmembrane region;Adenylate cyclase, conserved domain
Bpur00001-RDUX	0.202367	-2.30495	0.00343123466755	0.0103107536159	yes	down	0.35	0.21	0.05	0.88	1.2	1.21	0.203333	1.09667	GO:0016192;GO:000508	BP:vesicle-mediated transport;MF:guanyl-nucleotide exchange factor activity;	------	------	------	------	ENOG410YGIS	S:Function unknown	XP_025076399.1	LOW QUALITY PROTEIN: VPS9 domain-containing protein 1-like [Pomacea canaliculata]	sp|Q8C190|VP9D1_MOUSE;	VPS9 domain-containing protein 1 OS=Mus musculus OX=10090 GN=Vps9d1 PE=1 SV=1;	PF02204.22	VPS9	Vacuolar sorting protein 9
Bpur00001-RDV	1032.81	10.0124	1.21852017351E-32	9.87234550145E-31	yes	up	359.84	746.44	513.35	0	1.23	0.32	539.877	0.516667	------	------	------	------	------	------	------	------	------	------	------	------	------	------	------
Bpur00001-RDVC	2.40958	1.26878	0.00515684745454	0.0146634589333	yes	up	5.12	3.7	3.02	2.51	1.96	2	3.94667	2.15667	------	------	K10283	FBXL17	------	------	ENOG410XQ54	S:Function unknown	PVD36420.1	hypothetical protein C0Q70_03403 [Pomacea canaliculata]	sp|Q9UF56|FXL17_HUMAN;	F-box/LRR-repeat protein 17 OS=Homo sapiens OX=9606 GN=FBXL17 PE=1 SV=3;	PF12937.11;PF13516.10;PF12799.11;PF00646.37	F-box-like;LRR_6;LRR_4;F-box	F-box-like;Leucine Rich repeat;Leucine Rich repeats;F-box domain
Bpur00001-RDVD	0.221017	-2.17777	7.28234257258E-6	3.7837344824E-5	yes	down	1.38	1.81	0.7	5.72	5.1	7.02	1.29667	5.94667	GO:0005524;GO:000467	MF:ATP binding;MF:protein kinase activity;	------	------	------	------	COG0515	T:Signal transduction mechanisms	XP_025113015.1	uncharacterized protein LOC112575392 isoform X3 [Pomacea canaliculata]	sp|P18461|FGFR2_CHICK;	Fibroblast growth factor receptor 2 OS=Gallus gallus OX=9031 GN=FGFR2 PE=2 SV=1;	PF07714.21;PF00069.29;PF00041.25	PK_Tyr_Ser-Thr;Pkinase;fn3	Protein tyrosine and serine/threonine kinase;Protein kinase domain;Fibronectin type III domain
Bpur00001-RDVF	0.0964081732353	-3.3747	5.8891376513E-11	5.92166079867E-10	yes	down	0.32	0.28	0.46	3.59	4.15	3.13	0.353333	3.62333	------	------	K11141;K09604;K13723	ENPEP, CD249;ARTS1;ERAP2	map04614	Renin-angiotensin system	COG0308	E:Amino acid transport and metabolism	XP_025081393.1	endoplasmic reticulum aminopeptidase 1-like isoform X1 [Pomacea canaliculata]	sp|Q32LQ0|AMPE_BOVIN;	Glutamyl aminopeptidase OS=Bos taurus OX=9913 GN=ENPEP PE=2 SV=1;	PF11838.12;PF01433.24;PF17900.5	ERAP1_C;Peptidase_M1;Peptidase_M1_N	ERAP1-like C-terminal domain;Peptidase family M1 domain;Peptidase M1 N-terminal domain
Bpur00001-RDVN	42.9291	5.42388	8.74424945684E-21	2.61139993038E-19	yes	up	72.07	111.06	213.17	2.3	6	2.59	132.1	3.63	GO:0016404;GO:001649	MF:15-hydroxyprostaglandin dehydrogenas;MF:oxidoreductase activity;	K00069	HPGD	map00590;map05202	Arachidonic acid metabolism;Transcriptional misregulation in cancer	COG1028	S:Function unknown	XP_025076167.1	15-hydroxyprostaglandin dehydrogenase [NAD(+)]-like [Pomacea canaliculata]	sp|P15428|PGDH_HUMAN;	15-hydroxyprostaglandin dehydrogenase [NA;	PF00106.29;PF13561.10;PF08659.14;PF01370.25	adh_short;adh_short_C2;KR;Epimerase	short chain dehydrogenase;Enoyl;KR domain;NAD dependent epimerase/dehydratase family
Bpur00001-RDVS	0.0228017358495	-5.45471	3.98205445197E-8	2.8649858867E-7	yes	down	0.44	0.01	0.06	8.94	7.29	8.45	0.17	8.22667	------	------	K19871	SALL	------	------	ENOG410ZE3Z	S:Function unknown	XP_025114875.1	sal-like protein 3 isoform X1 [Pomacea canaliculata]	sp|Q9ER74|SALL1_MOUSE;	Sal-like protein 1 OS=Mus musculus OX=10090 GN=Sall1 PE=1 SV=1;	PF00096.30;PF13894.10;PF13465.10;PF12874.11;PF13912.10	zf-C2H2;zf-C2H2_4;zf-H2C2_2;zf-met;zf-C2H2_6	Zinc finger, C2H2 type;C2H2-type zinc finger;Zinc-finger double domain;Zinc-finger of C2H2 type;C2H2-type zinc finger
Bpur00001-RDVV	406.754	8.66801	1.02479034754E-11	1.11809116977E-10	yes	up	32.41	65.39	59.61	0.45	0	0	52.47	0.15	GO:0006168;GO:0006166;GO:0005737;GO:000399	BP:adenine salvage;BP:purine ribonucleoside salvage;CC:cytoplasm;MF:adenine phosphoribosyltransferase activity;	K00759	APRT, apt	map01232;map00230	Nucleotide metabolism;Purine metabolism	COG0503	F:Nucleotide transport and metabolism	XP_025116108.1	LOW QUALITY PROTEIN: adenine phosphoribosyltransferase-like [Pomacea canaliculata]	sp|P12426|APT_DROME;	Adenine phosphoribosyltransferase OS=Drosophila melanogaster OX=7227 GN=Aprt PE=2 SV=3;	PF00156.31;PF14681.10	Pribosyltran;UPRTase	Phosphoribosyl transferase domain;Uracil phosphoribosyltransferase
Bpur00001-RDVW	0.206166	-2.27812	0.000141332473745	0.000586133425895	yes	down	1.04	0.96	0.26	3.88	4.97	4.44	0.753333	4.43	GO:0006417;GO:000013	BP:regulation of translation;CC:Golgi membrane;	K06816	GLG1, ESL1	map04514	Cell adhesion molecules	ENOG410XNWV	U:Intracellular trafficking, secretion, and vesicular transport	XP_025114796.1	Golgi apparatus protein 1-like [Pomacea canaliculata]	sp|Q02391|GSLG1_CHICK;	Golgi apparatus protein 1 OS=Gallus gallus OX=9031 GN=GLG1 PE=1 SV=1;	PF00839.21	Cys_rich_FGFR	Cysteine rich repeat
Bpur00001-RDVX	0.308245	-1.69785	0.000835157672933	0.00292244779413	yes	down	0.96	0.59	1.3	2.32	3.7	3.49	0.95	3.17	GO:0005634;GO:0017018;GO:000842	CC:nucleus;MF:myosin phosphatase activity;MF:CTD phosphatase activity;	K15732	CTDP1, FCP1	------	------	COG5190	K:Transcription	XP_025115835.1	LOW QUALITY PROTEIN: RNA polymerase II subunit A C-terminal domain phosphatase-like [Pomacea canaliculata]	sp|Q7TSG2|CTDP1_MOUSE;	RNA polymerase II subunit A C-terminal domain phosphatase OS=Mus musculus OX=10090 GN=Ctdp1 PE=1 SV=1;	PF03031.22	NIF	NLI interacting factor-like phosphatase
Bpur00001-RDWL	0.0365920749475	-4.77232	1.19767000258E-5	5.99295099103E-5	yes	down	0.23	0.08	0	1.47	3.83	5.09	0.103333	3.46333	GO:0051607;GO:0006281;GO:0006260;GO:0005694;GO:0003824;GO:004687	BP:defense response to virus;BP:DNA repair;BP:DNA replication;CC:chromosome;MF:catalytic activity;MF:metal ion binding;	K22544	SAMHD1	map04623;map03250;map05170	Cytosolic DNA-sensing pathway;Viral life cycle - HIV-1;Human immunodeficiency virus 1 infection	COG1078	S:Function unknown	XP_025115815.1	deoxynucleoside triphosphate triphosphohydrolase SAMHD1-like isoform X1 [Pomacea canaliculata]	sp|Q9Y3Z3|SAMH1_HUMAN;	Deoxynucleoside triphosphate triphosphohydrolase SAMHD1 OS=Homo sapiens OX=9606 GN=SAMHD1 PE=1 SV=2;	------	------	------
Bpur00001-RDWT	2.08365	1.05911	0.00928664505777	0.0243648529227	yes	up	17.33	15.33	13.75	6.79	13.38	11.17	15.47	10.4467	------	------	------	------	------	------	------	------	GFS06300.1	protein Wnt [Elysia marginata]	------	------	------	------	------
Bpur00001-RDWZ	0.198903	-2.32986	0.00192767512536	0.00616921619689	yes	down	0.25	0.18	0.3	1.02	1.44	1.25	0.243333	1.23667	GO:0016020;GO:001679	CC:membrane;MF:phosphatase activity;	K21797	SAC1, SACM1L	map04070;map00562	Phosphatidylinositol signaling system;Inositol phosphate metabolism	COG5329	T:Signal transduction mechanisms	XP_025115480.1	phosphatidylinositide phosphatase SAC1-like [Pomacea canaliculata]	sp|Q6GM29|SAC1_XENLA;	Phosphatidylinositol-3-phosphatase SAC1 OS=Xenopus laevis OX=8355 GN=sacm1l PE=2 SV=1;	PF02383.22	Syja_N	SacI homology domain
Bpur00001-RDXG	0.101943	-3.29416	0.0160599686245	0.0388435	yes	down	0	0.1	0.33	1.39	0.67	1.62	0.143333	1.22667	GO:0007049;GO:0051301;GO:0005737;GO:0016020;GO:000592	BP:cell cycle;BP:cell division;CC:cytoplasm;CC:membrane;CC:bicellular tight junction;	K06093	PARD6	map05165;map04390;map04391;map04015;map04360;map04530;map04144	Human papillomavirus infection;Hippo signaling pathway;Hippo signaling pathway - fly;Rap1 signaling pathway;Axon guidance;Tight junction;Endocytosis	ENOG410XRJ3	O:Posttranslational modification, protein turnover, chaperones	XP_025115043.1	partitioning defective 6 homolog beta-like [Pomacea canaliculata]	sp|Q9BYG5|PAR6B_HUMAN;	Partitioning defective 6 homolog beta OS=Homo sapiens OX=9606 GN=PARD6B PE=1 SV=1;	PF00564.28;PF00595.28;PF17820.5	PB1;PDZ;PDZ_6	PB1 domain;PDZ domain;PDZ domain
Bpur00001-RDXK	0.0951485235053	-3.39367	1.02688274752E-12	1.24201468312E-11	yes	down	8.17	2.67	6.39	41.84	45.23	54.72	5.74333	47.2633	GO:0016020;GO:002285	CC:membrane;MF:transmembrane transporter activity;	K13868	SLC7A9_15, BAT1	map04974	Protein digestion and absorption	COG0531	E:Amino acid transport and metabolism	RUS80092.1	hypothetical protein EGW08_012138 [Elysia chlorotica]	sp|P82251|BAT1_HUMAN;	;	PF13520.10;PF00324.25	AA_permease_2;AA_permease	Amino acid permease;Amino acid permease
Bpur00001-RDXO	93.3103	6.54397	4.17669910168E-21	1.29294416616E-19	yes	up	14.66	33.14	34.25	0.37	0.51	0.14	27.35	0.34	GO:001602	CC:membrane;	------	------	------	------	ENOG410ZJ7B	S:Function unknown	XP_025104707.1	neuropeptide prohormone-4-like [Pomacea canaliculata]	sp|A0A0F7YYX3|CPROH_CONVC;	Neuropeptide prohormone-4 OS=Conus victoriae OX=319920 PE=1 SV=1;	PF00057.22	Ldl_recept_a	Low-density lipoprotein receptor domain class A
Bpur00001-RDXP	1172.8	10.1957	4.73188535462E-10	4.30548171466E-9	yes	up	0.78	21.05	9.34	0	0	0	10.39	0	------	------	------	------	------	------	ENOG410ZYS4	S:Function unknown	XP_025078915.1	angiopoietin-related protein 7-like isoform X2 [Pomacea canaliculata]	sp|P10039|TENA_CHICK;	Tenascin OS=Gallus gallus OX=9031 GN=TNC PE=1 SV=2;	PF00147.22;PF07686.21	Fibrinogen_C;V-set	Fibrinogen beta and gamma chains, C-terminal globular domain;Immunoglobulin V-set domain
Bpur00001-RDXW	0.15218	-2.71615	0.00105640642301	0.00360647781467	yes	down	8.72	2.7	2.18	20.34	77.43	69.94	4.53333	55.9033	------	------	K11140	ANPEP, CD13	map04640;map00480;map04614	Hematopoietic cell lineage;Glutathione metabolism;Renin-angiotensin system	COG0308	E:Amino acid transport and metabolism	XP_053377178.1	aminopeptidase N-like isoform X3 [Mercenaria mercenaria]	sp|P79143|AMPN_CANLF;	Aminopeptidase N OS=Canis lupus familiaris OX=9615 GN=ANPEP PE=1 SV=2;	PF11838.12;PF01433.24;PF17900.5	ERAP1_C;Peptidase_M1;Peptidase_M1_N	ERAP1-like C-terminal domain;Peptidase family M1 domain;Peptidase M1 N-terminal domain
Bpur00001-RDXX	0.136564	-2.87235	0.00286650158935	0.00879638844009	yes	down	0.08	0.27	0.46	1.64	1.69	2.41	0.27	1.91333	------	------	------	------	------	------	------	------	XP_025111726.1	uncharacterized protein LOC112574713 [Pomacea canaliculata]	------	------	PF09612.14	HtrL_YibB	Bacterial protein of unknown function
Bpur00001-RDXY	1880.82	10.8771	6.38933201354E-17	1.25365653517E-15	yes	up	34.86	77.23	47.03	0	0	0	53.04	0	------	------	------	------	------	------	------	------	------	------	------	------	------	------	------
Bpur00001-RDY	15.894	3.99041	0.000489583585112	0.00180967449175	yes	up	11.59	4.88	1.27	0	3.29	2.03	5.91333	1.77333	GO:0007130;GO:000080	BP:synaptonemal complex assembly;CC:central element;	K19535	SYCE2	------	------	ENOG410XUQ9	S:Function unknown	PVD23169.1	hypothetical protein C0Q70_16432 [Pomacea canaliculata]	sp|Q505B8|SYCE2_MOUSE;	Synaptonemal complex central element protein 2 OS=Mus musculus OX=10090 GN=Syce2 PE=1 SV=1;	------	------	------
Bpur00001-RDYB	3.13182	1.647	0.00237829500689	0.00745219640111	yes	up	432.81	230.13	202.67	136.62	103.73	82.95	288.537	107.767	GO:000382	MF:catalytic activity;	K02503	HINT1_2, hinT, hit	------	------	COG0537;COG0537	F:Nucleotide transport and metabolism;G:Carbohydrate transport and metabolism	XP_005093289.1	histidine triad nucleotide-binding protein 1 [Aplysia californica]	sp|P80912|HINT1_RABIT;	Adenosine 5'-monophosphoramidase HINT1 OS=Oryctolagus cuniculus OX=9986 GN=HINT1 PE=1 SV=2;	PF01230.27;PF11969.12	HIT;DcpS_C	HIT domain;Scavenger mRNA decapping enzyme C-term binding
Bpur00001-RDYE	22.6894	4.50395	1.78405096877E-17	3.70212439388E-16	yes	up	21.47	66	41.01	2.06	1.94	2.7	42.8267	2.23333	------	------	------	------	------	------	ENOG410ZBX3	S:Function unknown	PVD36260.1	hypothetical protein C0Q70_03238 [Pomacea canaliculata]	sp|Q9D3W5|LRC71_MOUSE;	Leucine-rich repeat-containing protein 71 OS=Mus musculus OX=10090 GN=Lrrc71 PE=2 SV=1;	PF13516.10	LRR_6	Leucine Rich repeat
Bpur00001-RDYR	3102.25	11.5991	2.30089423665E-30	1.57737012588E-28	yes	up	228.78	822.26	1061.92	0	0.52	0.17	704.32	0.23	------	------	------	------	------	------	------	------	------	------	------	------	------	------	------
Bpur00001-RDYS	373.589	8.54531	4.97657770883E-42	7.73104498565E-40	yes	up	173.65	319.74	392.23	0.13	0.2	0.34	295.207	0.223333	------	------	K06545	CD163	------	------	------	------	XP_041470189.1	deleted in malignant brain tumors 1 protein-like isoform X2 [Lytechinus variegatus]	sp|Q9UGM3|DMBT1_HUMAN;	Deleted in malignant brain tumors 1 protein OS=Homo sapiens OX=9606 GN=DMBT1 PE=1 SV=2;	PF00530.22;PF15494.10	SRCR;SRCR_2	Scavenger receptor cysteine-rich domain;Scavenger receptor cysteine-rich domain
Bpur00001-RDYT	0.304758	-1.71427	0.000442248951201	0.00164947169398	yes	down	0.81	0.83	0.87	2.85	2.69	2.8	0.836667	2.78	GO:0110165;GO:000484	CC:cellular anatomical entity;MF:thiol-dependent ubiquitin-specific protease activity;	K11839	USP8, UBP5	map04137;map04934;map04144	Mitophagy - animal;Cushing syndrome;Endocytosis	ENOG410XP8T	O:Posttranslational modification, protein turnover, chaperones	XP_025080633.1	ubiquitin carboxyl-terminal hydrolase 8-like [Pomacea canaliculata]	sp|P40818|UBP8_HUMAN;	Ubiquitin carboxyl-terminal hydrolase 8 OS=Homo sapiens OX=9606 GN=USP8 PE=1 SV=1;	PF00443.33;PF13423.10;PF00397.30	UCH;UCH_1;WW	Ubiquitin carboxyl-terminal hydrolase;Ubiquitin carboxyl-terminal hydrolase;WW domain
Bpur00001-RDYV	10.118	3.33885	6.9334138948E-5	0.000305420128722	yes	up	3.81	59.23	67.38	4.25	5.09	3.87	43.4733	4.40333	GO:0008643;GO:0016020;GO:002285	BP:carbohydrate transport;CC:membrane;MF:transmembrane transporter activity;	K07299	SLC2A1, GLUT1	map05166;map04919;map05211;map05200;map04976;map04920;map04922;map04911;map05230;map05415;map04066;map04931	Human T-cell leukemia virus 1 infection;Thyroid hormone signaling pathway;Renal cell carcinoma;Pathways in cancer;Bile secretion;Adipocytokine signaling pathway;Glucagon signaling pathway;Insulin secretion;Central carbon metabolism in cancer;Diabetic cardiomyopathy;HIF-1 signaling pathway;Insulin resistance	COG0477	G:Carbohydrate transport and metabolism	KAG5685290.1	hypothetical protein BaRGS_015085, partial [Batillaria attramentaria]	sp|P27674|GTR1_BOVIN;	Solute carrier family 2, facilitated glucose transporter member 1 OS=Bos taurus OX=9913 GN=SLC2A1 PE=1 SV=1;	PF00083.28;PF07690.20	Sugar_tr;MFS_1	Sugar;Major Facilitator Superfamily
Bpur00001-RDZB	8067.4	12.9779	1.53537725368E-23	5.7646436888E-22	yes	up	184.02	253.27	145.25	0	0	0	194.18	0	------	------	K24068	MEGF10_11	------	------	------	------	KAG5691812.1	hypothetical protein BaRGS_016624 [Batillaria attramentaria]	------	------	------	------	------
Bpur00001-RDZC	788.834	9.62358	2.25428342717E-12	2.6361727398E-11	yes	up	44.46	20.07	15.91	0	0	0	26.8133	0	------	------	K10104	FCN	------	------	ENOG410ZYS4	S:Function unknown	XP_025082989.1	angiopoietin-related protein 7-like [Pomacea canaliculata]	sp|O75636|FCN3_HUMAN;	Ficolin-3 OS=Homo sapiens OX=9606 GN=FCN3 PE=1 SV=2;	PF00147.22	Fibrinogen_C	Fibrinogen beta and gamma chains, C-terminal globular domain
Bpur00001-RDZD	7.76282	2.95658	0.00266533862471	0.00824934727329	yes	up	38.79	7.37	15.56	0.28	0.37	0	20.5733	0.216667	------	------	------	------	------	------	ENOG410Y65V	S:Function unknown	XP_049577854.1	uncharacterized protein LOC125969622 [Syngnathus scovelli]	sp|P08548|LIN1_NYCCO;	LINE-1 reverse transcriptase homolog OS=Nycticebus coucang OX=9470 PE=4 SV=1;	PF00078.31	RVT_1	Reverse transcriptase
Bpur00001-RDZE	0.106895	-3.22573	1.18040006554E-8	9.05240684324E-8	yes	down	0.46	0.5	0.13	2.85	3.87	4.79	0.363333	3.83667	GO:0006915;GO:001602	BP:apoptotic process;CC:membrane;	------	------	------	------	------	------	KAG5702617.1	hypothetical protein BaRGS_028003, partial [Batillaria attramentaria]	------	------	PF02017.19	CIDE-N	CIDE-N domain
Bpur00001-RDZF	0.0397606370468	-4.65252	0.0114277266276	0.0290418272528	yes	down	0	0.06	0	0.11	1.42	0.49	0.02	0.673333	GO:0005737;GO:0046872;GO:000827	CC:cytoplasm;MF:metal ion binding;MF:zinc ion binding;	K12026	TRIM56	------	------	------	------	XP_025079332.1	uncharacterized protein LOC112555240 [Pomacea canaliculata]	sp|E1BD59|TRI56_BOVIN;	E3 ubiquitin-protein ligase TRIM56 OS=Bos taurus OX=9913 GN=TRIM56 PE=2 SV=1;	PF00643.28;PF01442.22	zf-B_box;Apolipoprotein	B-box zinc finger;Apolipoprotein A1/A4/E domain
Bpur00001-RDZG	111.818	6.80501	3.20631233298E-6	1.76618369338E-5	yes	up	3.07	1.37	2.06	0	0	0	2.16667	0	GO:000552	MF:GTP binding;	------	------	------	------	ENOG4111GYZ;ENOG4110RVJ	S:Function unknown;	KAG5692870.1	hypothetical protein BaRGS_002305 [Batillaria attramentaria]	sp|G3X987|GIMA9_MOUSE;	GTPase IMAP family member 9 OS=Mus musculus OX=10090 GN=Gimap9 PE=1 SV=1;	PF04548.20;PF01926.27	AIG1;MMR_HSR1	AIG1 family;50S ribosome-binding GTPase
Bpur00001-RDZI	0.0138877940097	-6.17004	0.0044668013882	0.0129492121052	yes	down	0	0	0	0	2.33	1.31	0	1.21333	------	------	------	------	------	------	------	------	KAG5689218.1	hypothetical protein BaRGS_014874, partial [Batillaria attramentaria]	------	------	------	------	------
Bpur00001-RDZQ	0.210033	-2.25132	5.1116015238E-7	3.15893243075E-6	yes	down	8.68	3.93	2.36	12.69	20.54	29.26	4.99	20.83	GO:001602	CC:membrane;	------	------	------	------	------	------	XP_025087875.1	uncharacterized protein LOC112560272 isoform X8 [Pomacea canaliculata]	------	------	PF09612.14	HtrL_YibB	Bacterial protein of unknown function
Bpur00001-RDZW	5140.24	12.3276	1.56040754356E-44	3.0370552799E-42	yes	up	1248.09	5904.81	3414.92	0	2.25	1.08	3522.61	1.11	------	------	------	------	------	------	------	------	------	------	------	------	------	------	------
Bpur00001-REAA	0.085246	-3.55222	0.0139431402186	0.0344368718381	yes	down	0.01	0.02	0.03	0.34	0.23	0.02	0.02	0.196667	------	------	K04984	TRPA1, ANKTM1	map04750	Inflammatory mediator regulation of TRP channels	COG0666;COG0349	S:Function unknown;J:Translation, ribosomal structure and biogenesis	KAG5693975.1	hypothetical protein BaRGS_002273 [Batillaria attramentaria]	sp|A2AS55|ANR16_MOUSE;	Ankyrin repeat domain-containing protein 16 OS=Mus musculus OX=10090 GN=Ankrd16 PE=1 SV=1;	PF12796.11;PF00023.34;PF13637.10;PF13857.10;PF13606.10;PF20720.1	Ank_2;Ank;Ank_4;Ank_5;Ank_3;nSTAND3	Ankyrin repeats;Ankyrin repeat;Ankyrin repeats;Ankyrin repeats;Ankyrin repeat;Novel STAND NTPase 3
Bpur00001-REAJ	6.64412	2.73208	1.20605104476E-5	6.02598475683E-5	yes	up	3.3	5.34	4.08	0.2	0.64	1.06	4.24	0.633333	------	------	------	------	------	------	------	------	------	------	------	------	PF13465.10;PF00096.30;PF13894.10;PF13912.10;PF16622.9	zf-H2C2_2;zf-C2H2;zf-C2H2_4;zf-C2H2_6;zf-C2H2_11	Zinc-finger double domain;Zinc finger, C2H2 type;C2H2-type zinc finger;C2H2-type zinc finger;zinc-finger C2H2-type
Bpur00001-REAZ	3.51616	1.814	6.5691524369E-7	3.99265822735E-6	yes	up	35.42	37.35	32.67	15.23	15.72	11.95	35.1467	14.3	GO:0006096;GO:1901135;GO:0006094;GO:0097367;GO:000434	BP:glycolytic process;BP:carbohydrate derivative metabolic process;BP:gluconeogenesis;MF:carbohydrate derivative binding;MF:glucose-6-phosphate isomerase activity;	K01810	GPI, pgi	map00520;map00030;map00500;map01250;map00010	Amino sugar and nucleotide sugar metabolism;Pentose phosphate pathway;Starch and sucrose metabolism;Biosynthesis of nucleotide sugars;Glycolysis / Gluconeogenesis	COG0166	G:Carbohydrate transport and metabolism	XP_046329329.1	glucose-6-phosphate isomerase-like [Haliotis rufescens]	sp|Q3ZBD7|G6PI_BOVIN;	Glucose-6-phosphate isomerase OS=Bos taurus OX=9913 GN=GPI PE=2 SV=4;	PF00342.23	PGI	Phosphoglucose isomerase
Bpur00001-REBD	263.761	8.04309	2.8530734939E-9	2.36124601526E-8	yes	up	2.11	3.39	4.58	0	0	0	3.36	0	------	------	------	------	------	------	------	------	------	------	------	------	------	------	------
Bpur00001-REBG	633.718	9.3077	6.97452053483E-11	6.96752544049E-10	yes	up	6.39	2.77	1.98	0	0	0	3.71333	0	------	------	K10104	FCN	------	------	ENOG410ZYS4	S:Function unknown	XP_028418010.1	microfibril-associated glycoprotein 4-like [Dendronephthya gigantea]	sp|O70165|FCN1_MOUSE;	Ficolin-1 OS=Mus musculus OX=10090 GN=Fcn1 PE=1 SV=1;	PF00147.22	Fibrinogen_C	Fibrinogen beta and gamma chains, C-terminal globular domain
Bpur00001-REBH	370.502	8.53334	1.63926549107E-8	1.23918225716E-7	yes	up	27.38	37.39	4.37	0	0	0	23.0467	0	------	------	------	------	------	------	ENOG410ZYS4	S:Function unknown	KAG5697805.1	hypothetical protein BaRGS_016067, partial [Batillaria attramentaria]	sp|Q9U8W7|TL5B_TACTR;	Techylectin-5B OS=Tachypleus tridentatus OX=6853 PE=1 SV=1;	------	------	------
Bpur00001-REBK	5370.83	12.3909	1.09742922686E-17	2.35224925297E-16	yes	up	78.62	42.58	28.41	0	0	0	49.87	0	------	------	K10104	FCN	------	------	ENOG410ZYS4	S:Function unknown	XP_022778220.1	ficolin-1-like [Stylophora pistillata]	sp|Q9WTS8|FCN1_RAT;	Ficolin-1 OS=Rattus norvegicus OX=10116 GN=Fcn1 PE=2 SV=2;	PF00147.22	Fibrinogen_C	Fibrinogen beta and gamma chains, C-terminal globular domain
Bpur00001-REBL	526.037	9.03902	1.59654958992E-15	2.65042884374E-14	yes	up	41.15	222.98	81.22	0	1.14	0	115.117	0.38	GO:0016020;GO:0005230;GO:000488	CC:membrane;MF:extracellular ligand-gated ion channel activity;MF:transmembrane signaling receptor activity;	K04814;K04804	CHRNB3;CHRNA2	map04080	Neuroactive ligand-receptor interaction	ENOG410XQGR	U:Intracellular trafficking, secretion, and vesicular transport	KAG5712653.1	hypothetical protein BaRGS_029708 [Batillaria attramentaria]	sp|P09480|ACHA2_CHICK;	Neuronal acetylcholine receptor subunit alpha-2 OS=Gallus gallus OX=9031 GN=CHRNA2 PE=2 SV=1;	PF02931.27	Neur_chan_LBD	Neurotransmitter-gated ion-channel ligand binding domain
Bpur00001-REBR	11.2224	3.48831	1.8652922473E-6	1.06490201024E-5	yes	up	1.2	2.06	2.38	0.04	0.18	0.31	1.88	0.176667	GO:0016020;GO:0008484;GO:0140359;GO:0016887;GO:000552	CC:membrane;MF:sulfuric ester hydrolase activity;MF:ABC-type transmembrane transporter activity;MF:ATPase activity;MF:ATP binding;	K05681;K01565	ABCG2, CD338;SGSH	map01523;map02010;map04976;map04142;map00531	Antifolate resistance;ABC transporters;Bile secretion;Lysosome;Glycosaminoglycan degradation	COG3119	P:Inorganic ion transport and metabolism	XP_025089507.1	ABC transporter G family member 21-like isoform X1 [Pomacea canaliculata]	sp|P51688|SPHM_HUMAN;	N-sulphoglucosamine sulphohydrolase OS=Homo sapiens OX=9606 GN=SGSH PE=1 SV=1;	PF00884.27;PF01061.28;PF00005.31;PF16347.9;PF19055.4;PF13304.10;PF13555.10	Sulfatase;ABC2_membrane;ABC_tran;SGSH_C;ABC2_membrane_7;AAA_21;AAA_29	Sulfatase;ABC-2 type transporter;ABC transporter;N-sulphoglucosamine sulphohydrolase, C-terminal;ABC-2 type transporter;AAA domain, putative AbiEii toxin, Type IV TA system;P-loop containing region of AAA domain
Bpur00001-REBS	4.87582	2.28565	5.91990335777E-5	0.00026414156405	yes	up	1.44	3.49	3.9	0.65	0.64	0.84	2.94333	0.71	------	------	------	------	------	------	ENOG410Z8T2	S:Function unknown	XP_025090512.1	coiled-coil domain-containing protein 157-like isoform X1 [Pomacea canaliculata]	sp|Q5SPX1|CC157_MOUSE;	Coiled-coil domain-containing protein 157 OS=Mus musculus OX=10090 GN=Ccdc157 PE=1 SV=1;	PF19220.4	Crescentin	Crescentin protein
Bpur00001-REBT	6.91879	2.79052	0.00312800729609	0.00949902215652	yes	up	1.71	1.45	1.46	0.23	0	0.45	1.54	0.226667	------	------	------	------	------	------	------	------	------	------	------	------	PF00001.25	7tm_1	7 transmembrane receptor
Bpur00001-RECC	60.9424	5.92937	3.26780689795E-28	1.8412999801E-26	yes	up	7.91	6.29	7.85	0.14	0.17	0.19	7.35	0.166667	GO:0016020;GO:002285	CC:membrane;MF:transmembrane transporter activity;	K24682	PTCHD	------	------	ENOG410XRZ4	S:Function unknown	PVD27394.1	hypothetical protein C0Q70_12552 [Pomacea canaliculata]	sp|Q0EEE2|PTHD3_MOUSE;	Patched domain-containing protein 3 OS=Mus musculus OX=10090 GN=Ptchd3 PE=1 SV=1;	PF02460.22;PF12349.12;PF03176.19	Patched;Sterol-sensing;MMPL	Patched family;Sterol-sensing domain of SREBP cleavage-activation;MMPL family
Bpur00001-RECI	0.261338	-1.93601	4.73327908183E-6	2.53795486677E-5	yes	down	48.18	55.6	53.28	385.19	387.66	304.28	52.3533	359.043	GO:0006096;GO:000433	BP:glycolytic process;MF:fructose-bisphosphate aldolase activity;	K01623	ALDO	map00010;map00030;map00051;map04066	Glycolysis / Gluconeogenesis;Pentose phosphate pathway;Fructose and mannose metabolism;HIF-1 signaling pathway	COG3588	G:Carbohydrate transport and metabolism	PVD33049.1	hypothetical protein C0Q70_08497 [Pomacea canaliculata]	sp|Q9GP32|ALF_ECHMU;	Fructose-bisphosphate aldolase OS=Echinococcus multilocularis OX=6211 GN=FBPA PE=2 SV=1;	PF00274.23	Glycolytic	Fructose-bisphosphate aldolase class-I
Bpur00001-RECJ	30.7753	4.9437	2.32625944006E-17	4.75731293461E-16	yes	up	12.93	25.9	27.61	0.68	0.87	0.64	22.1467	0.73	------	------	K23972	FRMD8	------	------	ENOG410ZV6V	S:Function unknown	XP_025090598.1	putative FERM domain-containing protein FRMD8P1 [Pomacea canaliculata]	sp|Q0IJ35|FRMD8_XENTR;	FERM domain-containing protein 8 OS=Xenopus tropicalis OX=8364 GN=frmd8 PE=2 SV=1;	PF00373.22	FERM_M	FERM central domain
Bpur00001-RECP	50.4634	5.65716	4.69059635285E-16	8.24775369084E-15	yes	up	14.53	114.6	26.01	0.35	0.55	0.41	51.7133	0.436667	------	------	------	------	------	------	ENOG410XP9V	S:Function unknown	XP_025090596.1	LOW QUALITY PROTEIN: uncharacterized protein KIAA1841 homolog [Pomacea canaliculata]	sp|Q08AX9|SANBR_XENLA;	SANT and BTB domain regulator of class switch recombination OS=Xenopus laevis OX=8355 GN=sanbr PE=2 SV=1;	PF11822.12;PF00149.32;PF19272.3;PF00651.35	SANBR_BTB;Metallophos;ASMase_C;BTB	SANT and BTB domain regulator of CSR, BTB domain;Calcineurin-like phosphoesterase;Acid sphingomyelin phosphodiesterase C-terminal region;BTB/POZ domain
Bpur00001-RECQ	0.022634	-5.46536	4.68906066904E-12	5.30039147589E-11	yes	down	0.62	0.98	0.27	33.6	11.31	6.09	0.623333	17	------	------	------	------	------	------	ENOG410XPSC	S:Function unknown	KAG0720046.1	General transcription factor II-I repeat domain-containing protein 2 [Chionoecetes opilio]	sp|Q86UP8|GTD2A_HUMAN;	General transcription factor II-I repeat domain-containing protein 2A OS=Homo sapiens OX=9606 GN=GTF2IRD2 PE=1 SV=3;	------	------	------
Bpur00001-RECR	12.9381	3.69356	1.58120833514E-11	1.67971146417E-10	yes	up	19.18	54.93	36.91	2.04	4.32	2.37	37.0067	2.91	GO:0005737;GO:0005856;GO:003151	CC:cytoplasm;CC:cytoskeleton;CC:motile cilium;	K24839	IQCD, DRC10	------	------	ENOG410XT1P	S:Function unknown	XP_046347833.1	dynein regulatory complex protein 10-like [Haliotis rufescens]	sp|Q96DY2|DRC10_HUMAN;	Dynein regulatory complex protein 10 OS=Homo sapiens OX=9606 GN=IQCD PE=1 SV=2;	PF00612.31	IQ	IQ calmodulin-binding motif
Bpur00001-RECT	0.229158	-2.12559	0.00679551537121	0.0185835288561	yes	down	3.69	0.82	0.88	6.35	7.54	11.32	1.79667	8.40333	------	------	------	------	------	------	------	------	XP_025090477.1	uncharacterized protein LOC112561873 [Pomacea canaliculata]	------	------	------	------	------
Bpur00001-RECW	0.15096	-2.72776	2.69984053483E-5	0.00012713125633	yes	down	0.1	0.13	0.16	0.59	1.28	0.79	0.13	0.886667	GO:0032259;GO:0048188;GO:0042800;GO:000372	BP:methylation;CC:Set1C/COMPASS complex;MF:histone methyltransferase activit;MF:RNA binding;	K11422	SETD1, SET1	map00310	Lysine degradation	COG2940	S:Function unknown	XP_025089722.1	LOW QUALITY PROTEIN: histone-lysine N-methyltransferase SETD1B-A-like [Pomacea canaliculata]	sp|Q08D57|SET1B_XENTR;	Histone-lysine N-methyltransferase SETD1B OS=Xenopus tropicalis OX=8364 GN=setd1b PE=2 SV=1;	PF00856.32;PF11764.12	SET;N-SET	SET domain;COMPASS
Bpur00001-RECY	7.84644	2.97204	0.000120153486179	0.000504602921993	yes	up	1.42	5.08	5.44	0.68	0.56	0.5	3.98	0.58	GO:000814	MF:sulfotransferase activity;	K01025;K22523	SULT1;SULT6B1	------	------	------	------	XP_025089376.1	estrogen sulfotransferase-like [Pomacea canaliculata]	sp|Q9D939|ST1C2_MOUSE;	Sulfotransferase 1C2 OS=Mus musculus OX=10090 GN=Sult1c2 PE=1 SV=1;	PF00685.31;PF13469.10	Sulfotransfer_1;Sulfotransfer_3	Sulfotransferase domain;Sulfotransferase family
Bpur00001-REDC	0.0143002747702	-6.12781	0.000229981233153	0.000913505095233	yes	down	0	0	0	1.06	0.42	0.74	0	0.74	GO:0005507;GO:000450	MF:copper ion binding;MF:dopamine beta-monooxygenase activity;	K00503	DBH	map00350	Tyrosine metabolism	ENOG410XR89;ENOG410YZJG;ENOG410YV12	S:Function unknown;	KAG5700389.1	hypothetical protein BaRGS_029641 [Batillaria attramentaria]	sp|Q5TZ24|MOXD1_DANRE;	DBH-like monooxygenase protein 1 homolog OS=Danio rerio OX=7955 GN=moxd1 PE=2 SV=2;	PF03712.19;PF01082.24	Cu2_monoox_C;Cu2_monooxygen	Copper type II ascorbate-dependent monooxygenase, C-terminal domain;Copper type II ascorbate-dependent monooxygenase, N-terminal domain
Bpur00001-REDF	0.0279891641387	-5.15899	0.0020753453588	0.00659197579451	yes	down	0	0	0.1	1.5	0.58	0.37	0.0333333333333	0.816667	------	------	------	------	------	------	------	------	KAG5690234.1	hypothetical protein BaRGS_026686 [Batillaria attramentaria]	------	------	PF04086.17	SRP-alpha_N	Signal recognition particle, alpha subunit, N-terminal
Bpur00001-REDJ	1429.88	10.4817	1.18706070333E-16	2.25341915801E-15	yes	up	5.05	6.63	5.7	0	0	0	5.79333	0	------	------	------	------	------	------	------	------	------	------	------	------	------	------	------
Bpur00001-REDL	0.0316404814772	-4.98208	0.00149038241628	0.00490182139179	yes	down	0.03	0	0	0.38	0.65	0.47	0.01	0.5	GO:001602	CC:membrane;	------	------	------	------	------	------	KAG5708123.1	hypothetical protein BaRGS_002859 [Batillaria attramentaria]	------	------	------	------	------
Bpur00001-REDP	8.47516	3.08324	0.00012663098584	0.000529704170758	yes	up	2.76	7.64	9.62	1.02	0.78	0.57	6.67333	0.79	GO:0000077;GO:0006281;GO:000563	BP:DNA damage checkpoint;BP:DNA repair;CC:nucleus;	K02830	HRAD1, RAD17	map04218	Cellular senescence	ENOG410YHQU	L:Replication, recombination and repair	XP_025091169.1	cell cycle checkpoint protein RAD1-like [Pomacea canaliculata]	sp|O60671|RAD1_HUMAN;	Cell cycle checkpoint protein RAD1 OS=Homo sapiens OX=9606 GN=RAD1 PE=1 SV=1;	PF02144.20	Rad1	Repair protein Rad1/Rec1/Rad17
Bpur00001-REDT	11.783	3.55863	1.95935753672E-11	2.06329609261E-10	yes	up	3.06	8.65	5.99	0.52	0.51	0.52	5.9	0.516667	------	------	------	------	------	------	COG0666;ENOG410XUCG	S:Function unknown;	XP_025091160.1	inversin-A-like isoform X2 [Pomacea canaliculata]	sp|Q6RI86|TRPA1_RAT;	Transient receptor potential cation channel subfamily A member 1 OS=Rattus norvegicus OX=10116 GN=Trpa1 PE=2 SV=1;	PF12796.11;PF00023.34;PF13637.10;PF13606.10;PF13857.10	Ank_2;Ank;Ank_4;Ank_3;Ank_5	Ankyrin repeats;Ankyrin repeat;Ankyrin repeats;Ankyrin repeat;Ankyrin repeats
Bpur00001-REEH	15.7584	3.97805	4.29877067462E-18	9.66681060203E-17	yes	up	7.69	14.57	16.53	1.05	0.86	0.7	12.93	0.87	GO:0016567;GO:0005737;GO:000827	BP:protein ubiquitination;CC:cytoplasm;MF:zinc ion binding;	K10608	TRIM37, MUL	map04120	Ubiquitin mediated proteolysis	ENOG410YSD5	S:Function unknown	XP_025092626.1	E3 ubiquitin-protein ligase TRIM37-like isoform X2 [Pomacea canaliculata]	sp|Q6PCX9|TRI37_MOUSE;	E3 ubiquitin-protein ligase TRIM37 OS=Mus musculus OX=10090 GN=Trim37 PE=1 SV=1;	PF00643.28;PF00917.30;PF13920.10	zf-B_box;MATH;zf-C3HC4_3	B-box zinc finger;MATH domain;Zinc finger, C3HC4 type
Bpur00001-REEO	13.161	3.71815	0.0212761	0.232274	yes	up	1.04	0.8	6.57	0.3	0	0.52	2.80333	0.273333	GO:0045893;GO:0005634;GO:0003700;GO:0000978	BP:positive regulation of transcription; CC: nucleus; MF: transcription factor activity	K10175	TBX1	------	------	ENOG410Y98J	K:Transcription	XP_041349018.1	T-box transcription factor TBX10-like isoform X2 [Gigantopelta aegis]	sp|Q8AXX2|TBX1_DANRE	T-box transcription factor TBX1 OS=Danio rerio OX=7955 GN=tbx1 PE=2 SV=1	PF00907.26	T-box	T-box
Bpur00001-REES	3.34242	1.74089	6.01779531477E-5	0.000267874153694	yes	up	2.55	4.52	3.09	1.99	1.54	1.15	3.38667	1.56	------	------	K01296	CPM	------	------	ENOG410XX0H	E:Amino acid transport and metabolism	XP_025091571.1	LOW QUALITY PROTEIN: carboxypeptidase M-like [Pomacea canaliculata]	sp|Q5RFD6|CBPM_PONAB;	Carboxypeptidase M OS=Pongo abelii OX=9601 GN=CPM PE=2 SV=1;	PF00246.28;PF13620.10	Peptidase_M14;CarboxypepD_reg	Zinc carboxypeptidase;Carboxypeptidase regulatory-like domain
Bpur00001-REFE	664.117	9.37529	5.86371913994E-17	1.15453902554E-15	yes	up	8.25	12.28	13.59	0.04	0	0.03	11.3733	0.0233333333333	------	------	------	------	------	------	------	------	------	------	------	------	PF00090.23	TSP_1	Thrombospondin type 1 domain
Bpur00001-REFL	0.0366867162069	-4.7686	0.0035448068649	0.0106162388828	yes	down	0	0	0.09	0.76	0.65	0.49	0.03	0.633333	GO:0005737;GO:000827	CC:cytoplasm;MF:zinc ion binding;	------	------	------	------	ENOG410YNG0;ENOG410XSQC	O:Posttranslational modification, protein turnover, chaperones;S:Function unknown	XP_025097874.1	myosin-13-like isoform X1 [Pomacea canaliculata]	sp|D2GXS7|TRIM2_AILME;	Tripartite motif-containing protein 2 OS=Ailuropoda melanoleuca OX=9646 GN=TRIM2 PE=3 SV=1;	PF13445.10;PF14634.10;PF19220.4;PF00097.29;PF13639.10	zf-RING_UBOX;zf-RING_5;Crescentin;zf-C3HC4;zf-RING_2	RING-type zinc-finger;zinc-RING finger domain;Crescentin protein;Zinc finger, C3HC4 type;Ring finger domain
Bpur00001-REFO	0.161155	-2.63348	0.0208192326188	0.0483119180396	yes	down	0	0.16	0.35	1.02	0.71	1.21	0.17	0.98	GO:001602	CC:membrane;	K06259;K13885;K12384	CD36;SCARB1;SCARB2, LIMP2, CD36L2	map04640;map04979;map05144;map04512;map05160;map04976;map04977;map03320;map04975;map04920;map04925;map05415;map04927;map04142;map05417;map04145;map04913;map04934;map04152;map04931	Hematopoietic cell lineage;Cholesterol metabolism;Malaria;ECM-receptor interaction;Hepatitis C;Bile secretion;Vitamin digestion and absorption;PPAR signaling pathway;Fat digestion and absorption;Adipocytokine signaling pathway;Aldosterone synthesis and secretion;Diabetic cardiomyopathy;Cortisol synthesis and secretion;Lysosome;Lipid and atherosclerosis;Phagosome;Ovarian steroidogenesis;Cushing sy…	ENOG410XS17	U:Intracellular trafficking, secretion, and vesicular transport	KAG5688735.1	hypothetical protein BaRGS_002059 [Batillaria attramentaria]	sp|Q8SQC1|SCRB1_PIG;	Scavenger receptor class B member 1 OS=Sus scrofa OX=9823 GN=SCARB1 PE=2 SV=1;	PF01130.25	CD36	CD36 family
Bpur00001-REFP	0.11056	-3.1771	0.00014376686434	0.000594917965267	yes	down	0.86	0.09	0.19	14.23	13.97	16.78	0.38	14.9933	GO:001602	CC:membrane;	------	------	------	------	------	------	PVD34761.1	hypothetical protein C0Q70_06038 [Pomacea canaliculata]	------	------	------	------	------
Bpur00001-REFX	0.264875	-1.91661	0.0184669	0.0436263122629	yes	down	1.33	0.47	0.2	1.94	2.66	3.64	0.666667	2.74667	GO:0016020;GO:000552	CC:membrane;MF:GTP binding;	------	------	------	------	ENOG410XYGB	S:Function unknown	XP_025085346.1	LOW QUALITY PROTEIN: sarcalumenin-like [Pomacea canaliculata]	sp|Q86TD4|SRCA_HUMAN;	Sarcalumenin OS=Homo sapiens OX=9606 GN=SRL PE=1 SV=3;	PF00350.27;PF01926.27;PF16880.9	Dynamin_N;MMR_HSR1;EHD_N	Dynamin family;50S ribosome-binding GTPase;N-terminal EH-domain containing protein
Bpur00001-REGP	0.257318	-1.95837	0.00476046289244	0.0136926988547	yes	down	0.26	0.57	0.18	1.16	1.36	1.49	0.336667	1.33667	GO:0007165;GO:0005737;GO:000509	BP:signal transduction;CC:cytoplasm;MF:GTPase activator activity;	K20651;K20071	ARHGAP42, GRAF3;ARHGAP26, GRAF	------	------	ENOG410YJPS	U:Intracellular trafficking, secretion, and vesicular transport	XP_025086672.1	LOW QUALITY PROTEIN: rho GTPase-activating protein 26-like [Pomacea canaliculata]	sp|Q6ZQ82|RHG26_MOUSE;	Rho GTPase-activating protein 26 OS=Mus musculus OX=10090 GN=Arhgap26 PE=1 SV=3;	PF16746.9;PF00620.31;PF00169.33	BAR_3;RhoGAP;PH	BAR domain of APPL family;RhoGAP domain;PH domain
Bpur00001-REGZ	0.0183841204826	-5.7654	2.47392669869E-8	1.83170095273E-7	yes	down	0.01	0	0.03	0.51	0.68	0.81	0.0133333333333	0.666667	GO:0007156;GO:0005886;GO:000550	BP:homophilic cell adhesion via plasma membrane adhesion molecules;CC:plasma membrane;MF:calcium ion binding;	K16506	FAT1_2_3	------	------	ENOG410XPEI	S:Function unknown	XP_025084978.1	LOW QUALITY PROTEIN: protocadherin Fat 1-like [Pomacea canaliculata]	sp|Q14517|FAT1_HUMAN;	Protocadherin Fat 1 OS=Homo sapiens OX=9606 GN=FAT1 PE=1 SV=2;	PF00028.21;PF16184.9	Cadherin;Cadherin_3	Cadherin domain;Cadherin-like
Bpur00001-REHE	142.359	7.15339	1.70831822872E-14	2.52637140322E-13	yes	up	24.36	10.01	13.94	0.1	0.34	0.07	16.1033	0.17	GO:011016	CC:cellular anatomical entity;	K25616	SPATA4	------	------	ENOG410ZE7H	S:Function unknown	XP_011456427.2	spermatogenesis-associated protein 4 isoform X4 [Crassostrea gigas]	sp|Q8NEY3|SPAT4_HUMAN;	Spermatogenesis-associated protein 4 OS=Homo sapiens OX=9606 GN=SPATA4 PE=1 SV=1;	------	------	------
Bpur00001-REHG	0.0870921961658	-3.52131	0.00248686675832	0.00775365767238	yes	down	0.06	0.26	0	0.92	2.22	0.97	0.106667	1.37	GO:0000139;GO:001675	CC:Golgi membrane;MF:transferase activity, transferring hexosyl groups;	------	------	------	------	ENOG410ZZ1B	S:Function unknown	KAG5706317.1	hypothetical protein BaRGS_026099 [Batillaria attramentaria]	sp|Q6P3P5|B3GN5_XENTR;	Lactosylceramide 1,3-N-acetyl-beta-D-glucosaminyltransferase OS=Xenopus tropicalis OX=8364 GN=b3gnt5 PE=2 SV=1;	PF01762.25	Galactosyl_T	Galactosyltransferase
Bpur00001-REHW	0.307754	-1.70015	0.0202456166945	0.0471858818331	yes	down	2.12	5.76	6.25	11.92	9.47	25.6	4.71	15.6633	------	------	K08063	RFXAP	map05152;map05340;map04612	Tuberculosis;Primary immunodeficiency;Antigen processing and presentation	------	------	KAG5693722.1	hypothetical protein BaRGS_002105 [Batillaria attramentaria]	------	------	PF15289.10	RFXA_RFXANK_bdg	Regulatory factor X-associated C-terminal binding domain
Bpur00001-REHX	2.60173	1.37947	0.00111626989184	0.00378414375948	yes	up	19.06	14.82	11.69	5.76	6.71	7.43	15.19	6.63333	GO:0006396;GO:0005737;GO:0000178;GO:000563	BP:RNA processing;CC:cytoplasm;CC:exosom;CC:nucleus;	K03678	RRP45, EXOSC9	map03018	RNA degradation	COG2123	J:Translation, ribosomal structure and biogenesis	XP_025087153.1	exosome complex component RRP45-like isoform X1 [Pomacea canaliculata]	sp|Q3SWZ4|EXOS9_BOVIN;	Exosome complex component RRP45 OS=Bos taurus OX=9913 GN=EXOSC9 PE=2 SV=1;	PF01138.25;PF03725.19	RNase_PH;RNase_PH_C	3' exoribonuclease family, domain 1;3' exoribonuclease family, domain 2
Bpur00001-REHY	2.26375	1.17871	0.0038222031904	0.0113367256303	yes	up	66.31	65.46	63.89	56.68	50.38	46.1	65.22	51.0533	GO:0005634;GO:0005694;GO:000367	CC:nucleus;CC:chromosome;MF:DNA binding;	K10802	HMGB1	map03410;map04217;map04613;map04140	Base excision repair;Necroptosis;Neutrophil extracellular trap formation;Autophagy - animal	COG5648	B:Chromatin structure and dynamics	XP_025086175.1	high mobility group-T protein-like [Pomacea canaliculata]	sp|P12682|HMGB1_PIG;	High mobility group protein B1 OS=Sus scrofa OX=9823 GN=HMGB1 PE=1 SV=3;	PF09011.14;PF00505.23	HMG_box_2;HMG_box	HMG-box domain;HMG
Bpur00001-REI	4.70085	2.23292	1.03660784099E-5	5.25535346452E-5	yes	up	22.92	31.63	63.72	5.35	11.07	8.85	39.4233	8.42333	GO:0019509;GO:0005737;GO:0005634;GO:0016151;GO:0010308;GO:0010309;GO:000550	BP:L-methionine biosynthetic process from methylthioadenosine;CC:cytoplasm;CC:nucleus;MF:nickel cation binding;MF:acireductone dioxygenas;MF:acireductone dioxygenase [iro;MF:iron ion binding;	K08967	mtnD, mtnZ, ADI1	map00270	Cysteine and methionine metabolism	COG1791	S:Function unknown	KAG5702065.1	hypothetical protein BaRGS_032314 [Batillaria attramentaria]	sp|B7PRF6|MTND_IXOSC;	Acireductone dioxygenase OS=Ixodes scapularis OX=6945 GN=IscW_ISCW007295 PE=3 SV=1;	PF03079.18;PF07883.15	ARD;Cupin_2	ARD/ARD' family;Cupin domain
Bpur00001-REIK	337.363	8.39816	6.69711938407E-12	7.4410972789E-11	yes	up	5.8	9.47	18.29	0	0	0.1	11.1867	0.0333333333333	GO:0031146;GO:001900	BP:SCF-dependent proteasomal ubiquitin-dependent protein catabolic process;CC:SCF ubiquitin ligase complex;	K10314	FBXO39	------	------	------	------	XP_025082285.1	F-box only protein 39-like isoform X2 [Pomacea canaliculata]	------	------	PF12937.11;PF00646.37	F-box-like;F-box	F-box-like;F-box domain
Bpur00001-REIQ	18.4119	4.20256	0.0080970407057	0.0216257397902	yes	up	0.23	0.26	0.27	0.04	0	0	0.253333	0.0133333333333	------	------	------	------	------	------	------	------	------	------	------	------	PF10384.13	Scm3	Centromere protein Scm3
Bpur00001-REIS	0.0336187879121	-4.89459	0.000647880363304	0.00232673556561	yes	down	0.12	0	0	0.59	2.52	1.56	0.04	1.55667	GO:0005634;GO:0000981;GO:000367	CC:nucleus;MF:RNA polymerase II transcription factor activity, sequence-specific DNA binding;MF:DNA binding;	K09312	CDX1_4	------	------	ENOG4111W2J	K:Transcription	XP_025086461.1	homeobox protein CDX-4-like [Pomacea canaliculata]	sp|P09085|CAD_DROME;	Homeotic protein caudal OS=Drosophila melanogaster OX=7227 GN=cad PE=1 SV=4;	PF00046.33	Homeodomain	Homeodomain
Bpur00001-REIY	0.341849	-1.54857	0.00372255053142	0.0110845995128	yes	down	11.28	6.58	5.2	26.72	20.25	23.13	7.68667	23.3667	GO:0006888;GO:000013	BP:ER to Golgi vesicle-mediated transport;CC:Golgi membrane;	K22943	YIPF6	------	------	COG5080	U:Intracellular trafficking, secretion, and vesicular transport	XP_025087354.1	protein YIPF6-like [Pomacea canaliculata]	sp|Q28CH8|YIPF6_XENTR;	Protein YIPF6 OS=Xenopus tropicalis OX=8364 GN=yipf6 PE=2 SV=1;	PF04893.21	Yip1	Yip1 domain
Bpur00001-REIZ	3.26388	1.70659	0.00169958518854	0.0054963857902	yes	up	7.27	12.27	12.69	3.86	3.01	3.14	10.7433	3.33667	------	------	K25417	CCDC134	------	------	ENOG4111VZ0	S:Function unknown	XP_025087353.1	coiled-coil domain-containing protein 134-like [Pomacea canaliculata]	sp|Q9H6E4|CC134_HUMAN;	Coiled-coil domain-containing protein 134 OS=Homo sapiens OX=9606 GN=CCDC134 PE=1 SV=1;	PF15002.10	ERK-JNK_inhib	ERK and JNK pathways, inhibitor
Bpur00001-REJE	2.45296	1.29452	0.0109703103644	0.0281029145841	yes	up	7.12	15.08	14.68	8.49	5.11	4.22	12.2933	5.94	GO:0006429;GO:0005524;GO:0002161;GO:000482	BP:leucyl-tRNA aminoacylation;MF:ATP binding;MF:aminoacyl-tRNA editing activity;MF:leucine-tRNA ligase activity;	K01869	LARS, leuS	map00970	Aminoacyl-tRNA biosynthesis	COG0495	J:Translation, ribosomal structure and biogenesis	XP_025087706.1	LOW QUALITY PROTEIN: leucine--tRNA ligase, cytoplasmic-like [Pomacea canaliculata]	sp|Q5R614|SYLC_PONAB;	Leucine--tRNA ligase, cytoplasmic OS=Pongo abelii OX=9601 GN=LARS1 PE=2 SV=1;	PF00133.26;PF09334.15;PF08264.17;PF01406.23	tRNA-synt_1;tRNA-synt_1g;Anticodon_1;tRNA-synt_1e	tRNA synthetases class I;tRNA synthetases class I;Anticodon-binding domain of tRNA ligase;tRNA synthetases class I
Bpur00001-REJF	5.47628	2.4532	8.4280649791E-6	4.34040219863E-5	yes	up	9.37	15.6	8.52	1.29	2.65	2.4	11.1633	2.11333	------	------	------	------	------	------	------	------	------	------	------	------	------	------	------
Bpur00001-REJI	0.1244	-3.00694	0.000530732454013	0.00194774439614	yes	down	0.08	0.05	0.1	0.18	0.91	0.84	0.0766666666667	0.643333	GO:000585	CC:cytoskeleton;	K23956	FRMPD4	------	------	ENOG410YV8Z	S:Function unknown	KAG5701798.1	hypothetical protein BaRGS_000788 [Batillaria attramentaria]	sp|Q14CM0|FRPD4_HUMAN;	FERM and PDZ domain-containing protein 4 OS=Homo sapiens OX=9606 GN=FRMPD4 PE=1 SV=1;	PF00373.22;PF21477.1	FERM_M;FERM_C_FAK1	FERM central domain;FAK1/PYK2, FERM domain C-lobe
Bpur00001-REJX	0.0644437774901	-3.95582	6.56828832879E-7	3.99265822735E-6	yes	down	0.04	0.09	0	0.71	0.73	0.81	0.0433333333333	0.75	GO:0007156;GO:0005886;GO:000550	BP:homophilic cell adhesion via plasma membrane adhesion molecules;CC:plasma membrane;MF:calcium ion binding;	K16507	DCHS1_2, PCDH16_23	map04392;map04391	Hippo signaling pathway - multiple species;Hippo signaling pathway - fly	ENOG410XPEI	S:Function unknown	XP_025086810.1	protein dachsous-like [Pomacea canaliculata]	sp|Q24292|DS_DROME;	Protein dachsous OS=Drosophila melanogaster OX=7227 GN=ds PE=1 SV=3;	PF00028.21	Cadherin	Cadherin domain
Bpur00001-REKC	196.655	7.61952	4.62593925666E-9	3.73716743479E-8	yes	up	1.39	2.33	2.17	0	0	0.03	1.96333	0.01	------	------	K10314	FBXO39	------	------	------	------	XP_025085261.1	uncharacterized protein LOC112558801 isoform X2 [Pomacea canaliculata]	------	------	------	------	------
Bpur00001-REKE	0.0952941743696	-3.39147	1.9545399108E-5	9.45066370917E-5	yes	down	0.04	0.1	0.12	0.75	1.05	0.86	0.0866666666667	0.886667	------	------	K06061	MAML	map04330;map05165;map04658	Notch signaling pathway;Human papillomavirus infection;Th1 and Th2 cell differentiation	------	------	KAG5711646.1	hypothetical protein BaRGS_016828 [Batillaria attramentaria]	------	------	------	------	------
Bpur00001-REKI	467.735	8.86955	1.01002174262E-11	1.10339988179E-10	yes	up	1.67	2.86	2.56	0	0	0	2.36333	0	GO:190223	BP:negative regulation of intrinsic apoptotic signaling pathway in response to DNA damage;	------	------	------	------	ENOG41122YI	S:Function unknown	XP_009049193.1	hypothetical protein LOTGIDRAFT_112960, partial [Lottia gigantea]	sp|Q6NZG4|DDIAS_MOUSE;	DNA damage-induced apoptosis suppressor protein OS=Mus musculus OX=10090 GN=Ddias PE=2 SV=1;	PF08646.14	Rep_fac-A_C	Replication factor-A C terminal domain
Bpur00001-REKL	0.0204285028025	-5.61327	4.28760749187E-6	2.31290403504E-5	yes	down	0.82	0	0.11	32.18	8.17	26.8	0.31	22.3833	GO:0016020;GO:002285	CC:membrane;MF:transmembrane transporter activity;	K14391	SLC5A11, SMIT2, SGLT6	------	------	COG4146	S:Function unknown	KAG5696254.1	hypothetical protein BaRGS_019956 [Batillaria attramentaria]	sp|Q28728|SC5AB_RABIT;	Sodium/myo-inositol cotransporter 2 OS=Oryctolagus cuniculus OX=9986 GN=SLC5A11 PE=1 SV=2;	PF00474.21	SSF	Sodiu
Bpur00001-REKM	0.0934212882084	-3.4201	0.000479810037796	0.00177898475367	yes	down	0	1.04	0.59	5	4.75	7.76	0.543333	5.83667	GO:0016020;GO:0005506;GO:0016705;GO:0004497;GO:002003	CC:membrane;MF:iron ion binding;MF:oxidoreductase activity, acting on paired donors, with incorporation or reduction of molecular oxygen;MF:monooxygenase activity;MF:heme binding;	------	------	------	------	COG2124	Q:Secondary metabolites biosynthesis, transport and catabolism	XP_025085720.1	cytochrome P450 3A6-like [Pomacea canaliculata]	sp|Q64459|CP3AB_MOUSE;	Cytochrome P450 3A11 OS=Mus musculus OX=10090 GN=Cyp3a11 PE=1 SV=1;	PF00067.26	p450	Cytochrome P450
Bpur00001-REKN	0.290366	-1.78406	4.06590488082E-5	0.000186075587424	yes	down	1.92	1.4	1.22	5.44	4.52	5.98	1.51333	5.31333	GO:0016020;GO:0005506;GO:0016705;GO:0004497;GO:002003	CC:membrane;MF:iron ion binding;MF:oxidoreductase activity, acting on paired donors, with incorporation or reduction of molecular oxygen;MF:monooxygenase activity;MF:heme binding;	------	------	------	------	COG2124	Q:Secondary metabolites biosynthesis, transport and catabolism	XP_025085720.1	cytochrome P450 3A6-like [Pomacea canaliculata]	sp|Q64581|CP3AI_RAT;	Cytochrome P450 3A18 OS=Rattus norvegicus OX=10116 GN=Cyp3a18 PE=2 SV=1;	PF00067.26	p450	Cytochrome P450
Bpur00001-REKO	0.109862	-3.18623	6.87244251206E-7	4.15759446433E-6	yes	down	8.19	4.63	7.07	33.99	88.94	142.31	6.63	88.4133	GO:0006189;GO:0004639;GO:0004638;GO:0043727;GO:000552	BP:'de novo' IMP biosynthetic process;MF:phosphoribosylaminoimidazolesuccinocarboxamide synthase activity;MF:phosphoribosylaminoimidazole carboxylase activity;MF:5-amino-4-imidazole carboxylate lyase activity;MF:ATP binding;	K01587	PAICS	map00230	Purine metabolism	COG0152	F:Nucleotide transport and metabolism	XP_025088844.1	multifunctional protein ADE2-like [Pomacea canaliculata]	sp|P38024|PUR6_CHICK;	Multifunctional protein ADE2 OS=Gallus gallus OX=9031 GN=AIRC PE=2 SV=1;	PF01259.22;PF00731.24	SAICAR_synt;AIRC	SAICAR synthetase;AIR carboxylase
Bpur00001-REKP	2.70977	1.43817	0.00321498664556	0.00973696456255	yes	up	2.47	2.18	1.54	0.84	1.3	1.45	2.06333	1.19667	GO:0030145;GO:007000	MF:manganese ion binding;MF:metalloaminopeptidase activity;	K01262	pepP	------	------	COG0006	E:Amino acid transport and metabolism	XP_025088838.1	LOW QUALITY PROTEIN: probable Xaa-Pro aminopeptidase 3 [Pomacea canaliculata]	sp|B7ZMP1|XPP3_MOUSE;	Xaa-Pro aminopeptidase 3 OS=Mus musculus OX=10090 GN=Xpnpep3 PE=1 SV=1;	PF00557.28;PF05195.20	Peptidase_M24;AMP_N	Metallopeptidase family M24;Aminopeptidase P, N-terminal domain
Bpur00001-REKR	0.120847	-3.04875	5.02598636612E-5	0.000227189074046	yes	down	0.19	0.73	0.26	4.26	2.62	2.8	0.393333	3.22667	GO:000552	MF:GTP binding;	------	------	------	------	ENOG410Y0H9;ENOG4111GYZ	S:Function unknown;	KAG5702322.1	hypothetical protein BaRGS_002989 [Batillaria attramentaria]	sp|Q99JY3|GIMA4_MOUSE;	GTPase IMAP family member 4 OS=Mus musculus OX=10090 GN=Gimap4 PE=1 SV=2;	PF04548.20;PF01926.27	AIG1;MMR_HSR1	AIG1 family;50S ribosome-binding GTPase
Bpur00001-REKU	46.6147	5.54271	0.000272811777574	0.00106760384323	yes	up	0.79	1.65	3.72	0	0.14	0	2.05333	0.0466666666667	------	------	------	------	------	------	------	------	XP_025088725.1	uncharacterized protein LOC112560847 [Pomacea canaliculata]	------	------	------	------	------
[truncated: 6,519 more rows]
